# Supplementary material for: Comprehensive Study of Germline Mutations and Double-Hit Events in Esophageal Squamous Cell Cancer
Source: Front Oncol. 2021 Apr 6;11:637431. doi: 10.3389/fonc.2021.637431 (PMC8056176; doi:10.3389/fonc.2021.637431)
Supplement: Supplementary file 1 [file Table_1.XLSX]

## Sheet: Sheet1
Supplementary Table 1. Studies of ESCCs.
Project	PMID	WES	Average Depth(WES tumor)	Average Depth(WES normal)	WGS	Average Depth(WGS tumor)	Average Depth(WGS normal)	Notes
ESCC-P001	25151357	112	~149X	~151X				1 sample excluded
ESCC-P002	24670651	71	~111X	~119X	17	~39X	~37X
ESCC-P003	25839328	90	~126X	~123X	14	~65X	~65X
ESCC-P004	27734031	53	~81X	~86X				6 samples excluded
ESCC-P005	28365443	18	~161X	~147X	7	~30X	~30X
ESCC-P006	28052061	94(5 new samples of TCGA are included)	~56X	~55X				1 sample excluded
ESCC-P007	27749841	8	~89X	~99X				2 samples missed and 3 samples excluded
ESCC-P008	24686850	17	~76X	~76X				1 sample missed and 2 samples excluded
ESCC-P009	29142225	70	~62X	~63X				8 samples excluded
