# Supplementary material for: Comprehensive Study of Germline Mutations and Double-Hit Events in Esophageal Squamous Cell Cancer
Source: Front Oncol. 2021 Apr 6;11:637431. doi: 10.3389/fonc.2021.637431 (PMC8056176; doi:10.3389/fonc.2021.637431)
Supplement: Supplementary file 2 [file Table_2.xlsx]

## Sheet: Sheet1
Supplementary Table 2. Clinical information of ESCCs.
SampleID	Gender	Age	Pathological_Grade	Death/Survival	Survival(Day)	Stage	T	N	M	Smoking	Drinking	Race	Platform	Family history	Cancer_type	Project	Country
ESCC-0001	Male	41	1	0	2238	IB	3	0	0	Yes	Yes	Asian	WES	Yes	ESCC	ESCC-P001	China
ESCC-0002	Male	41	3	1	366	IIIA	3	1	0	Yes	Yes	Asian	WES	No	ESCC	ESCC-P001	China
ESCC-0003	Male	46	2	1	405	IIB	2	1	0	Yes	Yes	Asian	WES	No	ESCC	ESCC-P001	China
ESCC-0004	Male	49	3	1	975	IIIA	3	1	0	Yes	Yes	Asian	WES	No	ESCC	ESCC-P001	China
ESCC-0005	Male	49	3	1	201	IIIA	4	0	0	Yes	Yes	Asian	WES	No	ESCC	ESCC-P001	China
ESCC-0006	Female	50	1	1	1374	IIIA	4	0	0	No	No	Asian	WES	No	ESCC	ESCC-P001	China
ESCC-0007	Male	50	2	1	525	IIIC	1	3	0	Yes	Yes	Asian	WES	No	ESCC	ESCC-P001	China
ESCC-0008	Male	51	2	0	1947	IIIC	4	2	0	Yes	Yes	Asian	WES	No	ESCC	ESCC-P001	China
ESCC-0009	Male	51	3	1	477	IIIB	3	2	0	Yes	Yes	Asian	WES	No	ESCC	ESCC-P001	China
ESCC-0010	Male	52	2	1	345	IIIC	4	1	0	No	Yes	Asian	WES	Yes	ESCC	ESCC-P001	China
ESCC-0011	Male	53	1	0	1731	IIIA	4	0	0	Yes	Yes	Asian	WES	No	ESCC	ESCC-P001	China
ESCC-0012	Female	53	2	1	756	IIIB	3	2	0	No	No	Asian	WES	No	ESCC	ESCC-P001	China
ESCC-0013	Male	54	3	1	663	IIB	2	1	0	Yes	Yes	Asian	WES	No	ESCC	ESCC-P001	China
ESCC-0014	Male	54	3	0	2178	IIB	2	0	0	Yes	Yes	Asian	WES	No	ESCC	ESCC-P001	China
ESCC-0015	Male	55	2	0	1941	IIA	3	0	0	Yes	Yes	Asian	WES	No	ESCC	ESCC-P001	China
ESCC-0016	Male	56	2	0	1806	IIA	2	0	0	Yes	Yes	Asian	WES	No	ESCC	ESCC-P001	China
ESCC-0017	Male	57	2	1	1464	IIB	3	0	0	Yes	Yes	Asian	WES	No	ESCC	ESCC-P001	China
ESCC-0018	Male	57	2	0	1941	IIIC	4	2	0	Yes	No	Asian	WES	No	ESCC	ESCC-P001	China
ESCC-0019	Male	57	3	0	1875	IIB	3	0	0	Yes	Yes	Asian	WES	No	ESCC	ESCC-P001	China
ESCC-0020	Male	57	2	0	1995	IIB	3	0	0	Yes	Yes	Asian	WES	No	ESCC	ESCC-P001	China
ESCC-0021	Female	57	1	1	1686	IIB	2	1	0	No	No	Asian	WES	Yes	ESCC	ESCC-P001	China
ESCC-0022	Male	57	3	1	1773	IB	1	0	0	Yes	Yes	Asian	WES	No	ESCC	ESCC-P001	China
ESCC-0023	Male	58	2	0	1980	IIIA	2	2	0	No	No	Asian	WES	No	ESCC	ESCC-P001	China
ESCC-0024	Female	59	2	1	1041	IIB	3	0	0	No	No	Asian	WES	No	ESCC	ESCC-P001	China
ESCC-0025	Male	59	1	0	1920	IIIC	4	3	0	Yes	Yes	Asian	WES	No	ESCC	ESCC-P001	China
ESCC-0026	Male	59	2	1	828	IIA	3	0	0	Yes	Yes	Asian	WES	No	ESCC	ESCC-P001	China
ESCC-0027	Male	59	2	1	318	IIIA	4	0	0	Yes	Yes	Asian	WES	No	ESCC	ESCC-P001	China
ESCC-0028	Male	60	2	0	2376	IIA	3	0	0	Yes	Yes	Asian	WES	No	ESCC	ESCC-P001	China
ESCC-0029	Female	60	3	0	1839	IIB	3	0	0	No	No	Asian	WES	No	ESCC	ESCC-P001	China
ESCC-0030	Male	60	2	1	360	IIIC	4	3	0	Yes	Yes	Asian	WES	No	ESCC	ESCC-P001	China
ESCC-0031	Male	61	2	1	576	IIIC	4	1	0	No	Yes	Asian	WES	No	ESCC	ESCC-P001	China
ESCC-0032	Male	61	2	1	462	IIIA	3	1	0	No	Yes	Asian	WES	No	ESCC	ESCC-P001	China
ESCC-0033	Female	62	2	0	1887	IIB	2	1	0	No	No	Asian	WES	Yes	ESCC	ESCC-P001	China
ESCC-0034	Male	63	2	1	504	IIIC	4	1	0	Yes	Yes	Asian	WES	No	ESCC	ESCC-P001	China
ESCC-0035	Male	63	2	1	657	IIIA	3	1	0	Yes	Yes	Asian	WES	No	ESCC	ESCC-P001	China
ESCC-0036	Female	65	2	1	771	IIIA	3	1	0	No	No	Asian	WES	No	ESCC	ESCC-P001	China
ESCC-0037	Male	66	3	1	642	IIIC	4	1	0	No	No	Asian	WES	No	ESCC	ESCC-P001	China
ESCC-0038	Male	66	2	0	2454	IIIA	4	0	0	Yes	Yes	Asian	WES	No	ESCC	ESCC-P001	China
ESCC-0039	Female	67	4	1	330	IIIA	3	1	0	No	No	Asian	WES	No	ESCC	ESCC-P001	China
ESCC-0040	Male	68	2	0	2412	IIA	3	0	0	Yes	No	Asian	WES	No	ESCC	ESCC-P001	China
ESCC-0041	Female	68	2	1	234	IIB	3	0	0	No	No	Asian	WES	Yes	ESCC	ESCC-P001	China
ESCC-0042	Male	69	3	0	2442	IIIA	3	1	0	Yes	Yes	Asian	WES	No	ESCC	ESCC-P001	China
ESCC-0043	Male	69	1	1	1893	IIIA	2	2	0	Yes	Yes	Asian	WES	No	ESCC	ESCC-P001	China
ESCC-0044	Male	70	2	1	174	IIIA	4	0	0	No	No	Asian	WES	No	ESCC	ESCC-P001	China
ESCC-0045	Male	72	1	1	1416	IIA	3	0	0	No	No	Asian	WES	No	ESCC	ESCC-P001	China
ESCC-0046	Male	73	1	1	390	IIIC	4	3	0	Yes	Yes	Asian	WES	No	ESCC	ESCC-P001	China
ESCC-0047	Male	74	2	1	741	IIA	2	0	0	No	No	Asian	WES	Yes	ESCC	ESCC-P001	China
ESCC-0048	Male	75	3	1	147	IV	4	0	1	Yes	No	Asian	WES	Yes	ESCC	ESCC-P001	China
ESCC-0049	Male	76	3	1	390	IIB	1	1	0	Yes	Yes	Asian	WES	No	ESCC	ESCC-P001	China
ESCC-0050	Male	82	1	1	42	IIIC	4	1	0	No	Yes	Asian	WES	Yes	ESCC	ESCC-P001	China
ESCC-0051	Female	69	2	0	1899	IIA	2	0	0	No	No	Asian	WES	No	ESCC	ESCC-P001	China
ESCC-0052	Male	68	2	0	2163	IIB	3	0	0	No	Yes	Asian	WES	No	ESCC	ESCC-P001	China
ESCC-0053	Male	64	3	0	2313	IIIB	3	2	0	Yes	Yes	Asian	WES	No	ESCC	ESCC-P001	China
ESCC-0054	Male	44	2	1	522	IIIC	4	1	0	Yes	Yes	Asian	WES	No	ESCC	ESCC-P001	China
ESCC-0055	Male	50	3	0	2292	IIB	3	0	0	No	No	Asian	WES	No	ESCC	ESCC-P001	China
ESCC-0056	Male	47	3	1	795	IIB	1	1	0	No	No	Asian	WES	No	ESCC	ESCC-P001	China
ESCC-0057	Male	36	2	0	2280	IIA	3	0	0	No	No	Asian	WES	No	ESCC	ESCC-P001	China
ESCC-0058	Female	55	4	1	636	IIIA	3	1	0	No	No	Asian	WES	No	ESCC	ESCC-P001	China
ESCC-0059	Male	59	3	1	186	IIB	1	1	0	Yes	Yes	Asian	WES	No	ESCC	ESCC-P001	China
ESCC-0060	Male	53	3	1	249	IIIC	2	3	0	Yes	Yes	Asian	WES	Yes	ESCC	ESCC-P001	China
ESCC-0061	Male	52	2	1	255	IIB	3	0	0	Yes	Yes	Asian	WES	No	ESCC	ESCC-P001	China
ESCC-0062	Male	68	2	1	744	IIIA	3	1	0	Yes	Yes	Asian	WES	No	ESCC	ESCC-P001	China
ESCC-0063	Male	56	2	1	300	IIIC	4	2	0	Yes	Yes	Asian	WES	No	ESCC	ESCC-P001	China
ESCC-0064	Male	60	4	1	1260	IIIA	3	1	0	Yes	Yes	Asian	WES	No	ESCC	ESCC-P001	China
ESCC-0065	Male	53	2	0	1737	IIB	3	0	0	Yes	Yes	Asian	WES	Yes	ESCC	ESCC-P001	China
ESCC-0066	Female	73	2	0	2175	IIB	3	0	0	No	No	Asian	WES	No	ESCC	ESCC-P001	China
ESCC-0067	Male	59	3	1	681	IIIA	3	1	0	Yes	No	Asian	WES	No	ESCC	ESCC-P001	China
ESCC-0068	Female	71	2	1	966	IIIA	2	2	0	No	No	Asian	WES	No	ESCC	ESCC-P001	China
ESCC-0069	Male	62	2	1	1116	IIIB	3	2	0	Yes	Yes	Asian	WES	No	ESCC	ESCC-P001	China
ESCC-0070	Male	62	2	1	1155	IIIC	4	1	0	Yes	Yes	Asian	WES	No	ESCC	ESCC-P001	China
ESCC-0071	Male	76	4	1	2289	IIA	3	0	0	Yes	Yes	Asian	WES	No	ESCC	ESCC-P001	China
ESCC-0072	Male	62	2	0	2277	IIB	3	0	0	No	Yes	Asian	WES	No	ESCC	ESCC-P001	China
ESCC-0073	Male	40	1	1	189	IIIA	2	2	0	Yes	Yes	Asian	WES	No	ESCC	ESCC-P001	China
ESCC-0074	Male	51	2	0	1716	IIA	3	0	0	Yes	Yes	Asian	WES	No	ESCC	ESCC-P001	China
ESCC-0075	Male	53	2	1	732	IB	1	0	0	Yes	Yes	Asian	WES	No	ESCC	ESCC-P001	China
ESCC-0076	Male	67	3	1	315	IIIC	3	3	0	Yes	Yes	Asian	WES	No	ESCC	ESCC-P001	China
ESCC-0077	Female	65	3	0	1728	IIIA	3	1	0	Yes	No	Asian	WES	No	ESCC	ESCC-P001	China
ESCC-0078	Male	62	3	1	1932	IIIC	3	3	0	Yes	No	Asian	WES	No	ESCC	ESCC-P001	China
ESCC-0079	Male	68	1	1	153	IIA	3	0	0	No	No	Asian	WES	No	ESCC	ESCC-P001	China
ESCC-0080	Male	60	2	0	1875	IIIA	3	1	0	Yes	Yes	Asian	WES	No	ESCC	ESCC-P001	China
ESCC-0081	Male	57	3	0	2532	IIB	2	0	0	Yes	Yes	Asian	WES	Yes	ESCC	ESCC-P001	China
ESCC-0082	Male	51	2	1	732	IIIA	4	0	0	Yes	No	Asian	WES	No	ESCC	ESCC-P001	China
ESCC-0083	Male	54	2	0	1950	IIB	3	0	0	Yes	No	Asian	WES	No	ESCC	ESCC-P001	China
ESCC-0084	Male	53	2	0	1890	IIA	2	0	0	Yes	No	Asian	WES	Yes	ESCC	ESCC-P001	China
ESCC-0085	Female	67	1	1	693	IIIA	3	1	0	No	No	Asian	WES	No	ESCC	ESCC-P001	China
ESCC-0086	Male	68	2	1	270	IIB	3	0	0	Yes	Yes	Asian	WES	No	ESCC	ESCC-P001	China
ESCC-0087	Male	60	2	0	1737	IIA	1	0	0	Yes	Yes	Asian	WES	No	ESCC	ESCC-P001	China
ESCC-0088	Male	68	2	1	945	IIB	1	1	0	Yes	Yes	Asian	WES	No	ESCC	ESCC-P001	China
ESCC-0089	Male	54	2	0	1713	IIIA	4	0	0	Yes	No	Asian	WES	No	ESCC	ESCC-P001	China
ESCC-0090	Female	62	2	0	1695	IIB	3	0	0	No	No	Asian	WES	No	ESCC	ESCC-P001	China
ESCC-0091	Male	62	1	1	198	IIIC	4	3	0	Yes	Yes	Asian	WES	No	ESCC	ESCC-P001	China
ESCC-0092	Male	63	3	1	294	IIIB	3	2	0	Yes	Yes	Asian	WES	No	ESCC	ESCC-P001	China
ESCC-0093	Male	71	3	1	114	IIA	3	0	0	Yes	Yes	Asian	WES	No	ESCC	ESCC-P001	China
ESCC-0094	Female	71	1	1	18	IB	2	0	0	No	No	Asian	WES	No	ESCC	ESCC-P001	China
ESCC-0095	Male	52	2	1	126	IIIC	3	3	0	Yes	Yes	Asian	WES	No	ESCC	ESCC-P001	China
ESCC-0096	Male	56	1	0	1815	IIA	2	0	0	No	No	Asian	WES	No	ESCC	ESCC-P001	China
ESCC-0097	Male	45	1	0	1995	IB	3	0	0	Yes	Yes	Asian	WES	No	ESCC	ESCC-P001	China
ESCC-0098	Male	39	3	1	468	IIIC	4	1	0	Yes	Yes	Asian	WES	No	ESCC	ESCC-P001	China
ESCC-0099	Male	42	2	0	1764	IIB	1	1	0	Yes	Yes	Asian	WES	Yes	ESCC	ESCC-P001	China
ESCC-0100	Male	64	2	1	639	IIB	2	0	0	Yes	Yes	Asian	WES	Yes	ESCC	ESCC-P001	China
ESCC-0101	Male	45	2	1	1026	IIIA	3	1	0	Yes	No	Asian	WES	Yes	ESCC	ESCC-P001	China
ESCC-0102	Female	57	3	1	699	IIB	3	0	0	No	No	Asian	WES	Yes	ESCC	ESCC-P001	China
ESCC-0103	Male	60	1	1	672	IIIA	3	1	0	Yes	Yes	Asian	WES	Yes	ESCC	ESCC-P001	China
ESCC-0104	Male	61	1	1	294	IB	3	0	0	Yes	No	Asian	WES	Yes	ESCC	ESCC-P001	China
ESCC-0105	Male	54	2	0	2394	IIIC	4	1	0	Yes	Yes	Asian	WES	No	ESCC	ESCC-P001	China
ESCC-0106	Male	48	1	0	2376	IB	3	0	0	Yes	Yes	Asian	WES	No	ESCC	ESCC-P001	China
ESCC-0107	Male	69	3	1	3	IIB	2	1	0	Yes	Yes	Asian	WES	No	ESCC	ESCC-P001	China
ESCC-0108	Female	60	2	1	579	IIIC	3	3	0	No	No	Asian	WES	No	ESCC	ESCC-P001	China
ESCC-0109	Male	68	2	1	432	IIIA	3	1	0	Yes	Yes	Asian	WES	No	ESCC	ESCC-P001	China
ESCC-0110	Male	53	1	0	2286	IIIA	3	1	0	No	Yes	Asian	WES	No	ESCC	ESCC-P001	China
ESCC-0111	Male	45	1	0	2259	IIIA	3	1	0	Yes	Yes	Asian	WES	No	ESCC	ESCC-P001	China
ESCC-0112	Male	66	2	0	1764	IIA	3	0	0	Yes	Yes	Asian	WES	No	ESCC	ESCC-P001	China
ESCC-0113	Male	41	1	1	451	IIIA	3	1	0	Yes	No	Asian	WES	NA	ESCC	ESCC-P002	China
ESCC-0114	Male	41	2	0	1038	IIB	3	0	0	Yes	No	Asian	WES	NA	ESCC	ESCC-P002	China
ESCC-0115	Female	44	3	1	795	IIIC	3	3	0	No	No	Asian	WES	NA	ESCC	ESCC-P002	China
ESCC-0116	Male	46	1	1	269	IIIC	3	3	0	Yes	Yes	Asian	WES	NA	ESCC	ESCC-P002	China
ESCC-0117	Male	47	2	1	237	IIB	2	0	0	Yes	No	Asian	WGS	NA	ESCC	ESCC-P002	China
ESCC-0118	Male	47	2	0	1287	IIB	2	1	0	Yes	No	Asian	WGS	NA	ESCC	ESCC-P002	China
ESCC-0119	Male	47	1	0	683	IIB	2	1	0	Yes	No	Asian	WGS	NA	ESCC	ESCC-P002	China
ESCC-0120	Male	47	2	0	980	IIB	2	0	0	Yes	No	Asian	WGS	NA	ESCC	ESCC-P002	China
ESCC-0121	Male	47	2	0	1197	IIB	2	0	0	Yes	Yes	Asian	WGS	NA	ESCC	ESCC-P002	China
ESCC-0122	Female	47	1	0	1105	IIA	3	0	0	No	No	Asian	WES	NA	ESCC	ESCC-P002	China
ESCC-0123	Male	48	2	1	462	IIB	3	0	0	Yes	Yes	Asian	WES	NA	ESCC	ESCC-P002	China
ESCC-0124	Male	49	2	0	1007	IIB	3	0	0	Yes	No	Asian	WES	NA	ESCC	ESCC-P002	China
ESCC-0125	Male	50	1	0	1263	IIA	3	0	0	Yes	No	Asian	WES	NA	ESCC	ESCC-P002	China
ESCC-0126	Female	50	2	0	1235	IIB	3	0	0	No	No	Asian	WES	NA	ESCC	ESCC-P002	China
ESCC-0127	Male	51	2	0	1347	IIB	3	0	0	Yes	Yes	Asian	WES	NA	ESCC	ESCC-P002	China
ESCC-0128	Male	51	2	0	1237	IIB	1	1	0	No	No	Asian	WES	NA	ESCC	ESCC-P002	China
ESCC-0129	Male	52	2	1	592	IIIA	3	1	0	Yes	Yes	Asian	WES	NA	ESCC	ESCC-P002	China
ESCC-0130	Male	52	2	0	1154	IIA	3	0	0	Yes	No	Asian	WES	NA	ESCC	ESCC-P002	China
ESCC-0131	Female	52	2	0	1111	IIA	3	0	0	No	No	Asian	WES	NA	ESCC	ESCC-P002	China
ESCC-0132	Male	53	2	1	215	IIB	2	1	0	No	No	Asian	WGS	NA	ESCC	ESCC-P002	China
ESCC-0133	Female	53	2	0	1297	IB	1	0	0	No	No	Asian	WES	NA	ESCC	ESCC-P002	China
ESCC-0134	Male	53	2	0	858	IIIA	3	1	0	Yes	Yes	Asian	WES	NA	ESCC	ESCC-P002	China
ESCC-0135	Female	54	1	0	1381	IIB	2	1	0	No	No	Asian	WGS	NA	ESCC	ESCC-P002	China
ESCC-0136	Female	54	2	0	1207	IB	1	0	0	No	No	Asian	WES	NA	ESCC	ESCC-P002	China
ESCC-0137	Male	55	1	0	1037	IIA	2	0	0	Yes	No	Asian	WGS	NA	ESCC	ESCC-P002	China
ESCC-0138	Male	55	2	0	1452	IIA	3	0	0	Yes	No	Asian	WES	NA	ESCC	ESCC-P002	China
ESCC-0139	Female	55	2	1	262	IIB	3	0	0	No	No	Asian	WES	NA	ESCC	ESCC-P002	China
ESCC-0140	Male	56	1	0	1359	IIA	3	0	0	Yes	No	Asian	WES	NA	ESCC	ESCC-P002	China
ESCC-0141	Male	56	1	0	1334	IIA	2	0	0	Yes	No	Asian	WES	NA	ESCC	ESCC-P002	China
ESCC-0142	Female	56	2	1	550	IIB	3	0	0	No	No	Asian	WES	NA	ESCC	ESCC-P002	China
ESCC-0143	Male	56	1	0	701	IB	3	0	0	Yes	No	Asian	WES	NA	ESCC	ESCC-P002	China
ESCC-0144	Male	56	2	0	1064	IIIA	3	1	0	No	No	Asian	WES	NA	ESCC	ESCC-P002	China
ESCC-0145	Male	57	1	0	1373	IIIA	3	1	0	Yes	Yes	Asian	WES	NA	ESCC	ESCC-P002	China
ESCC-0146	Male	57	3	1	404	IIB	3	0	0	Yes	No	Asian	WES	NA	ESCC	ESCC-P002	China
ESCC-0147	Male	57	2	1	603	IIIC	4a	1	0	Yes	Yes	Asian	WES	NA	ESCC	ESCC-P002	China
ESCC-0148	Male	57	2	0	1060	IIB	3	0	0	No	No	Asian	WES	NA	ESCC	ESCC-P002	China
ESCC-0149	Female	58	2	0	867	IIB	2	0	0	Yes	No	Asian	WGS	NA	ESCC	ESCC-P002	China
ESCC-0150	Female	58	2	1	226	IIIA	2	2	0	No	No	Asian	WGS	NA	ESCC	ESCC-P002	China
ESCC-0151	Female	58	2	1	745	IIIA	3	1	0	No	No	Asian	WES	NA	ESCC	ESCC-P002	China
ESCC-0152	Male	58	2	1	565	IIIB	3	2	0	Yes	No	Asian	WES	NA	ESCC	ESCC-P002	China
ESCC-0153	Male	58	2	1	723	IIIA	3	1	0	Yes	Yes	Asian	WES	NA	ESCC	ESCC-P002	China
ESCC-0154	Male	58	3	1	591	IIIB	3	2	0	Yes	No	Asian	WES	NA	ESCC	ESCC-P002	China
ESCC-0155	Male	58	2	1	701	IIB	3	0	0	Yes	No	Asian	WES	NA	ESCC	ESCC-P002	China
ESCC-0156	Male	59	2	1	193	IIIB	3	2	0	Yes	No	Asian	WES	NA	ESCC	ESCC-P002	China
ESCC-0157	Male	59	2	1	234	IIIC	3	3	0	Yes	No	Asian	WES	NA	ESCC	ESCC-P002	China
ESCC-0158	Female	59	1	0	1066	IB	3	0	0	No	No	Asian	WES	NA	ESCC	ESCC-P002	China
ESCC-0159	Male	59	2	0	1050	IIB	3	0	0	No	No	Asian	WES	NA	ESCC	ESCC-P002	China
ESCC-0160	Male	59	2	1	52	IIB	3	0	0	Yes	Yes	Asian	WES	NA	ESCC	ESCC-P002	China
ESCC-0161	Male	60	2	1	469	IIB	2	0	0	No	No	Asian	WGS	NA	ESCC	ESCC-P002	China
ESCC-0162	Female	60	1	1	693	IIIB	3	2	0	Yes	No	Asian	WES	NA	ESCC	ESCC-P002	China
ESCC-0163	Male	60	2	1	751	IIIC	3	3	0	Yes	No	Asian	WES	NA	ESCC	ESCC-P002	China
ESCC-0164	Male	60	1	0	1401	IIA	3	0	0	No	No	Asian	WES	NA	ESCC	ESCC-P002	China
ESCC-0165	Male	60	2	1	564	IIIA	3	1	0	Yes	Yes	Asian	WES	NA	ESCC	ESCC-P002	China
ESCC-0166	Male	60	2	1	526	IIB	3	0	0	Yes	Yes	Asian	WES	NA	ESCC	ESCC-P002	China
ESCC-0167	Female	60	3	1	691	IIB	3	0	0	No	No	Asian	WES	NA	ESCC	ESCC-P002	China
ESCC-0168	Male	60	2	0	1068	IIB	3	0	0	No	No	Asian	WES	NA	ESCC	ESCC-P002	China
ESCC-0169	Male	60	2	1	833	IIIB	3	2	0	No	No	Asian	WES	NA	ESCC	ESCC-P002	China
ESCC-0170	Male	61	4	1	304	IIIB	3	2	0	Yes	No	Asian	WES	NA	ESCC	ESCC-P002	China
ESCC-0171	Male	61	2	1	632	IIA	3	0	0	Yes	No	Asian	WES	NA	ESCC	ESCC-P002	China
ESCC-0172	Male	62	2	0	1500	IIA	3	0	0	Yes	Yes	Asian	WES	NA	ESCC	ESCC-P002	China
ESCC-0173	Male	63	2	0	1189	IIIA	3	1	0	Yes	No	Asian	WES	NA	ESCC	ESCC-P002	China
ESCC-0174	Female	64	1	0	1355	IIB	2	1	0	No	No	Asian	WGS	NA	ESCC	ESCC-P002	China
ESCC-0175	Male	64	2	0	661	IIB	2	0	0	Yes	No	Asian	WGS	NA	ESCC	ESCC-P002	China
ESCC-0176	Male	64	2	1	904	IIB	2	1	0	Yes	Yes	Asian	WGS	NA	ESCC	ESCC-P002	China
ESCC-0177	Male	64	2	0	1320	IIIA	3	1	0	Yes	No	Asian	WES	NA	ESCC	ESCC-P002	China
ESCC-0178	Male	64	4	0	1173	IIIA	3	1	0	No	No	Asian	WES	NA	ESCC	ESCC-P002	China
ESCC-0179	Male	65	2	1	894	IIB	2	0	0	Yes	No	Asian	WGS	NA	ESCC	ESCC-P002	China
ESCC-0180	Male	65	1	1	207	IIA	3	0	0	Yes	Yes	Asian	WES	NA	ESCC	ESCC-P002	China
ESCC-0181	Male	65	2	0	1145	IIB	3	0	0	Yes	No	Asian	WES	NA	ESCC	ESCC-P002	China
ESCC-0182	Male	66	1	0	1188	IIA	2	0	0	No	No	Asian	WGS	NA	ESCC	ESCC-P002	China
ESCC-0183	Male	66	2	1	1215	IIIA	3	1	0	Yes	Yes	Asian	WES	NA	ESCC	ESCC-P002	China
ESCC-0184	Female	66	2	0	1410	IIIA	3	1	0	No	No	Asian	WES	NA	ESCC	ESCC-P002	China
ESCC-0185	Male	66	2	0	1256	IIB	3	0	0	Yes	No	Asian	WES	NA	ESCC	ESCC-P002	China
ESCC-0186	Male	66	2	0	906	IIIB	3	2	0	Yes	No	Asian	WES	NA	ESCC	ESCC-P002	China
ESCC-0187	Male	66	2	1	985	IIB	3	0	0	Yes	No	Asian	WES	NA	ESCC	ESCC-P002	China
ESCC-0188	Male	67	2	1	981	IIIA	3	1	0	Yes	No	Asian	WES	NA	ESCC	ESCC-P002	China
ESCC-0189	Male	68	2	1	781	IIIB	3	2	0	Yes	No	Asian	WES	NA	ESCC	ESCC-P002	China
ESCC-0190	Female	68	3	1	147	IIIA	3	1	0	No	No	Asian	WES	NA	ESCC	ESCC-P002	China
ESCC-0191	Female	70	1	1	1422	IIIA	3	1	0	No	No	Asian	WES	NA	ESCC	ESCC-P002	China
ESCC-0192	Female	70	2	1	315	IIIA	3	1	0	Yes	No	Asian	WES	NA	ESCC	ESCC-P002	China
ESCC-0193	Female	70	2	0	209	IIA	3	0	0	No	No	Asian	WES	NA	ESCC	ESCC-P002	China
ESCC-0194	Female	71	2	0	712	IIIA	3	1	0	Yes	No	Asian	WES	NA	ESCC	ESCC-P002	China
ESCC-0195	Male	72	1	1	253	IIA	3	0	0	Yes	No	Asian	WES	NA	ESCC	ESCC-P002	China
ESCC-0196	Male	72	2	0	1415	IIB	3	0	0	Yes	Yes	Asian	WES	NA	ESCC	ESCC-P002	China
ESCC-0197	Male	72	2	1	865	IIB	3	0	0	Yes	No	Asian	WES	NA	ESCC	ESCC-P002	China
ESCC-0198	Male	74	2	0	749	IIIA	2	2	0	No	No	Asian	WGS	NA	ESCC	ESCC-P002	China
ESCC-0199	Male	74	1	0	1109	IIA	3	0	0	Yes	No	Asian	WES	NA	ESCC	ESCC-P002	China
ESCC-0200	Male	88	1	0	1430	IIA	3	0	0	No	No	Asian	WES	NA	ESCC	ESCC-P002	China
ESCC-0201	Male	41	2	1	840	IIIA	3	1	0	Yes	NA	Asian	WES	No	ESCC	ESCC-P003	China
ESCC-0202	Male	44	1	0	1680	IA	1	0	0	Yes	NA	Asian	WES	No	ESCC	ESCC-P003	China
ESCC-0203	Male	44	1	0	1260	IB	3	0	0	Yes	NA	Asian	WES	Yes	ESCC	ESCC-P003	China
ESCC-0204	Male	44	3	NA	NA	IIIB	3	4	0	Yes	NA	Asian	WES	Yes	ESCC	ESCC-P003	China
ESCC-0205	Male	45	1	1	330	IB	3	0	0	Yes	NA	Asian	WES	No	ESCC	ESCC-P003	China
ESCC-0206	Male	45	2~3	0	1650	IIIC	3	7	0	No	NA	Asian	WES	Yes	ESCC	ESCC-P003	China
ESCC-0207	Male	46	1	0	1320	IB	3	0	0	Yes	NA	Asian	WES	No	ESCC	ESCC-P003	China
ESCC-0208	Male	48	1~2	0	1350	IIIB	3	3	0	Yes	NA	Asian	WES	No	ESCC	ESCC-P003	China
ESCC-0209	Male	48	1	1	780	IIIA	3	1	0	Yes	NA	Asian	WES	No	ESCC	ESCC-P003	China
ESCC-0210	Male	49	2	1	330	IIIA	3	2	0	Yes	NA	Asian	WES	No	ESCC	ESCC-P003	China
ESCC-0211	Male	50	1	1	180	IB	3	0	0	Yes	NA	Asian	WES	No	ESCC	ESCC-P003	China
ESCC-0212	Male	50	1	0	1500	IB	3	0	0	Yes	NA	Asian	WES	No	ESCC	ESCC-P003	China
ESCC-0213	Male	50	3	0	1110	IIIA	3	1	0	Yes	NA	Asian	WGS	No	ESCC	ESCC-P003	China
ESCC-0214	Male	50	1~2	NA	NA	IIIA	3	1	0	Yes	NA	Asian	WES	No	ESCC	ESCC-P003	China
ESCC-0215	Male	51	1	1	690	IIIB	3	3	0	Yes	NA	Asian	WES	Yes	ESCC	ESCC-P003	China
ESCC-0216	Male	52	1	1	450	IB	3	0	0	Yes	NA	Asian	WES	No	ESCC	ESCC-P003	China
ESCC-0217	Male	52	3	1	660	IIIA	3	1	0	Yes	NA	Asian	WGS	No	ESCC	ESCC-P003	China
ESCC-0218	Male	52	2~3	NA	NA	IIIC	4a	3	0	Yes	NA	Asian	WES	Yes	ESCC	ESCC-P003	China
ESCC-0219	Male	52	3	1	690	IIIC	4a	4	0	Yes	NA	Asian	WES	No	ESCC	ESCC-P003	China
ESCC-0220	Male	52	2	0	870	IIIA	3	1	0	Yes	NA	Asian	WES	No	ESCC	ESCC-P003	China
ESCC-0221	Male	53	NA	0	1590	IA	1	0	0	Yes	NA	Asian	WES	No	ESCC	ESCC-P003	China
ESCC-0222	Male	53	2	0	1110	IIIA	3	2	0	Yes	NA	Asian	WES	No	ESCC	ESCC-P003	China
ESCC-0223	Male	53	3	1	1020	IIIA	3	1	0	Yes	NA	Asian	WES	No	ESCC	ESCC-P003	China
ESCC-0224	Male	54	1	0	840	IB	3	0	0	Yes	NA	Asian	WES	No	ESCC	ESCC-P003	China
ESCC-0225	Male	54	2	NA	NA	IIIA	4	0	0	Yes	NA	Asian	WGS	No	ESCC	ESCC-P003	China
ESCC-0226	Male	54	2	0	1260	IIIA	3	1	0	Yes	NA	Asian	WGS	Yes	ESCC	ESCC-P003	China
ESCC-0227	Male	54	3	1	1260	IIIA	4a	0	0	Yes	NA	Asian	WES	No	ESCC	ESCC-P003	China
ESCC-0228	Male	55	2	1	750	IIIA	3	1	0	Yes	NA	Asian	WES	No	ESCC	ESCC-P003	China
ESCC-0229	Male	56	1	0	1380	IB	3	0	0	Yes	NA	Asian	WES	No	ESCC	ESCC-P003	China
ESCC-0230	Male	56	1	0	1470	IB	3	0	0	No	NA	Asian	WES	Yes	ESCC	ESCC-P003	China
ESCC-0231	Male	56	1	1	1020	IB	3	0	0	Yes	NA	Asian	WES	No	ESCC	ESCC-P003	China
ESCC-0232	Male	56	1	0	1650	IB	3	0	0	Yes	NA	Asian	WES	Yes	ESCC	ESCC-P003	China
ESCC-0233	Male	56	1	NA	NA	IB	3	0	NA	No	NA	Asian	WES	No	ESCC	ESCC-P003	China
ESCC-0234	Male	56	2	0	930	IIIA	3	1	0	Yes	NA	Asian	WGS	No	ESCC	ESCC-P003	China
ESCC-0235	Male	56	3	NA	NA	IIIA	3	2	0	Yes	NA	Asian	WES	No	ESCC	ESCC-P003	China
ESCC-0236	Male	56	2	1	450	IIIB	3	4	0	Yes	NA	Asian	WES	No	ESCC	ESCC-P003	China
ESCC-0237	Male	56	2~3	1	1500	IIIB	3	5	0	Yes	NA	Asian	WES	No	ESCC	ESCC-P003	China
ESCC-0238	Male	56	2	0	840	IIIC	3	8	0	Yes	NA	Asian	WES	No	ESCC	ESCC-P003	China
ESCC-0239	Male	57	1	NA	NA	IB	2	0	0	Yes	NA	Asian	WES	Yes	ESCC	ESCC-P003	China
ESCC-0240	Male	57	3	NA	NA	IIIB	3	3	0	Yes	NA	Asian	WES	No	ESCC	ESCC-P003	China
ESCC-0241	Male	57	3	NA	NA	IIIA	3	2	0	Yes	NA	Asian	WES	No	ESCC	ESCC-P003	China
ESCC-0242	Male	58	1	0	1290	IB	3	0	0	Yes	NA	Asian	WES	No	ESCC	ESCC-P003	China
ESCC-0243	Male	58	2	NA	NA	IIIA	3	2	0	Yes	NA	Asian	WES	Yes	ESCC	ESCC-P003	China
ESCC-0244	Male	58	2	0	1530	IIIA	3	1	0	Yes	NA	Asian	WES	No	ESCC	ESCC-P003	China
ESCC-0245	Male	59	2~3	0	1560	IB	1	0	0	No	NA	Asian	WES	No	ESCC	ESCC-P003	China
ESCC-0246	Male	59	2	NA	NA	IIIA	3	1	0	Yes	NA	Asian	WGS	No	ESCC	ESCC-P003	China
ESCC-0247	Male	59	3	0	1350	IIIA	3	2	0	Yes	NA	Asian	WGS	Yes	ESCC	ESCC-P003	China
ESCC-0248	Male	59	2	1	570	IIIB	3	4	0	No	NA	Asian	WES	No	ESCC	ESCC-P003	China
ESCC-0249	Male	59	2	NA	NA	IIIA	2	4	0	Yes	NA	Asian	WES	No	ESCC	ESCC-P003	China
ESCC-0250	Male	59	1~2	1	570	IIIA	3	1	0	Yes	NA	Asian	WES	No	ESCC	ESCC-P003	China
ESCC-0251	Male	60	1	0	2430	IB	2	0	0	Yes	NA	Asian	WGS	No	ESCC	ESCC-P003	China
ESCC-0252	Male	60	1	NA	NA	IB	2	0	0	Yes	NA	Asian	WES	No	ESCC	ESCC-P003	China
ESCC-0253	Male	60	1	0	1230	IB	3	0	0	Yes	NA	Asian	WES	No	ESCC	ESCC-P003	China
ESCC-0254	Male	60	1	1	180	IB	2	0	0	No	NA	Asian	WES	No	ESCC	ESCC-P003	China
ESCC-0255	Male	60	1	NA	NA	IB	3	0	0	Yes	NA	Asian	WES	No	ESCC	ESCC-P003	China
ESCC-0256	Male	60	2~3	0	1620	IIIB	3	3	0	Yes	NA	Asian	WES	No	ESCC	ESCC-P003	China
ESCC-0257	Male	60	2	0	630	IIIA	3	1	0	Yes	NA	Asian	WES	No	ESCC	ESCC-P003	China
ESCC-0258	Male	60	2~3	NA	NA	IIIB	3	3	0	Yes	NA	Asian	WES	No	ESCC	ESCC-P003	China
ESCC-0259	Male	61	1	1	540	IB	2	0	0	Yes	NA	Asian	WGS	No	ESCC	ESCC-P003	China
ESCC-0260	Male	61	1	NA	NA	IB	3	0	0	Yes	NA	Asian	WES	No	ESCC	ESCC-P003	China
ESCC-0261	Male	61	2~3	1	690	IIIB	3	4	0	Yes	NA	Asian	WES	No	ESCC	ESCC-P003	China
ESCC-0262	Male	61	1~2	NA	NA	IIIA	2	4	0	Yes	NA	Asian	WES	No	ESCC	ESCC-P003	China
ESCC-0263	Male	62	1	0	2520	IB	2	0	0	Yes	NA	Asian	WGS	No	ESCC	ESCC-P003	China
ESCC-0264	Male	62	1	1	330	IB	3	0	0	Yes	NA	Asian	WES	No	ESCC	ESCC-P003	China
ESCC-0265	Male	62	1	NA	NA	IB	2	0	0	Yes	NA	Asian	WES	No	ESCC	ESCC-P003	China
ESCC-0266	Male	62	2~3	1	900	IIIB	3	6	0	No	NA	Asian	WES	No	ESCC	ESCC-P003	China
ESCC-0267	Male	63	1	0	1800	IB	2	0	0	Yes	NA	Asian	WES	No	ESCC	ESCC-P003	China
ESCC-0268	Male	63	1	0	1800	IB	2	0	0	Yes	NA	Asian	WES	No	ESCC	ESCC-P003	China
ESCC-0269	Male	63	1	0	1590	IB	3	0	0	Yes	NA	Asian	WES	No	ESCC	ESCC-P003	China
ESCC-0270	Male	63	1	0	1740	IB	2	0	0	Yes	NA	Asian	WES	No	ESCC	ESCC-P003	China
ESCC-0271	Male	64	1	0	1470	IB	2	0	0	Yes	NA	Asian	WES	No	ESCC	ESCC-P003	China
ESCC-0272	Male	64	1~2	1	480	IA	1	0	0	No	NA	Asian	WES	No	ESCC	ESCC-P003	China
ESCC-0273	Male	64	1	0	900	IB	3	0	0	Yes	NA	Asian	WES	No	ESCC	ESCC-P003	China
ESCC-0274	Male	64	3	1	1110	IIIA	4	0	0	Yes	NA	Asian	WGS	Yes	ESCC	ESCC-P003	China
ESCC-0275	Male	64	3	1	480	IIIC	3	14	0	Yes	NA	Asian	WES	No	ESCC	ESCC-P003	China
ESCC-0276	Male	65	1	0	1410	IB	2	0	0	Yes	NA	Asian	WES	No	ESCC	ESCC-P003	China
ESCC-0277	Male	65	1	0	1380	IB	2	0	0	Yes	NA	Asian	WES	No	ESCC	ESCC-P003	China
ESCC-0278	Male	65	1	NA	NA	IB	2	0	0	Yes	NA	Asian	WES	No	ESCC	ESCC-P003	China
ESCC-0279	Male	65	1~2	1	360	IIIB	3	3	0	Yes	NA	Asian	WES	No	ESCC	ESCC-P003	China
ESCC-0280	Male	65	1~2	0	900	IIIA	3	1	0	Yes	NA	Asian	WES	No	ESCC	ESCC-P003	China
ESCC-0281	Male	66	1	0	1290	IB	3	0	0	Yes	NA	Asian	WES	No	ESCC	ESCC-P003	China
ESCC-0282	Male	67	2~3	1	270	IIIA	3	1	0	Yes	NA	Asian	WGS	No	ESCC	ESCC-P003	China
ESCC-0283	Male	67	1~2	1	780	IIIA	3	2	0	Yes	NA	Asian	WES	Yes	ESCC	ESCC-P003	China
ESCC-0284	Male	68	1	0	1290	IB	3	0	0	Yes	NA	Asian	WES	No	ESCC	ESCC-P003	China
ESCC-0285	Male	69	1	NA	NA	IB	2	0	0	Yes	NA	Asian	WES	No	ESCC	ESCC-P003	China
ESCC-0286	Male	69	1	NA	NA	IB	3	0	0	Yes	NA	Asian	WES	No	ESCC	ESCC-P003	China
ESCC-0287	Male	69	1	0	2430	IB	3	0	0	Yes	NA	Asian	WES	No	ESCC	ESCC-P003	China
ESCC-0288	Male	69	1	NA	NA	IB	3	0	0	Yes	NA	Asian	WES	No	ESCC	ESCC-P003	China
ESCC-0289	Male	69	2	0	2580	IIIA	3	1	0	Yes	NA	Asian	WES	No	ESCC	ESCC-P003	China
ESCC-0290	Male	70	1	NA	NA	IB	2	0	0	Yes	NA	Asian	WGS	No	ESCC	ESCC-P003	China
ESCC-0291	Male	70	1	1	600	IB	2	0	0	Yes	NA	Asian	WGS	No	ESCC	ESCC-P003	China
ESCC-0292	Male	70	1	0	870	IB	2	0	0	Yes	NA	Asian	WES	No	ESCC	ESCC-P003	China
ESCC-0293	Male	70	2	0	810	IIIA	3	2	0	Yes	NA	Asian	WES	No	ESCC	ESCC-P003	China
ESCC-0294	Male	71	3	1	600	IIIB	3	5	0	Yes	NA	Asian	WES	No	ESCC	ESCC-P003	China
ESCC-0295	Male	72	2	1	180	IIIB	3	3	0	Yes	NA	Asian	WES	No	ESCC	ESCC-P003	China
ESCC-0296	Male	72	2	NA	NA	IIIB	3	4	0	Yes	NA	Asian	WES	No	ESCC	ESCC-P003	China
ESCC-0297	Male	72	2	0	990	IIIA	3	2	0	Yes	NA	Asian	WES	No	ESCC	ESCC-P003	China
ESCC-0298	Male	73	1	1	240	IB	2	0	0	Yes	NA	Asian	WES	No	ESCC	ESCC-P003	China
ESCC-0299	Male	73	1	1	60	IB	3	0	0	Yes	NA	Asian	WES	No	ESCC	ESCC-P003	China
ESCC-0300	Male	73	1	0	1530	IB	3	0	0	Yes	NA	Asian	WES	No	ESCC	ESCC-P003	China
ESCC-0301	Male	73	2~3	1	240	IIIB	3	6	0	Yes	NA	Asian	WES	No	ESCC	ESCC-P003	China
ESCC-0302	Male	74	1	1	90	IB	2	0	0	Yes	NA	Asian	WES	No	ESCC	ESCC-P003	China
ESCC-0303	Male	78	1	1	630	IB	2	0	0	Yes	NA	Asian	WES	No	ESCC	ESCC-P003	China
ESCC-0304	Male	NA	2~3	1	720	IIIB	3	5	0	Yes	NA	Asian	WES	No	ESCC	ESCC-P003	China
ESCC-0305	Male	56	NA	NA	NA	NA	NA	NA	NA	NA	No	Black or African American	WES	NA	ESCC	ESCC-P004	Malawi
ESCC-0306	Male	60	NA	NA	NA	NA	NA	NA	NA	Yes	Yes	Black or African American	WES	NA	ESCC	ESCC-P004	Malawi
ESCC-0307	Male	53	NA	NA	NA	NA	NA	NA	NA	Yes	Yes	Black or African American	WES	NA	ESCC	ESCC-P004	Malawi
ESCC-0308	Male	77	NA	NA	NA	NA	NA	NA	NA	NA	NA	Black or African American	WES	NA	ESCC	ESCC-P004	Malawi
ESCC-0309	Female	71	NA	NA	NA	NA	NA	NA	NA	NA	Yes	Black or African American	WES	NA	ESCC	ESCC-P004	Malawi
ESCC-0310	Female	93	NA	NA	NA	NA	NA	NA	NA	NA	Yes	Black or African American	WES	NA	ESCC	ESCC-P004	Malawi
ESCC-0311	Female	51	NA	NA	NA	NA	NA	NA	NA	NA	No	Black or African American	WES	NA	ESCC	ESCC-P004	Malawi
ESCC-0312	Female	24	NA	NA	NA	NA	NA	NA	NA	NA	No	Black or African American	WES	NA	ESCC	ESCC-P004	Malawi
ESCC-0313	Female	81	NA	NA	NA	NA	NA	NA	NA	Yes	Yes	Black or African American	WES	NA	ESCC	ESCC-P004	Malawi
ESCC-0314	Male	41	NA	NA	NA	NA	NA	NA	NA	NA	Yes	Black or African American	WES	NA	ESCC	ESCC-P004	Malawi
ESCC-0315	Female	51	NA	NA	NA	NA	NA	NA	NA	NA	No	Black or African American	WES	NA	ESCC	ESCC-P004	Malawi
ESCC-0316	Female	54	NA	NA	NA	NA	NA	NA	NA	Yes	Yes	Black or African American	WES	NA	ESCC	ESCC-P004	Malawi
ESCC-0317	Male	44	NA	NA	NA	NA	NA	NA	NA	Yes	Yes	Black or African American	WES	NA	ESCC	ESCC-P004	Malawi
ESCC-0318	Male	40	NA	NA	NA	NA	NA	NA	NA	NA	No	Black or African American	WES	NA	ESCC	ESCC-P004	Malawi
ESCC-0319	Male	66	NA	NA	NA	NA	NA	NA	NA	Yes	Yes	Black or African American	WES	NA	ESCC	ESCC-P004	Malawi
ESCC-0320	Female	70	NA	NA	NA	NA	NA	NA	NA	No	No	Black or African American	WES	NA	ESCC	ESCC-P004	Malawi
ESCC-0321	Female	80	NA	NA	NA	NA	NA	NA	NA	No	Yes	Black or African American	WES	NA	ESCC	ESCC-P004	Malawi
ESCC-0322	Male	62	NA	NA	NA	NA	NA	NA	NA	NA	Yes	Black or African American	WES	NA	ESCC	ESCC-P004	Malawi
ESCC-0323	Male	53	NA	NA	NA	NA	NA	NA	NA	Yes	Yes	Black or African American	WES	NA	ESCC	ESCC-P004	Malawi
ESCC-0324	Male	56	NA	NA	NA	NA	NA	NA	NA	No	No	Black or African American	WES	NA	ESCC	ESCC-P004	Malawi
ESCC-0325	Male	66	NA	NA	NA	NA	NA	NA	NA	No	No	Black or African American	WES	NA	ESCC	ESCC-P004	Malawi
ESCC-0326	Male	75	NA	NA	NA	NA	NA	NA	NA	Yes	Yes	Black or African American	WES	NA	ESCC	ESCC-P004	Malawi
ESCC-0327	Female	54	NA	NA	NA	NA	NA	NA	NA	No	No	Black or African American	WES	NA	ESCC	ESCC-P004	Malawi
ESCC-0328	Female	42	NA	NA	NA	NA	NA	NA	NA	No	No	Black or African American	WES	NA	ESCC	ESCC-P004	Malawi
ESCC-0329	Male	51	NA	NA	NA	NA	NA	NA	NA	Yes	Yes	Black or African American	WES	NA	ESCC	ESCC-P004	Malawi
ESCC-0330	Male	59	NA	NA	NA	NA	NA	NA	NA	No	Yes	Black or African American	WES	NA	ESCC	ESCC-P004	Malawi
ESCC-0331	Male	54	NA	NA	NA	NA	NA	NA	NA	No	No	Black or African American	WES	NA	ESCC	ESCC-P004	Malawi
ESCC-0332	Female	70	NA	NA	NA	NA	NA	NA	NA	No	No	Black or African American	WES	NA	ESCC	ESCC-P004	Malawi
ESCC-0333	Male	65	NA	NA	NA	NA	NA	NA	NA	No	No	Black or African American	WES	NA	ESCC	ESCC-P004	Malawi
ESCC-0334	Female	89	NA	NA	NA	NA	NA	NA	NA	Yes	Yes	Black or African American	WES	NA	ESCC	ESCC-P004	Malawi
ESCC-0335	Female	44	NA	NA	NA	NA	NA	NA	NA	NA	No	Black or African American	WES	NA	ESCC	ESCC-P004	Malawi
ESCC-0336	Female	63	NA	NA	NA	NA	NA	NA	NA	NA	No	Black or African American	WES	NA	ESCC	ESCC-P004	Malawi
ESCC-0337	Female	42	NA	NA	NA	NA	NA	NA	NA	NA	No	Black or African American	WES	NA	ESCC	ESCC-P004	Malawi
ESCC-0338	Female	57	NA	NA	NA	NA	NA	NA	NA	NA	Yes	Black or African American	WES	NA	ESCC	ESCC-P004	Malawi
ESCC-0339	Female	NA	NA	NA	NA	NA	NA	NA	NA	No	No	Black or African American	WES	NA	ESCC	ESCC-P004	Malawi
ESCC-0340	Female	43	NA	NA	NA	NA	NA	NA	NA	No	No	Black or African American	WES	NA	ESCC	ESCC-P004	Malawi
ESCC-0341	Male	44	NA	NA	NA	NA	NA	NA	NA	No	No	Black or African American	WES	NA	ESCC	ESCC-P004	Malawi
ESCC-0342	Male	30	NA	NA	NA	NA	NA	NA	NA	No	No	Black or African American	WES	NA	ESCC	ESCC-P004	Malawi
ESCC-0343	Female	41	NA	NA	NA	NA	NA	NA	NA	No	No	Black or African American	WES	NA	ESCC	ESCC-P004	Malawi
ESCC-0344	Female	37	NA	NA	NA	NA	NA	NA	NA	No	No	Black or African American	WES	NA	ESCC	ESCC-P004	Malawi
ESCC-0345	Male	38	NA	NA	NA	NA	NA	NA	NA	No	No	Black or African American	WES	NA	ESCC	ESCC-P004	Malawi
ESCC-0346	Female	39	NA	NA	NA	NA	NA	NA	NA	NA	No	Black or African American	WES	NA	ESCC	ESCC-P004	Malawi
ESCC-0347	Male	48	NA	NA	NA	NA	NA	NA	NA	Yes	Yes	Black or African American	WES	NA	ESCC	ESCC-P004	Malawi
ESCC-0348	Female	34	NA	NA	NA	NA	NA	NA	NA	No	No	Black or African American	WES	NA	ESCC	ESCC-P004	Malawi
ESCC-0349	Female	35	NA	NA	NA	NA	NA	NA	NA	No	No	Black or African American	WES	NA	ESCC	ESCC-P004	Malawi
ESCC-0350	Male	54	NA	NA	NA	NA	NA	NA	NA	Yes	Yes	Black or African American	WES	NA	ESCC	ESCC-P004	Malawi
ESCC-0351	Female	78	NA	NA	NA	NA	NA	NA	NA	No	No	Black or African American	WES	NA	ESCC	ESCC-P004	Malawi
ESCC-0352	Female	62	NA	NA	NA	NA	NA	NA	NA	No	NA	Black or African American	WES	NA	ESCC	ESCC-P004	Malawi
ESCC-0353	Female	54	NA	NA	NA	NA	NA	NA	NA	No	No	Black or African American	WES	NA	ESCC	ESCC-P004	Malawi
ESCC-0354	Male	61	NA	NA	NA	NA	NA	NA	NA	No	Yes	Black or African American	WES	NA	ESCC	ESCC-P004	Malawi
ESCC-0355	NA	NA	NA	NA	NA	NA	NA	NA	NA	NA	NA	Black or African American	WES	NA	ESCC	ESCC-P004	Malawi
ESCC-0356	Female	47	NA	NA	NA	NA	NA	NA	NA	No	No	Black or African American	WES	NA	ESCC	ESCC-P004	Malawi
ESCC-0357	Female	68	NA	NA	NA	NA	NA	NA	NA	No	No	Black or African American	WES	NA	ESCC	ESCC-P004	Malawi
ESCC-0358	Male	50	2	0	1110	II	NA	NA	NA	NA	NA	Asian	WES	No	ESCC	ESCC-P005	China
ESCC-0359	Female	55	2	0	1110	III	NA	NA	NA	NA	NA	Asian	WES	No	ESCC	ESCC-P005	China
ESCC-0360	Male	64	2	1	240	IVb	NA	NA	NA	NA	NA	Asian	WES	No	ESCC	ESCC-P005	China
ESCC-0361	Male	69	2	1	1050	III	NA	NA	NA	NA	NA	Asian	WES	No	ESCC	ESCC-P005	China
ESCC-0362	Male	41	2	0	1080	III	NA	NA	NA	NA	NA	Asian	WES	No	ESCC	ESCC-P005	China
ESCC-0363	Male	63	1	0	1140	III	NA	NA	NA	NA	NA	Asian	WES	No	ESCC	ESCC-P005	China
ESCC-0364	Male	59	3	0	1020	III	NA	NA	NA	NA	NA	Asian	WES	No	ESCC	ESCC-P005	China
ESCC-0365	Male	56	2	1	540	II	NA	NA	NA	NA	NA	Asian	WES	No	ESCC	ESCC-P005	China
ESCC-0366	Male	63	2	0	990	III	NA	NA	NA	NA	NA	Asian	WES	No	ESCC	ESCC-P005	China
ESCC-0367	Male	64	2	1	300	IVa	NA	NA	NA	NA	NA	Asian	WES	No	ESCC	ESCC-P005	China
ESCC-0368	Male	67	2	0	960	III	NA	NA	NA	NA	NA	Asian	WES	No	ESCC	ESCC-P005	China
ESCC-0369	Male	65	2	0	960	III	NA	NA	NA	NA	NA	Asian	WES	No	ESCC	ESCC-P005	China
ESCC-0370	Male	70	1	1	150	III	NA	NA	NA	NA	NA	Asian	WES	No	ESCC	ESCC-P005	China
ESCC-0371	Male	72	2	0	900	III	NA	NA	NA	NA	NA	Asian	WES	No	ESCC	ESCC-P005	China
ESCC-0372	Female	69	2	0	810	IVa	NA	NA	NA	NA	NA	Asian	WES	No	ESCC	ESCC-P005	China
ESCC-0373	Male	63	2	1	300	III	NA	NA	NA	NA	NA	Asian	WES	No	ESCC	ESCC-P005	China
ESCC-0374	Male	48	2	1	270	III	NA	NA	NA	NA	NA	Asian	WES	Yes	ESCC	ESCC-P005	China
ESCC-0375	Female	62	2	1	660	III	NA	NA	NA	NA	NA	Asian	WES	No	ESCC	ESCC-P005	China
ESCC-0376	Male	57	NA	0	780	III	NA	NA	NA	NA	NA	Asian	WGS	No	ESCC	ESCC-P005	China
ESCC-0377	Male	58	2	1	240	IVa	NA	NA	NA	NA	NA	Asian	WGS	Yes	ESCC	ESCC-P005	China
ESCC-0378	Female	74	2	1	150	III	NA	NA	NA	NA	NA	Asian	WGS	No	ESCC	ESCC-P005	China
ESCC-0379	Female	56	1	0	780	Ib	NA	NA	NA	NA	NA	Asian	WGS	No	ESCC	ESCC-P005	China
ESCC-0380	Male	65	3	0	750	III	NA	NA	NA	NA	NA	Asian	WGS	No	ESCC	ESCC-P005	China
ESCC-0381	Female	55	2	0	720	II	NA	NA	NA	NA	NA	Asian	WGS	Yes	ESCC	ESCC-P005	China
ESCC-0382	Male	64	3	0	720	III	NA	NA	NA	NA	NA	Asian	WGS	Yes	ESCC	ESCC-P005	China
ESCC-0383	Male	54	2	1	763	IIIa	2	2	NA	Yes	Yes	Black or African American	WES	NA	ESCC	ESCC-P006	Brazil
ESCC-0384	Male	49	1	0	437	IIb	1	1	NA	Yes	Yes	Black or African American	WES	NA	ESCC	ESCC-P006	Brazil
ESCC-0385	Male	53	2	0	104	IIB	3	0	NA	No	No	Caucasian	WES	NA	ESCC	ESCC-P006	Russia
ESCC-0386	Male	57	3	0	64	IIIA	3	1	NA	No	No	Caucasian	WES	NA	ESCC	ESCC-P006	Russia
ESCC-0387	Male	53	2	0	40	IIIA	3	1	NA	No	NA	Caucasian	WES	NA	ESCC	ESCC-P006	Russia
ESCC-0388	Male	57	3	0	81	NA	NA	1	NA	Yes	NA	Caucasian	WES	NA	ESCC	ESCC-P006	Russia
ESCC-0389	Male	66	3	1	330	NA	NA	NA	NA	No	Yes	Black or African American	WES	NA	ESCC	ESCC-P006	United_States
ESCC-0390	Male	83	NA	0	191	NA	NA	NA	NA	Yes	Yes	Caucasian	WES	NA	ESCC	ESCC-P006	United_States
ESCC-0391	Female	51	2	0	1012	IIA	3	0	NA	No	No	Caucasian	WES	NA	ESCC	ESCC-P006	Russia
ESCC-0392	Male	54	2	0	1071	IIA	2	0	NA	Yes	Yes	Caucasian	WES	NA	ESCC	ESCC-P006	Russia
ESCC-0393	Male	72	2	1	26	IIIA	4	0	NA	Yes	Yes	Caucasian	WES	NA	ESCC	ESCC-P006	Russia
ESCC-0394	Male	54	2	0	632	IIA	3	0	NA	Yes	Yes	Caucasian	WES	NA	ESCC	ESCC-P006	Russia
ESCC-0395	Male	61	2	0	80	IIIA	3	1	NA	No	No	Caucasian	WES	NA	ESCC	ESCC-P006	Russia
ESCC-0396	Male	62	2	0	612	IIIA	3	1	NA	Yes	Yes	Caucasian	WES	NA	ESCC	ESCC-P006	Russia
ESCC-0397	Male	49	2	1	567	IIB	2	1	NA	Yes	Yes	Caucasian	WES	NA	ESCC	ESCC-P006	Ukraine
ESCC-0398	Female	58	1	0	731	IB	2	0	NA	No	Yes	Caucasian	WES	NA	ESCC	ESCC-P006	Canada
ESCC-0399	Male	58	2	0	16	IIIA	3	1	NA	Yes	No	Asian	WES	NA	ESCC	ESCC-P006	Vietnam
ESCC-0400	Male	64	2	0	518	IIB	1	1	NA	No	No	Caucasian	WES	NA	ESCC	ESCC-P006	Russia
ESCC-0401	Male	73	1	1	24	IB	3	0	NA	Yes	Yes	Caucasian	WES	NA	ESCC	ESCC-P006	Ukraine
ESCC-0402	Female	70	2	0	712	IIB	3	0	NA	No	Yes	Caucasian	WES	NA	ESCC	ESCC-P006	Russia
ESCC-0403	Male	60	2	1	390	IIIB	3	2	NA	No	Yes	Asian	WES	NA	ESCC	ESCC-P006	Vietnam
ESCC-0404	Male	54	1	1	303	IIIA	2	2	NA	Yes	Yes	Caucasian	WES	NA	ESCC	ESCC-P006	Ukraine
ESCC-0405	Male	63	3	1	142	IIIB	3	2	NA	Yes	Yes	Asian	WES	NA	ESCC	ESCC-P006	Vietnam
ESCC-0406	Male	36	3	0	441	NA	3	NA	NA	Yes	Yes	Asian	WES	NA	ESCC	ESCC-P006	Vietnam
ESCC-0407	Male	58	2	0	370	IIA	2	0	NA	No	No	Caucasian	WES	NA	ESCC	ESCC-P006	Ukraine
ESCC-0408	Female	51	1	0	2069	IIB	3	0	NA	No	Yes	Asian	WES	NA	ESCC	ESCC-P006	Canada
ESCC-0409	Male	50	3	1	112	IIIC	3	3	NA	Yes	Yes	Caucasian	WES	NA	ESCC	ESCC-P006	Canada
ESCC-0410	Female	84	1	0	412	IIa	3	0	NA	Yes	Yes	Caucasian	WES	NA	ESCC	ESCC-P006	United_States
ESCC-0411	Male	72	3	1	650	IIa	2	0	NA	Yes	Yes	Caucasian	WES	NA	ESCC	ESCC-P006	United_States
ESCC-0412	Male	85	2	0	471	IIA	3	0	NA	Yes	No	Caucasian	WES	NA	ESCC	ESCC-P006	United_States
ESCC-0413	Male	68	1	1	764	IIB	3	0	NA	NA	Yes	Caucasian	WES	NA	ESCC	ESCC-P006	United_States
ESCC-0414	Female	71	3	0	225	IIb	2	0	NA	No	Yes	Caucasian	WES	NA	ESCC	ESCC-P006	United_States
ESCC-0415	Male	76	3	1	9	IIIA	3	1	NA	Yes	Yes	Caucasian	WES	NA	ESCC	ESCC-P006	United_States
ESCC-0416	Female	54	NA	1	1458	IA	1	0	NA	Yes	Yes	Caucasian	WES	NA	ESCC	ESCC-P006	United_States
ESCC-0417	Male	67	2	1	180	IIB	3	0	NA	No	No	Asian	WES	NA	ESCC	ESCC-P006	Vietnam
ESCC-0418	Male	44	2	1	318	IIB	3	0	NA	No	No	Asian	WES	NA	ESCC	ESCC-P006	Vietnam
ESCC-0419	Male	63	1	0	385	IB	2	0	NA	No	No	Asian	WES	NA	ESCC	ESCC-P006	Vietnam
ESCC-0420	Male	51	1	0	378	IIB	2	1	NA	No	No	Asian	WES	NA	ESCC	ESCC-P006	Vietnam
ESCC-0421	Male	47	3	0	408	IIB	3	0	NA	Yes	Yes	Asian	WES	NA	ESCC	ESCC-P006	Vietnam
ESCC-0422	Male	72	2	0	375	IIA	3	0	NA	Yes	Yes	Asian	WES	NA	ESCC	ESCC-P006	Vietnam
ESCC-0423	Male	47	1	0	407	IIIA	3	1	NA	Yes	No	Asian	WES	NA	ESCC	ESCC-P006	Vietnam
ESCC-0424	Male	60	1	0	400	IB	3	0	NA	Yes	No	Asian	WES	NA	ESCC	ESCC-P006	Vietnam
ESCC-0425	Male	63	1	0	467	IIA	3	0	NA	Yes	Yes	Asian	WES	NA	ESCC	ESCC-P006	Vietnam
ESCC-0426	Male	74	1	0	403	IIIA	3	1	NA	Yes	Yes	Asian	WES	NA	ESCC	ESCC-P006	Vietnam
ESCC-0427	Male	44	2	0	384	IIB	3	0	NA	No	No	Asian	WES	NA	ESCC	ESCC-P006	Vietnam
ESCC-0428	Male	77	2	0	379	IIB	3	0	NA	No	Yes	Asian	WES	NA	ESCC	ESCC-P006	Vietnam
ESCC-0429	Male	60	1	0	383	IIA	3	0	NA	No	Yes	Asian	WES	NA	ESCC	ESCC-P006	Vietnam
ESCC-0430	Male	58	1	0	380	IIA	3	0	NA	No	Yes	Asian	WES	NA	ESCC	ESCC-P006	Vietnam
ESCC-0431	Male	61	2	0	388	IIIA	3	1	NA	Yes	No	Asian	WES	NA	ESCC	ESCC-P006	Vietnam
ESCC-0432	Male	37	1	0	383	IIIA	3	1	NA	No	Yes	Asian	WES	NA	ESCC	ESCC-P006	Vietnam
ESCC-0433	Male	50	2	1	681	IIB	2	0	NA	No	Yes	Asian	WES	NA	ESCC	ESCC-P006	Vietnam
ESCC-0434	Male	66	2	0	391	IIA	2	0	NA	Yes	Yes	Asian	WES	NA	ESCC	ESCC-P006	Vietnam
ESCC-0435	Male	52	2	0	472	IIB	2	0	NA	No	Yes	Asian	WES	NA	ESCC	ESCC-P006	Vietnam
ESCC-0436	Male	58	1	1	351	IIA	2	0	NA	Yes	Yes	Asian	WES	NA	ESCC	ESCC-P006	Vietnam
ESCC-0437	Male	47	2	0	375	IIIA	3	1	NA	Yes	No	Asian	WES	NA	ESCC	ESCC-P006	Vietnam
ESCC-0438	Male	58	2	0	402	IIA	2	0	NA	No	Yes	Asian	WES	NA	ESCC	ESCC-P006	Vietnam
ESCC-0439	Male	57	2	1	136	IV	3	1	1	No	Yes	Asian	WES	NA	ESCC	ESCC-P006	Vietnam
ESCC-0440	Male	54	2	0	375	IIB	2	1	NA	Yes	Yes	Asian	WES	NA	ESCC	ESCC-P006	Vietnam
ESCC-0441	Male	46	1	0	768	IIA	2	0	NA	Yes	Yes	Asian	WES	NA	ESCC	ESCC-P006	Vietnam
ESCC-0442	Male	59	1	0	320	IIA	2	0	NA	Yes	Yes	Asian	WES	NA	ESCC	ESCC-P006	Vietnam
ESCC-0443	Male	60	2	0	365	IIB	2	0	NA	Yes	Yes	Asian	WES	NA	ESCC	ESCC-P006	Vietnam
ESCC-0444	Male	73	2	0	372	IIB	2	0	NA	Yes	Yes	Asian	WES	NA	ESCC	ESCC-P006	Vietnam
ESCC-0445	Male	50	2	0	366	IIIA	3	1	NA	No	Yes	Asian	WES	NA	ESCC	ESCC-P006	Vietnam
ESCC-0446	Male	49	2	0	401	IIB	2	0	NA	Yes	Yes	Asian	WES	NA	ESCC	ESCC-P006	Vietnam
ESCC-0447	Male	56	3	0	375	IIB	2	0	NA	NA	Yes	Asian	WES	NA	ESCC	ESCC-P006	Vietnam
ESCC-0448	Male	53	2	0	407	IIA	2	0	NA	Yes	Yes	Asian	WES	NA	ESCC	ESCC-P006	Vietnam
ESCC-0449	Female	67	3	0	401	IIB	2	0	NA	No	Yes	Asian	WES	NA	ESCC	ESCC-P006	Vietnam
ESCC-0450	Male	43	1	0	4	IB	2	0	NA	Yes	No	Asian	WES	NA	ESCC	ESCC-P006	Vietnam
ESCC-0451	Female	61	3	0	366	IIB	2	0	NA	No	Yes	Asian	WES	NA	ESCC	ESCC-P006	Vietnam
ESCC-0452	Male	62	3	0	391	IIB	3	0	NA	No	Yes	Asian	WES	NA	ESCC	ESCC-P006	Vietnam
ESCC-0453	Male	70	2	0	373	IIB	2	1	NA	No	Yes	Asian	WES	NA	ESCC	ESCC-P006	Vietnam
ESCC-0454	Female	58	2	1	157	IIIB	3	2	NA	Yes	Yes	Caucasian	WES	NA	ESCC	ESCC-P006	United_States
ESCC-0455	Male	52	1	0	620	IB	2	0	NA	Yes	Yes	Caucasian	WES	NA	ESCC	ESCC-P006	United_States
ESCC-0456	Male	56	NA	1	104	IV	4	NA	1	Yes	Yes	Black or African American	WES	NA	ESCC	ESCC-P006	United_States
ESCC-0457	Male	50	3	0	785	IIA	3	0	NA	NA	Yes	Caucasian	WES	NA	ESCC	ESCC-P006	Brazil
ESCC-0458	Male	52	3	0	824	IIIB	3	2	NA	Yes	No	Caucasian	WES	NA	ESCC	ESCC-P006	Brazil
ESCC-0459	Male	55	2	1	378	IIIB	3	2	NA	Yes	Yes	not reported	WES	NA	ESCC	ESCC-P006	Brazil
ESCC-0460	Male	64	2	1	47	IIA	2	0	NA	No	Yes	Caucasian	WES	NA	ESCC	ESCC-P006	Brazil
ESCC-0461	Male	51	2	1	557	IIB	1	1	NA	Yes	Yes	Caucasian	WES	NA	ESCC	ESCC-P006	Brazil
ESCC-0462	Male	57	2	1	247	IIIB	3	2	NA	Yes	Yes	Asian	WES	NA	ESCC	ESCC-P006	Brazil
ESCC-0463	Male	64	2	1	855	IIIC	1	3	NA	Yes	No	not reported	WES	NA	ESCC	ESCC-P006	Brazil
ESCC-0464	Female	45	1	0	1025	IB	3	0	NA	Yes	No	Caucasian	WES	NA	ESCC	ESCC-P006	Brazil
ESCC-0465	Male	48	2	1	553	IIIC	3	3	NA	Yes	No	Caucasian	WES	NA	ESCC	ESCC-P006	Brazil
ESCC-0466	Male	67	3	0	467	IIB	3	0	NA	Yes	Yes	Black or African American	WES	NA	ESCC	ESCC-P006	United_States
ESCC-0467	Female	52	2	0	549	IIIA	2	2	NA	Yes	No	Caucasian	WES	NA	ESCC	ESCC-P006	Brazil
ESCC-0468	Female	65	2	0	342	IIIC	3	3	NA	NA	No	Caucasian	WES	NA	ESCC	ESCC-P006	Brazil
ESCC-0469	Male	59	2	1	279	IIIC	3	3	NA	Yes	Yes	not reported	WES	NA	ESCC	ESCC-P006	Brazil
ESCC-0470	Male	71	1	1	484	IIA	3	0	NA	Yes	Yes	Caucasian	WES	NA	ESCC	ESCC-P006	Brazil
ESCC-0471	Female	64	NA	0	1254	IIA	NA	NA	NA	Yes	No	Caucasian	WES	NA	ESCC	ESCC-P006	NA
ESCC-0472	Male	60	NA	0	1590	IIIA	NA	NA	NA	Yes	Yes	Caucasian	WES	NA	ESCC	ESCC-P006	NA
ESCC-0473	Male	51	NA	1	1361	IIB	NA	NA	NA	Yes	Yes	Asian	WES	NA	ESCC	ESCC-P006	NA
ESCC-0474	Male	56	NA	1	283	IIA	NA	NA	NA	Yes	Yes	Caucasian	WES	NA	ESCC	ESCC-P006	NA
ESCC-0475	Male	49	NA	0	383	IIA	NA	NA	NA	Yes	Yes	Asian	WES	NA	ESCC	ESCC-P006	NA
ESCC-0476	Female	69	NA	0	477	IA	NA	NA	NA	Yes	Yes	Caucasian	WES	NA	ESCC	ESCC-P006	NA
ESCC-0477	Female	72	2	NA	NA	NA	2	1	0	No	No	Asian	WES	NA	ESCC	ESCC-P007	China
ESCC-0478	Male	66	1	NA	NA	NA	3	0	0	Yes	Yes	Asian	WES	NA	ESCC	ESCC-P007	China
ESCC-0479	Male	30	2~3	NA	NA	NA	2	1	0	No	No	Asian	WES	NA	ESCC	ESCC-P007	China
ESCC-0480	Female	60	2	NA	NA	NA	1b	1	0	No	No	Asian	WES	NA	ESCC	ESCC-P007	China
ESCC-0481	Male	52	2	NA	NA	NA	3	2	0	NA	NA	Asian	WES	NA	ESCC	ESCC-P007	China
ESCC-0482	Male	69	3	NA	NA	NA	3	1	0	Yes	Yes	Asian	WES	NA	ESCC	ESCC-P007	China
ESCC-0483	Male	71	2	NA	NA	NA	3	1	0	Yes	Yes	Asian	WES	NA	ESCC	ESCC-P007	China
ESCC-0484	Male	42	3	NA	NA	NA	2	0	0	Yes	Yes	Asian	WES	NA	ESCC	ESCC-P007	China
ESCC-0485	Male	34	NA	NA	NA	NA	3	1	NA	NA	NA	Asian	WES	NA	ESCC	ESCC-P008	China
ESCC-0486	Male	44	NA	NA	NA	NA	3	0	NA	NA	NA	Asian	WES	NA	ESCC	ESCC-P008	China
ESCC-0487	Male	47	NA	NA	NA	NA	3	1	NA	NA	NA	Asian	WES	NA	ESCC	ESCC-P008	China
ESCC-0488	Male	49	NA	NA	NA	NA	3	0	NA	NA	NA	Asian	WES	NA	ESCC	ESCC-P008	China
ESCC-0489	Male	50	NA	NA	NA	NA	3	1	NA	NA	NA	Asian	WES	NA	ESCC	ESCC-P008	China
ESCC-0490	Male	55	NA	NA	NA	NA	3	1	NA	NA	NA	Asian	WES	NA	ESCC	ESCC-P008	China
ESCC-0491	Male	57	NA	NA	NA	NA	2	1	NA	NA	NA	Asian	WES	NA	ESCC	ESCC-P008	China
ESCC-0492	Male	58	NA	NA	NA	NA	3	0	NA	NA	NA	Asian	WES	NA	ESCC	ESCC-P008	China
ESCC-0493	Female	61	NA	NA	NA	NA	2	0	NA	NA	NA	Asian	WES	NA	ESCC	ESCC-P008	China
ESCC-0494	Male	62	NA	NA	NA	NA	3	1	NA	NA	NA	Asian	WES	NA	ESCC	ESCC-P008	China
ESCC-0495	Male	66	NA	NA	NA	NA	2	0	NA	NA	NA	Asian	WES	NA	ESCC	ESCC-P008	China
ESCC-0496	Male	66	NA	NA	NA	NA	3	1	NA	NA	NA	Asian	WES	NA	ESCC	ESCC-P008	China
ESCC-0497	Male	66	NA	NA	NA	NA	3	1	NA	NA	NA	Asian	WES	NA	ESCC	ESCC-P008	China
ESCC-0498	Female	67	NA	NA	NA	NA	3	0	NA	NA	NA	Asian	WES	NA	ESCC	ESCC-P008	China
ESCC-0499	Male	70	NA	NA	NA	NA	3	0	NA	NA	NA	Asian	WES	NA	ESCC	ESCC-P008	China
ESCC-0500	Male	76	NA	NA	NA	NA	3	0	NA	NA	NA	Asian	WES	NA	ESCC	ESCC-P008	China
ESCC-0501	Female	NA	NA	NA	NA	NA	2	0	NA	NA	NA	Asian	WES	NA	ESCC	ESCC-P008	China
ESCC-0502	Female	56	NA	NA	NA	IIB	NA	NA	NA	No	No	Asian	WES	NA	ESCC	ESCC-P009	China
ESCC-0503	Male	45	NA	NA	NA	IIB	NA	NA	NA	Yes	Yes	Asian	WES	NA	ESCC	ESCC-P009	China
ESCC-0504	Male	66	NA	NA	NA	IIB	NA	NA	NA	No	Yes	Asian	WES	NA	ESCC	ESCC-P009	China
ESCC-0505	Male	46	NA	NA	NA	IIB	NA	NA	NA	Yes	Yes	Asian	WES	NA	ESCC	ESCC-P009	China
ESCC-0506	Male	60	NA	NA	NA	IIB	NA	NA	NA	Yes	Yes	Asian	WES	NA	ESCC	ESCC-P009	China
ESCC-0507	Male	69	NA	NA	NA	IIB	NA	NA	NA	No	No	Asian	WES	NA	ESCC	ESCC-P009	China
ESCC-0508	Male	45	NA	NA	NA	IIIA	NA	NA	NA	No	Yes	Asian	WES	NA	ESCC	ESCC-P009	China
ESCC-0509	Male	53	NA	NA	NA	IIB	NA	NA	NA	No	Yes	Asian	WES	NA	ESCC	ESCC-P009	China
ESCC-0510	Male	62	NA	NA	NA	IIIA	NA	NA	NA	No	Yes	Asian	WES	NA	ESCC	ESCC-P009	China
ESCC-0511	Male	49	NA	NA	NA	IIB	NA	NA	NA	Yes	Yes	Asian	WES	NA	ESCC	ESCC-P009	China
ESCC-0512	Female	68	NA	NA	NA	IIB	NA	NA	NA	No	No	Asian	WES	NA	ESCC	ESCC-P009	China
ESCC-0513	Male	66	NA	NA	NA	IIB	NA	NA	NA	Yes	No	Asian	WES	NA	ESCC	ESCC-P009	China
ESCC-0514	Male	54	NA	NA	NA	IIB	NA	NA	NA	Yes	Yes	Asian	WES	NA	ESCC	ESCC-P009	China
ESCC-0515	Male	59	NA	NA	NA	IIIB	NA	NA	NA	No	No	Asian	WES	NA	ESCC	ESCC-P009	China
ESCC-0516	Male	64	NA	NA	NA	IIB	NA	NA	NA	Yes	No	Asian	WES	NA	ESCC	ESCC-P009	China
ESCC-0517	Male	48	NA	NA	NA	IIB	NA	NA	NA	Yes	Yes	Asian	WES	NA	ESCC	ESCC-P009	China
ESCC-0518	Male	57	NA	NA	NA	IIB	NA	NA	NA	Yes	Yes	Asian	WES	NA	ESCC	ESCC-P009	China
ESCC-0519	Male	56	NA	NA	NA	IIB	NA	NA	NA	Yes	No	Asian	WES	NA	ESCC	ESCC-P009	China
ESCC-0520	Female	69	NA	NA	NA	IIB	NA	NA	NA	No	No	Asian	WES	NA	ESCC	ESCC-P009	China
ESCC-0521	Male	63	NA	NA	NA	IIB	NA	NA	NA	Yes	No	Asian	WES	NA	ESCC	ESCC-P009	China
ESCC-0522	Female	53	NA	NA	NA	IIB	NA	NA	NA	No	No	Asian	WES	NA	ESCC	ESCC-P009	China
ESCC-0523	Male	49	NA	NA	NA	IIB	NA	NA	NA	Yes	No	Asian	WES	NA	ESCC	ESCC-P009	China
ESCC-0524	Female	59	NA	NA	NA	IIB	NA	NA	NA	No	No	Asian	WES	NA	ESCC	ESCC-P009	China
ESCC-0525	Male	58	NA	NA	NA	IIB	NA	NA	NA	Yes	No	Asian	WES	NA	ESCC	ESCC-P009	China
ESCC-0526	Male	64	NA	NA	NA	IIB	NA	NA	NA	No	No	Asian	WES	NA	ESCC	ESCC-P009	China
ESCC-0527	Female	59	NA	NA	NA	IIB	NA	NA	NA	No	No	Asian	WES	NA	ESCC	ESCC-P009	China
ESCC-0528	Male	64	NA	NA	NA	IIB	NA	NA	NA	Yes	Yes	Asian	WES	NA	ESCC	ESCC-P009	China
ESCC-0529	Male	53	NA	NA	NA	IIB	NA	NA	NA	Yes	No	Asian	WES	NA	ESCC	ESCC-P009	China
ESCC-0530	Female	62	NA	NA	NA	IIB	NA	NA	NA	Yes	No	Asian	WES	NA	ESCC	ESCC-P009	China
ESCC-0531	Male	73	NA	NA	NA	IIB	NA	NA	NA	Yes	No	Asian	WES	NA	ESCC	ESCC-P009	China
ESCC-0532	Male	48	NA	NA	NA	IIIA	NA	NA	NA	Yes	Yes	Asian	WES	NA	ESCC	ESCC-P009	China
ESCC-0533	Male	53	NA	NA	NA	IIIA	NA	NA	NA	Yes	Yes	Asian	WES	NA	ESCC	ESCC-P009	China
ESCC-0534	Male	70	NA	NA	NA	IIB	NA	NA	NA	Yes	No	Asian	WES	NA	ESCC	ESCC-P009	China
ESCC-0535	Male	72	NA	NA	NA	IIB	NA	NA	NA	Yes	Yes	Asian	WES	NA	ESCC	ESCC-P009	China
ESCC-0536	Male	71	NA	NA	NA	IIIA	NA	NA	NA	Yes	Yes	Asian	WES	NA	ESCC	ESCC-P009	China
ESCC-0537	Male	56	NA	NA	NA	IIB	NA	NA	NA	No	No	Asian	WES	NA	ESCC	ESCC-P009	China
ESCC-0538	Male	74	NA	NA	NA	IIB	NA	NA	NA	No	No	Asian	WES	NA	ESCC	ESCC-P009	China
ESCC-0539	Male	63	NA	NA	NA	IIB	NA	NA	NA	Yes	No	Asian	WES	NA	ESCC	ESCC-P009	China
ESCC-0540	Male	57	NA	NA	NA	IIB	NA	NA	NA	Yes	Yes	Asian	WES	NA	ESCC	ESCC-P009	China
ESCC-0541	Male	56	NA	NA	NA	IIB	NA	NA	NA	Yes	Yes	Asian	WES	NA	ESCC	ESCC-P009	China
ESCC-0542	Male	60	NA	NA	NA	IIIA	NA	NA	NA	Yes	Yes	Asian	WES	NA	ESCC	ESCC-P009	China
ESCC-0543	Male	59	NA	NA	NA	IIB	NA	NA	NA	Yes	No	Asian	WES	NA	ESCC	ESCC-P009	China
ESCC-0544	Male	55	NA	NA	NA	IIB	NA	NA	NA	Yes	No	Asian	WES	NA	ESCC	ESCC-P009	China
ESCC-0545	Female	67	NA	NA	NA	IIB	NA	NA	NA	No	No	Asian	WES	NA	ESCC	ESCC-P009	China
ESCC-0546	Male	59	NA	NA	NA	IIB	NA	NA	NA	Yes	No	Asian	WES	NA	ESCC	ESCC-P009	China
ESCC-0547	Male	50	NA	NA	NA	IIB	NA	NA	NA	Yes	Yes	Asian	WES	NA	ESCC	ESCC-P009	China
ESCC-0548	Male	71	NA	NA	NA	IIB	NA	NA	NA	Yes	Yes	Asian	WES	NA	ESCC	ESCC-P009	China
ESCC-0549	Male	50	NA	NA	NA	IIB	NA	NA	NA	No	Yes	Asian	WES	NA	ESCC	ESCC-P009	China
ESCC-0550	Male	57	NA	NA	NA	IIB	NA	NA	NA	Yes	Yes	Asian	WES	NA	ESCC	ESCC-P009	China
ESCC-0551	Male	58	NA	NA	NA	IIB	NA	NA	NA	Yes	Yes	Asian	WES	NA	ESCC	ESCC-P009	China
ESCC-0552	Male	58	NA	NA	NA	IIB	NA	NA	NA	No	No	Asian	WES	NA	ESCC	ESCC-P009	China
ESCC-0553	Male	57	NA	NA	NA	IIB	NA	NA	NA	No	No	Asian	WES	NA	ESCC	ESCC-P009	China
ESCC-0554	Male	57	NA	NA	NA	IIB	NA	NA	NA	Yes	No	Asian	WES	NA	ESCC	ESCC-P009	China
ESCC-0555	Male	56	NA	NA	NA	IIB	NA	NA	NA	Yes	No	Asian	WES	NA	ESCC	ESCC-P009	China
ESCC-0556	Male	68	NA	NA	NA	IIB	NA	NA	NA	No	Yes	Asian	WES	NA	ESCC	ESCC-P009	China
ESCC-0557	Male	41	NA	NA	NA	IIIA	NA	NA	NA	Yes	No	Asian	WES	NA	ESCC	ESCC-P009	China
ESCC-0558	Male	49	NA	NA	NA	IIB	NA	NA	NA	Yes	Yes	Asian	WES	NA	ESCC	ESCC-P009	China
ESCC-0559	Male	66	NA	NA	NA	IIIA	NA	NA	NA	Yes	Yes	Asian	WES	NA	ESCC	ESCC-P009	China
ESCC-0560	Male	65	NA	NA	NA	IIB	NA	NA	NA	No	No	Asian	WES	NA	ESCC	ESCC-P009	China
ESCC-0561	Male	66	NA	NA	NA	IIIA	NA	NA	NA	Yes	Yes	Asian	WES	NA	ESCC	ESCC-P009	China
ESCC-0562	Female	66	NA	NA	NA	IIIA	NA	NA	NA	No	Yes	Asian	WES	NA	ESCC	ESCC-P009	China
ESCC-0563	Male	64	NA	NA	NA	IIB	NA	NA	NA	Yes	Yes	Asian	WES	NA	ESCC	ESCC-P009	China
ESCC-0564	Male	70	NA	NA	NA	IIB	NA	NA	NA	No	Yes	Asian	WES	NA	ESCC	ESCC-P009	China
ESCC-0565	Male	54	NA	NA	NA	IIIA	NA	NA	NA	No	Yes	Asian	WES	NA	ESCC	ESCC-P009	China
ESCC-0566	Male	54	NA	NA	NA	IIB	NA	NA	NA	No	Yes	Asian	WES	NA	ESCC	ESCC-P009	China
ESCC-0567	Male	56	NA	NA	NA	IIB	NA	NA	NA	Yes	No	Asian	WES	NA	ESCC	ESCC-P009	China
ESCC-0568	Male	58	NA	NA	NA	IIIA	NA	NA	NA	No	No	Asian	WES	NA	ESCC	ESCC-P009	China
ESCC-0569	Male	67	NA	NA	NA	IIIA	NA	NA	NA	Yes	Yes	Asian	WES	NA	ESCC	ESCC-P009	China
ESCC-0570	Male	63	NA	NA	NA	IIB	NA	NA	NA	Yes	Yes	Asian	WES	NA	ESCC	ESCC-P009	China
ESCC-0571	Male	64	NA	NA	NA	IIB	NA	NA	NA	No	No	Asian	WES	NA	ESCC	ESCC-P009	China
