# Supplementary material for: Comprehensive Study of Germline Mutations and Double-Hit Events in Esophageal Squamous Cell Cancer
Source: Front Oncol. 2021 Apr 6;11:637431. doi: 10.3389/fonc.2021.637431 (PMC8056176; doi:10.3389/fonc.2021.637431)
Supplement: Supplementary file 4 [file Table_4.xlsx]

## Sheet: Sheet1
Supplementary Table 4. 260 Cancer Susceptibility Genes.
Gene Symbol	Gene_Classification	Source
Tumor Suppressor Gene	SDHA	Huang et al., 2018|Gröbner et al., 2018|Mirabello et al., 2020|COSMIC|
Non-classified Gene	DOCK8	Huang et al., 2018|Gröbner et al., 2018|Mirabello et al., 2020|
Oncogene	HRAS	Huang et al., 2018|Gröbner et al., 2018|Mirabello et al., 2020|COSMIC|
Non-classified Gene	ELANE	Huang et al., 2018|Gröbner et al., 2018|Mirabello et al., 2020|
Tumor Suppressor Gene	STK11	Huang et al., 2018|Gröbner et al., 2018|Mirabello et al., 2020|COSMIC|
Tumor Suppressor Gene	TERT	Huang et al., 2018|Gröbner et al., 2018|Mirabello et al., 2020|COSMIC|
Tumor Suppressor Gene	TSC2	Huang et al., 2018|Gröbner et al., 2018|Mirabello et al., 2020|COSMIC|
Non-classified Gene	SRY	Huang et al., 2018|Gröbner et al., 2018|Mirabello et al., 2020|
Tumor Suppressor Gene	PMS2	Huang et al., 2018|Gröbner et al., 2018|Mirabello et al., 2020|COSMIC|
Tumor Suppressor Gene	TP53	Huang et al., 2018|Gröbner et al., 2018|Mirabello et al., 2020|COSMIC|
Tumor Suppressor Gene	VHL	Huang et al., 2018|Gröbner et al., 2018|Mirabello et al., 2020|COSMIC|
Tumor Suppressor Gene	SMARCA4	Huang et al., 2018|Gröbner et al., 2018|Mirabello et al., 2020|
Tumor Suppressor Gene	CDKN1B	Huang et al., 2018|Gröbner et al., 2018|Mirabello et al., 2020|COSMIC|
Tumor Suppressor Gene	ERCC4	Huang et al., 2018|Gröbner et al., 2018|Mirabello et al., 2020|COSMIC|
Tumor Suppressor Gene	XPC	Huang et al., 2018|Gröbner et al., 2018|Mirabello et al., 2020|COSMIC|
Tumor Suppressor Gene	FLCN	Huang et al., 2018|Gröbner et al., 2018|Mirabello et al., 2020|COSMIC|
Tumor Suppressor Gene	SDHB	Huang et al., 2018|Gröbner et al., 2018|Mirabello et al., 2020|COSMIC|
Tumor Suppressor Gene	GJB2	Huang et al., 2018|Gröbner et al., 2018|Mirabello et al., 2020|
Tumor Suppressor Gene	MTAP	Huang et al., 2018|Gröbner et al., 2018|Mirabello et al., 2020|
Tumor Suppressor Gene	CDKN2A	Huang et al., 2018|Gröbner et al., 2018|Mirabello et al., 2020|COSMIC|
Tumor Suppressor Gene	PALB2	Huang et al., 2018|Gröbner et al., 2018|Mirabello et al., 2020|COSMIC|
Tumor Suppressor Gene	SMARCB1	Huang et al., 2018|Gröbner et al., 2018|Mirabello et al., 2020|COSMIC|
Oncogene	HFE	Huang et al., 2018|Gröbner et al., 2018|Mirabello et al., 2020|
Tumor Suppressor Gene	CHEK2	Huang et al., 2018|Gröbner et al., 2018|Mirabello et al., 2020|COSMIC|
Tumor Suppressor Gene	NF1	Huang et al., 2018|Gröbner et al., 2018|Mirabello et al., 2020|COSMIC|
Tumor Suppressor Gene	NF2	Huang et al., 2018|Gröbner et al., 2018|Mirabello et al., 2020|COSMIC|
Oncogene	ALK	Huang et al., 2018|Gröbner et al., 2018|Mirabello et al., 2020|COSMIC|
Tumor Suppressor Gene	WRN	Huang et al., 2018|Gröbner et al., 2018|Mirabello et al., 2020|COSMIC|
Tumor Suppressor Gene	WT1	Huang et al., 2018|Gröbner et al., 2018|Mirabello et al., 2020|COSMIC|
Tumor Suppressor Gene	BRCA2	Huang et al., 2018|Gröbner et al., 2018|Mirabello et al., 2020|COSMIC|
Tumor Suppressor Gene	RAD51D	Huang et al., 2018|Gröbner et al., 2018|Mirabello et al., 2020|
Tumor Suppressor Gene	CEBPA	Huang et al., 2018|Gröbner et al., 2018|Mirabello et al., 2020|
Tumor Suppressor Gene	FANCG	Huang et al., 2018|Gröbner et al., 2018|Mirabello et al., 2020|COSMIC|
Non-classified Gene	RMRP	Huang et al., 2018|Gröbner et al., 2018|
Tumor Suppressor Gene	MLH1	Huang et al., 2018|Gröbner et al., 2018|Mirabello et al., 2020|COSMIC|
Tumor Suppressor Gene	RUNX1	Huang et al., 2018|Gröbner et al., 2018|Mirabello et al., 2020|
Tumor Suppressor Gene	SMARCE1	Huang et al., 2018|Gröbner et al., 2018|Mirabello et al., 2020|COSMIC|
Non-classified Gene	SOS1	Huang et al., 2018|Gröbner et al., 2018|Mirabello et al., 2020|
Tumor Suppressor Gene	BUB1B	Huang et al., 2018|Gröbner et al., 2018|Mirabello et al., 2020|COSMIC|
Tumor Suppressor Gene	STAT3	Huang et al., 2018|Gröbner et al., 2018|Mirabello et al., 2020|COSMIC|
Tumor Suppressor Gene	BRCA1	Huang et al., 2018|Gröbner et al., 2018|Mirabello et al., 2020|COSMIC|
Tumor Suppressor Gene	PHOX2B	Huang et al., 2018|Gröbner et al., 2018|Mirabello et al., 2020|COSMIC|
Tumor Suppressor Gene	POLH	Huang et al., 2018|Gröbner et al., 2018|Mirabello et al., 2020|
Oncogene	RET	Huang et al., 2018|Gröbner et al., 2018|Mirabello et al., 2020|COSMIC|
Tumor Suppressor Gene	EXT2	Huang et al., 2018|Gröbner et al., 2018|Mirabello et al., 2020|COSMIC|
Non-classified Gene	UROD	Huang et al., 2018|Gröbner et al., 2018|Mirabello et al., 2020|
Tumor Suppressor Gene	MUTYH	Huang et al., 2018|Gröbner et al., 2018|Mirabello et al., 2020|COSMIC|
Tumor Suppressor Gene	ERCC2	Huang et al., 2018|Gröbner et al., 2018|Mirabello et al., 2020|COSMIC|
Tumor Suppressor Gene	DDB2	Huang et al., 2018|Gröbner et al., 2018|Mirabello et al., 2020|COSMIC|
Tumor Suppressor Gene	MSH2	Huang et al., 2018|Gröbner et al., 2018|Mirabello et al., 2020|COSMIC|
Tumor Suppressor Gene	MSH6	Huang et al., 2018|Gröbner et al., 2018|Mirabello et al., 2020|COSMIC|
Oncogene	WAS	Huang et al., 2018|Gröbner et al., 2018|Mirabello et al., 2020|COSMIC|
Tumor Suppressor Gene	SMAD4	Huang et al., 2018|Gröbner et al., 2018|Mirabello et al., 2020|COSMIC|
Non-classified Gene	COL7A1	Huang et al., 2018|Gröbner et al., 2018|Mirabello et al., 2020|
Tumor Suppressor Gene	RB1	Huang et al., 2018|Gröbner et al., 2018|Mirabello et al., 2020|COSMIC|
Tumor Suppressor Gene	CYLD	Huang et al., 2018|Gröbner et al., 2018|Mirabello et al., 2020|COSMIC|
Tumor Suppressor Gene	POLD1	Huang et al., 2018|Gröbner et al., 2018|Mirabello et al., 2020|COSMIC|
Tumor Suppressor Gene	BAP1	Huang et al., 2018|Gröbner et al., 2018|Mirabello et al., 2020|COSMIC|
Oncogene	PDGFRA	Huang et al., 2018|Gröbner et al., 2018|Mirabello et al., 2020|COSMIC|
Oncogene	EGFR	Huang et al., 2018|Gröbner et al., 2018|Mirabello et al., 2020|COSMIC|
Oncogene	KIT	Huang et al., 2018|Gröbner et al., 2018|Mirabello et al., 2020|COSMIC|
Tumor Suppressor Gene	RAD51C	Huang et al., 2018|Gröbner et al., 2018|Mirabello et al., 2020|
Non-classified Gene	TRIM37	Huang et al., 2018|Gröbner et al., 2018|
Oncogene	CDK4	Huang et al., 2018|Gröbner et al., 2018|Mirabello et al., 2020|COSMIC|
Tumor Suppressor Gene	BRIP1	Huang et al., 2018|Gröbner et al., 2018|Mirabello et al., 2020|COSMIC|
Tumor Suppressor Gene	SDHAF2	Huang et al., 2018|Gröbner et al., 2018|Mirabello et al., 2020|COSMIC|
Non-classified Gene	JMJD1C	Huang et al., 2018|
Tumor Suppressor Gene	AXIN2	Huang et al., 2018|Gröbner et al., 2018|Mirabello et al., 2020|COSMIC|
Tumor Suppressor Gene	MEN1	Huang et al., 2018|Gröbner et al., 2018|Mirabello et al., 2020|COSMIC|
Tumor Suppressor Gene	MAX	Huang et al., 2018|Gröbner et al., 2018|Mirabello et al., 2020|COSMIC|
Tumor Suppressor Gene	SBDS	Huang et al., 2018|Gröbner et al., 2018|Mirabello et al., 2020|COSMIC|
Tumor Suppressor Gene	PRKAR1A	Huang et al., 2018|Gröbner et al., 2018|Mirabello et al., 2020|COSMIC|
Tumor Suppressor Gene	CDH1	Huang et al., 2018|Gröbner et al., 2018|Mirabello et al., 2020|COSMIC|
Non-classified Gene	RHBDF2	Huang et al., 2018|Gröbner et al., 2018|Mirabello et al., 2020|
Tumor Suppressor Gene	FAH	Huang et al., 2018|Gröbner et al., 2018|Mirabello et al., 2020|
Tumor Suppressor Gene	BMPR1A	Huang et al., 2018|Gröbner et al., 2018|Mirabello et al., 2020|COSMIC|
Tumor Suppressor Gene	PTEN	Huang et al., 2018|Gröbner et al., 2018|Mirabello et al., 2020|COSMIC|
Tumor Suppressor Gene	FANCA	Huang et al., 2018|Gröbner et al., 2018|Mirabello et al., 2020|COSMIC|
Non-classified Gene	TNFRSF6(FAS)	Huang et al., 2018|Gröbner et al., 2018|
Tumor Suppressor Gene	NBN	Huang et al., 2018|Gröbner et al., 2018|Mirabello et al., 2020|COSMIC|
Tumor Suppressor Gene	BLM	Huang et al., 2018|Gröbner et al., 2018|Mirabello et al., 2020|COSMIC|
Non-classified Gene	SERPINA1	Huang et al., 2018|Gröbner et al., 2018|Mirabello et al., 2020|
Tumor Suppressor Gene	DICER1	Huang et al., 2018|Gröbner et al., 2018|Mirabello et al., 2020|COSMIC|
Non-classified Gene	SLC25A13	Huang et al., 2018|Gröbner et al., 2018|Mirabello et al., 2020|
Tumor Suppressor Gene	TMEM127	Huang et al., 2018|Gröbner et al., 2018|Mirabello et al., 2020|COSMIC|
Tumor Suppressor Gene	FANCC	Huang et al., 2018|Gröbner et al., 2018|Mirabello et al., 2020|COSMIC|
Tumor Suppressor Gene	PTCH1	Huang et al., 2018|Gröbner et al., 2018|Mirabello et al., 2020|COSMIC|
Tumor Suppressor Gene	XPA	Huang et al., 2018|Gröbner et al., 2018|Mirabello et al., 2020|COSMIC|
Non-classified Gene	TGFBR1	Huang et al., 2018|Gröbner et al., 2018|Mirabello et al., 2020|
Tumor Suppressor Gene	ERCC5	Huang et al., 2018|Gröbner et al., 2018|Mirabello et al., 2020|COSMIC|
Tumor Suppressor Gene	SUFU	Huang et al., 2018|Gröbner et al., 2018|Mirabello et al., 2020|COSMIC|
Tumor Suppressor Gene	ATM	Huang et al., 2018|Gröbner et al., 2018|Mirabello et al., 2020|COSMIC|
Tumor Suppressor Gene	SDHD	Huang et al., 2018|Gröbner et al., 2018|Mirabello et al., 2020|COSMIC|
Tumor Suppressor Gene	APC	Huang et al., 2018|Gröbner et al., 2018|Mirabello et al., 2020|COSMIC|
Tumor Suppressor Gene	PTPN11	Huang et al., 2018|Gröbner et al., 2018|Mirabello et al., 2020|
Oncogene	MET	Huang et al., 2018|Gröbner et al., 2018|Mirabello et al., 2020|
Non-classified Gene	HMBS	Huang et al., 2018|Gröbner et al., 2018|Mirabello et al., 2020|
Tumor Suppressor Gene	EXT1	Huang et al., 2018|Gröbner et al., 2018|Mirabello et al., 2020|COSMIC|
Tumor Suppressor Gene	CBL	Huang et al., 2018|Gröbner et al., 2018|Mirabello et al., 2020|
Non-classified Gene	SH2D1A	Huang et al., 2018|Gröbner et al., 2018|Mirabello et al., 2020|
Tumor Suppressor Gene	ERCC3	Huang et al., 2018|Gröbner et al., 2018|Mirabello et al., 2020|COSMIC|
Oncogene	GATA2	Huang et al., 2018|Gröbner et al., 2018|Mirabello et al., 2020|
Tumor Suppressor Gene	GPC3	Huang et al., 2018|Gröbner et al., 2018|Mirabello et al., 2020|COSMIC|
Tumor Suppressor Gene	POLE	Huang et al., 2018|Gröbner et al., 2018|Mirabello et al., 2020|COSMIC|
Tumor Suppressor Gene	TSC1	Huang et al., 2018|Gröbner et al., 2018|Mirabello et al., 2020|COSMIC|
Non-classified Gene	PRSS1	Huang et al., 2018|Gröbner et al., 2018|Mirabello et al., 2020|
Tumor Suppressor Gene	RECQL4	Huang et al., 2018|Gröbner et al., 2018|Mirabello et al., 2020|COSMIC|
Non-classified Gene	DKC1	Huang et al., 2018|Gröbner et al., 2018|Mirabello et al., 2020|
Non-classified Gene	GBA	Huang et al., 2018|Gröbner et al., 2018|Mirabello et al., 2020|
Oncogene	ITK	Huang et al., 2018|Gröbner et al., 2018|Mirabello et al., 2020|
Tumor Suppressor Gene	SDHC	Huang et al., 2018|Gröbner et al., 2018|Mirabello et al., 2020|COSMIC|
Non-classified Gene	ABCB11	Huang et al., 2018|Mirabello et al., 2020|
Tumor Suppressor Gene	CDC73	Huang et al., 2018|Gröbner et al., 2018|Mirabello et al., 2020|COSMIC|
Non-classified Gene	DIS3L2	Huang et al., 2018|Gröbner et al., 2018|Mirabello et al., 2020|
Tumor Suppressor Gene	FH	Huang et al., 2018|Gröbner et al., 2018|Mirabello et al., 2020|COSMIC|
Tumor Suppressor Gene	NTHL1	Huang et al., 2018|Mirabello et al., 2020|COSMIC|
Oncogene	PRDM9	Huang et al., 2018|
Tumor Suppressor Gene	POT1	Huang et al., 2018|Mirabello et al., 2020|
Oncogene	NRAS	Huang et al., 2018|Gröbner et al., 2018|Mirabello et al., 2020|
Non-classified Gene	SPRTN	Huang et al., 2018|Mirabello et al., 2020|
Oncogene	MPL	Huang et al., 2018|Mirabello et al., 2020|COSMIC|
Non-classified Gene	SHOC2	Huang et al., 2018|Gröbner et al., 2018|Mirabello et al., 2020|
Tumor Suppressor Gene	PRF1	Huang et al., 2018|Mirabello et al., 2020|COSMIC|
Non-classified Gene	CTR9	Huang et al., 2018|Mirabello et al., 2020|
Tumor Suppressor Gene	CDKN1C	Huang et al., 2018|Gröbner et al., 2018|Mirabello et al., 2020|
Tumor Suppressor Gene	FANCF	Huang et al., 2018|Gröbner et al., 2018|Mirabello et al., 2020|COSMIC|
Oncogene	LMO1	Huang et al., 2018|Mirabello et al., 2020|COSMIC|
Tumor Suppressor Gene	ETV6	Huang et al., 2018|Mirabello et al., 2020|
Tumor Suppressor Gene	SH2B3	Huang et al., 2018|Gröbner et al., 2018|Mirabello et al., 2020|
Tumor Suppressor Gene	HNF1A	Huang et al., 2018|Mirabello et al., 2020|COSMIC|
Non-classified Gene	RECQL	Huang et al., 2018|
Oncogene	KRAS	Huang et al., 2018|Gröbner et al., 2018|Mirabello et al., 2020|
Tumor Suppressor Gene	FANCM	Huang et al., 2018|Gröbner et al., 2018|Mirabello et al., 2020|
Oncogene	TSHR	Huang et al., 2018|Mirabello et al., 2020|COSMIC|
Non-classified Gene	NOP10	Huang et al., 2018|Gröbner et al., 2018|
Oncogene	MAP2K1	Huang et al., 2018|Gröbner et al., 2018|Mirabello et al., 2020|
Tumor Suppressor Gene	FANCI	Huang et al., 2018|Gröbner et al., 2018|Mirabello et al., 2020|
Oncogene	SETBP1	Huang et al., 2018|Gröbner et al., 2018|Mirabello et al., 2020|COSMIC|
Oncogene	MAP2K2	Huang et al., 2018|Gröbner et al., 2018|Mirabello et al., 2020|
Tumor Suppressor Gene	ERCC1	Huang et al., 2018|Gröbner et al., 2018|Mirabello et al., 2020|
Tumor Suppressor Gene	PMS1	Huang et al., 2018|Mirabello et al., 2020|COSMIC|
Oncogene	EPCAM	Huang et al., 2018|Gröbner et al., 2018|Mirabello et al., 2020|
Tumor Suppressor Gene	FANCL	Huang et al., 2018|Gröbner et al., 2018|Mirabello et al., 2020|
Tumor Suppressor Gene	FANCD2	Huang et al., 2018|Gröbner et al., 2018|Mirabello et al., 2020|COSMIC|
Oncogene	RAF1	Huang et al., 2018|Gröbner et al., 2018|Mirabello et al., 2020|
Tumor Suppressor Gene	ATR	Huang et al., 2018|Mirabello et al., 2020|COSMIC|
Oncogene	MITF	Huang et al., 2018|Gröbner et al., 2018|Mirabello et al., 2020|
Non-classified Gene	NHP2	Huang et al., 2018|Gröbner et al., 2018|Mirabello et al., 2020|
Tumor Suppressor Gene	DROSHA	Huang et al., 2018|
Tumor Suppressor Gene	FANCE	Huang et al., 2018|Gröbner et al., 2018|Mirabello et al., 2020|COSMIC|
Oncogene	BRAF	Huang et al., 2018|Gröbner et al., 2018|Mirabello et al., 2020|
Tumor Suppressor Gene	PAX5	Huang et al., 2018|Gröbner et al., 2018|Mirabello et al., 2020|
Tumor Suppressor Gene	ERBB4	Mirabello et al., 2020|COSMIC|
Non-classified Gene	FAND2	Gröbner et al., 2018|
Oncogene	CXCR4	Mirabello et al., 2020|COSMIC|
Non-classified Gene	KCNQ1OT1	Gröbner et al., 2018|
Tumor Suppressor Gene	NTRK1	Gröbner et al., 2018|Mirabello et al., 2020|
Non-classified Gene	NFIX1	Gröbner et al., 2018|
Tumor Suppressor Gene	EP300	Gröbner et al., 2018|Mirabello et al., 2020|
Tumor Suppressor Gene	LZTR1	Gröbner et al., 2018|Mirabello et al., 2020|COSMIC|
Non-classified Gene	DHCR7	Gröbner et al., 2018|Mirabello et al., 2020|
Tumor Suppressor Gene	TGFBR2	Mirabello et al., 2020|COSMIC|
Oncogene	GLI3	Gröbner et al., 2018|Mirabello et al., 2020|
Oncogene	NSD1	Gröbner et al., 2018|Mirabello et al., 2020|
Non-classified Gene	RAD51	Gröbner et al., 2018|Mirabello et al., 2020|
Tumor Suppressor Gene	RECQL3	Gröbner et al., 2018|
Non-classified Gene	MMR	Gröbner et al., 2018|
Tumor Suppressor Gene	CBP	Gröbner et al., 2018|
Tumor Suppressor Gene	CREBBP	Gröbner et al., 2018|Mirabello et al., 2020|
Oncogene	GNAS1	Gröbner et al., 2018|
Non-classified Gene	FMR1	Gröbner et al., 2018|Mirabello et al., 2020|
Tumor Suppressor Gene	AR	Mirabello et al., 2020|COSMIC|
Oncogene	FGFR2	Gröbner et al., 2018|Mirabello et al., 2020|
Tumor Suppressor Gene	FAT1	Mirabello et al., 2020|COSMIC|
Non-classified Gene	XRCC3	Gröbner et al., 2018|Mirabello et al., 2020|
Oncogene	FGFR3	Gröbner et al., 2018|Mirabello et al., 2020|
Non-classified Gene	BCB11	Gröbner et al., 2018|
Tumor Suppressor Gene	PTPN13	Mirabello et al., 2020|COSMIC|
Non-classified Gene	L2HGDH	Gröbner et al., 2018|Mirabello et al., 2020|
Tumor Suppressor Gene	BARD1	Mirabello et al., 2020|COSMIC|
Oncogene	MRE11A	Gröbner et al., 2018|Mirabello et al., 2020|
Tumor Suppressor Gene	SLX4	Gröbner et al., 2018|Mirabello et al., 2020|
Tumor Suppressor Gene	NBS1	Gröbner et al., 2018|
Tumor Suppressor Gene	APOBEC3B	Mirabello et al., 2020|COSMIC|
Tumor Suppressor Gene	TP63	Mirabello et al., 2020|COSMIC|
Tumor Suppressor Gene	SPOP	Mirabello et al., 2020|COSMIC|
Tumor Suppressor Gene	H19	Gröbner et al., 2018|
Tumor Suppressor Gene	TFAP2A	Gröbner et al., 2018|Mirabello et al., 2020|
Tumor Suppressor Gene	SMARCA2	Gröbner et al., 2018|Mirabello et al., 2020|
Non-classified Gene	GSKIP	Mirabello et al., 2020|
Non-classified Gene	MC1R	Mirabello et al., 2020|
Non-classified Gene	IPMK	Mirabello et al., 2020|
Non-classified Gene	REST	Mirabello et al., 2020|
Non-classified Gene	RTEL1	Mirabello et al., 2020|
Non-classified Gene	RPL26	Mirabello et al., 2020|
Non-classified Gene	AGL	Mirabello et al., 2020|
Non-classified Gene	GPC4	Mirabello et al., 2020|
Oncogene	PDGFRB	Mirabello et al., 2020|
Non-classified Gene	RPL35A	Mirabello et al., 2020|
Oncogene	IDH2	Mirabello et al., 2020|
Tumor Suppressor Gene	CDKN2B	Mirabello et al., 2020|
Non-classified Gene	SOS2	Mirabello et al., 2020|
Non-classified Gene	PARN	Mirabello et al., 2020|
Non-classified Gene	ANKRD26	Mirabello et al., 2020|
Non-classified Gene	TINF2	Mirabello et al., 2020|
Non-classified Gene	MSH3	Mirabello et al., 2020|
Tumor Suppressor Gene	KMT2D	Mirabello et al., 2020|
Tumor Suppressor Gene	GREM1	Mirabello et al., 2020|
Non-classified Gene	SRP72	Mirabello et al., 2020|
Tumor Suppressor Gene	NOTCH3	Mirabello et al., 2020|
Non-classified Gene	RPS7	Mirabello et al., 2020|
Non-classified Gene	DDX41	Mirabello et al., 2020|
Non-classified Gene	CEP57	Mirabello et al., 2020|
Non-classified Gene	RPS24	Mirabello et al., 2020|
Non-classified Gene	ATG2B	Mirabello et al., 2020|
Tumor Suppressor Gene	SAMD9L	Mirabello et al., 2020|
Non-classified Gene	RPL27	Mirabello et al., 2020|
Tumor Suppressor Gene	AIP	Mirabello et al., 2020|
Tumor Suppressor Gene	NKX2-1	Mirabello et al., 2020|
Non-classified Gene	PPOX	Mirabello et al., 2020|
Tumor Suppressor Gene	HOXB13	Mirabello et al., 2020|
Oncogene	SMO	Mirabello et al., 2020|
Non-classified Gene	RPS26	Mirabello et al., 2020|
Non-classified Gene	RPS10	Mirabello et al., 2020|
Tumor Suppressor Gene	PHF6	Mirabello et al., 2020|
Non-classified Gene	RPS19	Mirabello et al., 2020|
Tumor Suppressor Gene	RPL11	Mirabello et al., 2020|
Non-classified Gene	CTC1	Mirabello et al., 2020|
Tumor Suppressor Gene	ASXL1	Mirabello et al., 2020|
Non-classified Gene	RPS29	Mirabello et al., 2020|
Tumor Suppressor Gene	IDH1	Mirabello et al., 2020|
Non-classified Gene	NFIX	Mirabello et al., 2020|
Non-classified Gene	GALNT14	Mirabello et al., 2020|
Tumor Suppressor Gene	PAX6	Mirabello et al., 2020|
Non-classified Gene	T	Mirabello et al., 2020|
Non-classified Gene	FANCB	Mirabello et al., 2020|
Oncogene	GNAS	Mirabello et al., 2020|
Non-classified Gene	HABP2	Mirabello et al., 2020|
Non-classified Gene	TRIM37	Mirabello et al., 2020|
Non-classified Gene	ACD	Mirabello et al., 2020|
Non-classified Gene	FOXE1	Mirabello et al., 2020|
Tumor Suppressor Gene	RPL5	Mirabello et al., 2020|
Tumor Suppressor Gene	IKZF1	Mirabello et al., 2020|
Tumor Suppressor Gene	PTCH2	Mirabello et al., 2020|
Tumor Suppressor Gene	GATA1	Mirabello et al., 2020|
Non-classified Gene	G6PC	Mirabello et al., 2020|
Non-classified Gene	WRAP53	Mirabello et al., 2020|
Tumor Suppressor Gene	PBRM1	Mirabello et al., 2020|
Non-classified Gene	GALNT12	Mirabello et al., 2020|
Tumor Suppressor Gene	EZH2	Mirabello et al., 2020|
Non-classified Gene	TSR2	Mirabello et al., 2020|
Non-classified Gene	RPL15	Mirabello et al., 2020|
Non-classified Gene	RPL31	Mirabello et al., 2020|
Non-classified Gene	RPS27	Mirabello et al., 2020|
Non-classified Gene	SAMD9	Mirabello et al., 2020|
Non-classified Gene	POLQ	COSMIC|
Non-classified Gene	CDH10	COSMIC|
Non-classified Gene	KDR	COSMIC|
Non-classified Gene	RFWD3	COSMIC|
Non-classified Gene	FEN1	COSMIC|
