# Supplementary material for: Comprehensive Study of Germline Mutations and Double-Hit Events in Esophageal Squamous Cell Cancer
Source: Front Oncol. 2021 Apr 6;11:637431. doi: 10.3389/fonc.2021.637431 (PMC8056176; doi:10.3389/fonc.2021.637431)
Supplement: Supplementary file 5 [file Table_5.XLSX]

## Sheet: Sheet1
Supplementary Table 5. Pathogenic or likely pathogenic germline mutations of 571 ESCCs.
Sample	Chr	Start	End	Ref	Alt	Ref.Gene	Func.refGene	ExonicFunc.refGene	Gene.ensGene	avsnp147	Freq_gnomAD_genome_ALL	AAChange.ensGene	AAChange.refGene	clinvar: Clinvar	InterVar	CSG_status	Project
ESCC-0017	11	134018448	134018448	T	G	JAM3	exonic	nonsynonymous SNV	ENSG00000166086	rs777922773	.	ENSG00000166086:ENST00000441717:exon6:c.T566G:p.L189R,ENSG00000166086:ENST00000299106:exon7:c.T719G:p.L240R,ENSG00000166086:ENST00000529443:exon7:c.T854G:p.L285R	JAM3:NM_001205329:exon6:c.T566G:p.L189R,JAM3:NM_032801:exon7:c.T719G:p.L240R	clinvar: UNK	Likely pathogenic	No	ESCC-P001
ESCC-0040	7	48318797	48318797	A	-	ABCA13	exonic	frameshift deletion	ENSG00000179869	rs774519786	.	ENSG00000179869:ENST00000435803:exon18:c.8006delA:p.D2669Vfs*13;ENSG00000179869:ENST00000435803:exon18:c.8006delA:p.D2669Vfs*13	ABCA13:NM_152701:exon18:c.8006delA:p.D2669Vfs*13;ABCA13:NM_152701:exon18:c.8006delA:p.D2669Vfs*13	clinvar: UNK	Likely pathogenic	No	ESCC-P001
ESCC-0064	7	48318465	48318465	G	-	ABCA13	exonic	frameshift deletion	ENSG00000179869	.	.	ENSG00000179869:ENST00000435803:exon18:c.7674delG:p.Y2559Ifs*12;ENSG00000179869:ENST00000435803:exon18:c.7674delG:p.Y2559Ifs*12	ABCA13:NM_152701:exon18:c.7674delG:p.Y2559Ifs*12;ABCA13:NM_152701:exon18:c.7674delG:p.Y2559Ifs*12	clinvar: UNK	Likely pathogenic	No	ESCC-P001
ESCC-0041	9	139923292	139923292	C	-	ABCA2	exonic	frameshift deletion	ENSG00000107331	.	.	ENSG00000107331:ENST00000459850:exon1:c.33delG:p.P12Rfs*70,ENSG00000107331:ENST00000487109:exon1:c.33delG:p.P12Rfs*70;ENSG00000107331:ENST00000459850:exon1:c.33delG:p.P12Rfs*70,ENSG00000107331:ENST00000487109:exon1:c.33delG:p.P12Rfs*70	ABCA2:NM_212533:exon1:c.33delG:p.P12Rfs*70;ABCA2:NM_212533:exon1:c.33delG:p.P12Rfs*70	clinvar: UNK	Likely pathogenic	No	ESCC-P001
ESCC-0514	16	2333354	2333354	G	A	ABCA3	exonic	stopgain	ENSG00000167972	.	.	ENSG00000167972:ENST00000382381:exon25:c.C3694T:p.Q1232X,ENSG00000167972:ENST00000301732:exon26:c.C3868T:p.Q1290X	ABCA3:NM_001089:exon26:c.C3868T:p.Q1290X	clinvar: UNK	Likely pathogenic	No	ESCC-P009
ESCC-0055	1	94467506	94467506	C	T	ABCA4	exonic	nonsynonymous SNV	ENSG00000198691	rs61753040	3.231e-05	ENSG00000198691:ENST00000535881:exon8:c.G547A:p.A183T,ENSG00000198691:ENST00000536513:exon10:c.G1000A:p.A334T,ENSG00000198691:ENST00000370225:exon45:c.G6190A:p.A2064T	ABCA4:NM_000350:exon45:c.G6190A:p.A2064T	clinvar: UNK	Likely pathogenic	No	ESCC-P001
ESCC-0063	1	94512499	94512499	T	C	ABCA4	exonic	nonsynonymous SNV	ENSG00000198691	rs201471607	3.23e-05	ENSG00000198691:ENST00000535735:exon18:c.A2672G:p.N891S,ENSG00000198691:ENST00000370225:exon19:c.A2894G:p.N965S	ABCA4:NM_000350:exon19:c.A2894G:p.N965S	clinvar: Pathogenic	Likely pathogenic	No	ESCC-P001
ESCC-0250	1	94473808	94473808	C	T	ABCA4	exonic	nonsynonymous SNV	ENSG00000198691	rs142253670	9.692e-05	ENSG00000198691:ENST00000535881:exon5:c.G238A:p.G80R,ENSG00000198691:ENST00000536513:exon7:c.G691A:p.G231R,ENSG00000198691:ENST00000370225:exon42:c.G5881A:p.G1961R	ABCA4:NM_000350:exon42:c.G5881A:p.G1961R	clinvar: Likely_pathogenic	Likely pathogenic	No	ESCC-P003
ESCC-0323	1	94512602	94512602	C	T	ABCA4	exonic	nonsynonymous SNV	ENSG00000198691	rs58331765	0.0012	ENSG00000198691:ENST00000535735:exon18:c.G2569A:p.V857M,ENSG00000198691:ENST00000370225:exon19:c.G2791A:p.V931M	ABCA4:NM_000350:exon19:c.G2791A:p.V931M	clinvar: Conflicting_interpretations_of_pathogenicity	Likely pathogenic	No	ESCC-P004
ESCC-0306	1	94512602	94512602	C	T	ABCA4	exonic	nonsynonymous SNV	ENSG00000198691	rs58331765	0.0012	ENSG00000198691:ENST00000535735:exon18:c.G2569A:p.V857M,ENSG00000198691:ENST00000370225:exon19:c.G2791A:p.V931M	ABCA4:NM_000350:exon19:c.G2791A:p.V931M	clinvar: Conflicting_interpretations_of_pathogenicity	Likely pathogenic	No	ESCC-P004
ESCC-0313	1	94512602	94512602	C	T	ABCA4	exonic	nonsynonymous SNV	ENSG00000198691	rs58331765	0.0012	ENSG00000198691:ENST00000535735:exon18:c.G2569A:p.V857M,ENSG00000198691:ENST00000370225:exon19:c.G2791A:p.V931M	ABCA4:NM_000350:exon19:c.G2791A:p.V931M	clinvar: Conflicting_interpretations_of_pathogenicity	Likely pathogenic	No	ESCC-P004
ESCC-0418	1	94473253	94473253	G	T	ABCA4	exonic	nonsynonymous SNV	ENSG00000198691	.	.	ENSG00000198691:ENST00000535881:exon6:c.C299A:p.T100K,ENSG00000198691:ENST00000536513:exon8:c.C752A:p.T251K,ENSG00000198691:ENST00000370225:exon43:c.C5942A:p.T1981K	ABCA4:NM_000350:exon43:c.C5942A:p.T1981K	clinvar: UNK	Likely pathogenic	No	ESCC-P006
ESCC-0455	1	94473287	94473287	G	A	ABCA4	exonic	nonsynonymous SNV	ENSG00000198691	rs28938473	0.003	ENSG00000198691:ENST00000535881:exon6:c.C265T:p.L89F,ENSG00000198691:ENST00000536513:exon8:c.C718T:p.L240F,ENSG00000198691:ENST00000370225:exon43:c.C5908T:p.L1970F	ABCA4:NM_000350:exon43:c.C5908T:p.L1970F	clinvar: Conflicting_interpretations_of_pathogenicity	Likely pathogenic	No	ESCC-P006
ESCC-0517	1	94471025	94471025	C	T	ABCA4	exonic	nonsynonymous SNV	ENSG00000198691	rs148460146	0.0003	ENSG00000198691:ENST00000535881:exon7:c.G476A:p.R159Q,ENSG00000198691:ENST00000536513:exon9:c.G929A:p.R310Q,ENSG00000198691:ENST00000370225:exon44:c.G6119A:p.R2040Q	ABCA4:NM_000350:exon44:c.G6119A:p.R2040Q	clinvar: Likely_pathogenic	Likely pathogenic	No	ESCC-P009
ESCC-0102	19	1045125	1045125	C	A	ABCA7	exonic	stopgain	ENSG00000064687	rs765610100	.	ENSG00000064687:ENST00000435683:exon6:c.C926A:p.S309X,ENSG00000064687:ENST00000433129:exon11:c.C1340A:p.S447X,ENSG00000064687:ENST00000263094:exon12:c.C1340A:p.S447X	ABCA7:NM_019112:exon12:c.C1340A:p.S447X	clinvar: UNK	Likely pathogenic	No	ESCC-P001
ESCC-0508	19	1045125	1045125	C	A	ABCA7	exonic	stopgain	ENSG00000064687	rs765610100	.	ENSG00000064687:ENST00000435683:exon6:c.C926A:p.S309X,ENSG00000064687:ENST00000433129:exon11:c.C1340A:p.S447X,ENSG00000064687:ENST00000263094:exon12:c.C1340A:p.S447X	ABCA7:NM_019112:exon12:c.C1340A:p.S447X	clinvar: UNK	Likely pathogenic	No	ESCC-P009
ESCC-0046	7	87069697	87069697	T	C	ABCB4	exonic	nonsynonymous SNV	ENSG00000005471	.	.	ENSG00000005471:ENST00000453593:exon12:c.A1378G:p.I460V,ENSG00000005471:ENST00000545634:exon12:c.A1378G:p.I460V,ENSG00000005471:ENST00000265723:exon13:c.A1378G:p.I460V,ENSG00000005471:ENST00000358400:exon13:c.A1378G:p.I460V,ENSG00000005471:ENST00000359206:exon13:c.A1378G:p.I460V	ABCB4:NM_000443:exon13:c.A1378G:p.I460V,ABCB4:NM_018849:exon13:c.A1378G:p.I460V,ABCB4:NM_018850:exon13:c.A1378G:p.I460V	clinvar: UNK	Likely pathogenic	No	ESCC-P001
ESCC-0386	2	220075521	220075521	C	T	ABCB6	exonic	nonsynonymous SNV	ENSG00000115657	rs148211042	0.0008	ENSG00000115657:ENST00000439002:exon15:c.G2030A:p.R677Q,ENSG00000115657:ENST00000265316:exon16:c.G2168A:p.R723Q	ABCB6:NM_001349828:exon15:c.G2030A:p.R677Q,ABCB6:NM_005689:exon16:c.G2168A:p.R723Q	clinvar: Pathogenic	Likely pathogenic	No	ESCC-P006
ESCC-0049	10	101606808	101606808	-	CT	ABCC2	exonic	frameshift insertion	ENSG00000023839	rs762346634	.	ENSG00000023839:ENST00000370449:exon30:c.4237_4238insCT:p.H1414Lfs*18;ENSG00000023839:ENST00000370449:exon30:c.4237_4238insCT:p.H1414Lfs*18	ABCC2:NM_000392:exon30:c.4237_4238insCT:p.H1414Lfs*18;ABCC2:NM_000392:exon30:c.4237_4238insCT:p.H1414Lfs*18	clinvar: UNK	Likely pathogenic	No	ESCC-P001
ESCC-0229	10	101603639	101603639	C	G	ABCC2	exonic	stopgain	ENSG00000023839	rs554976086	9.687e-05	ENSG00000023839:ENST00000370449:exon27:c.C3825G:p.Y1275X	ABCC2:NM_000392:exon27:c.C3825G:p.Y1275X	clinvar: UNK	Pathogenic	No	ESCC-P003
ESCC-0342	10	101558978	101558978	-	A	ABCC2	exonic	frameshift insertion	ENSG00000023839	rs759781877	.	ENSG00000023839:ENST00000370449:exon8:c.883dupA:p.K298Efs*36;ENSG00000023839:ENST00000370449:exon8:c.883dupA:p.K298Efs*36	ABCC2:NM_000392:exon8:c.883dupA:p.K298Efs*36;ABCC2:NM_000392:exon8:c.883dupA:p.K298Efs*36	clinvar: UNK	Likely pathogenic	No	ESCC-P004
ESCC-0311	10	101578577	101578577	C	T	ABCC2	exonic	nonsynonymous SNV	ENSG00000023839	rs56199535	0.0001	ENSG00000023839:ENST00000370449:exon18:c.C2302T:p.R768W	ABCC2:NM_000392:exon18:c.C2302T:p.R768W	clinvar: Pathogenic	Likely pathogenic	No	ESCC-P004
ESCC-0374	10	101544540	101544540	T	C	ABCC2	splicing	.	ENSG00000023839	.	.	.	.	clinvar: UNK	Pathogenic	No	ESCC-P005
ESCC-0371	10	101603639	101603639	C	G	ABCC2	exonic	stopgain	ENSG00000023839	rs554976086	9.687e-05	ENSG00000023839:ENST00000370449:exon27:c.C3825G:p.Y1275X	ABCC2:NM_000392:exon27:c.C3825G:p.Y1275X	clinvar: UNK	Pathogenic	No	ESCC-P005
ESCC-0384	10	101591826	101591826	C	T	ABCC2	exonic	stopgain	ENSG00000023839	rs72558199	0.0004	ENSG00000023839:ENST00000370449:exon23:c.C3196T:p.R1066X	ABCC2:NM_000392:exon23:c.C3196T:p.R1066X	clinvar: Pathogenic/Likely_pathogenic	Pathogenic	No	ESCC-P006
ESCC-0527	10	101591511	101591511	C	-	ABCC2	exonic	frameshift deletion	ENSG00000023839	.	.	ENSG00000023839:ENST00000370449:exon22:c.3027delC:p.F1010Sfs*13;ENSG00000023839:ENST00000370449:exon22:c.3027delC:p.F1010Sfs*13	ABCC2:NM_000392:exon22:c.3027delC:p.F1010Sfs*13;ABCC2:NM_000392:exon22:c.3027delC:p.F1010Sfs*13	clinvar: UNK	Likely pathogenic	No	ESCC-P009
ESCC-0094	10	101572833	101572833	G	C	ABCC2	exonic	nonsynonymous SNV	ENSG00000023839	.	.	ENSG00000023839:ENST00000370449:exon16:c.G2026C:p.G676R	ABCC2:NM_000392:exon16:c.G2026C:p.G676R	clinvar: UNK	Uncertain significance	No	ESCC-P001
ESCC-0485	10	101572833	101572833	G	C	ABCC2	exonic	nonsynonymous SNV	ENSG00000023839	.	.	ENSG00000023839:ENST00000370449:exon16:c.G2026C:p.G676R	ABCC2:NM_000392:exon16:c.G2026C:p.G676R	clinvar: UNK	Uncertain significance	No	ESCC-P008
ESCC-0026	16	16284191	16284191	G	A	ABCC6	exonic	nonsynonymous SNV	ENSG00000091262	rs754360599	.	ENSG00000091262:ENST00000205557:exon12:c.C1465T:p.R489W,ENSG00000091262:ENST00000456970:exon12:c.C1465T:p.R489W	ABCC6:NM_001171:exon12:c.C1465T:p.R489W,ABCC6:NM_001351800:exon12:c.C1123T:p.R375W	clinvar: Pathogenic	Likely pathogenic	No	ESCC-P001
ESCC-0039	16	16291960	16291960	C	T	ABCC6	exonic	nonsynonymous SNV	ENSG00000091262	rs772434460	.	ENSG00000091262:ENST00000205557:exon10:c.G1256A:p.R419Q,ENSG00000091262:ENST00000456970:exon10:c.G1256A:p.R419Q	ABCC6:NM_001171:exon10:c.G1256A:p.R419Q,ABCC6:NM_001351800:exon10:c.G914A:p.R305Q	clinvar: Pathogenic	Likely pathogenic	No	ESCC-P001
ESCC-0063	16	16251663	16251663	G	T	ABCC6	exonic	nonsynonymous SNV	ENSG00000091262	rs199694536	.	ENSG00000091262:ENST00000205557:exon27:c.C3739A:p.P1247T	ABCC6:NM_001171:exon27:c.C3739A:p.P1247T,ABCC6:NM_001351800:exon27:c.C3397A:p.P1133T	clinvar: UNK	Likely pathogenic	No	ESCC-P001
ESCC-0130	16	16248504	16248504	C	G	ABCC6	exonic	nonsynonymous SNV	ENSG00000091262	.	.	ENSG00000091262:ENST00000205557:exon29:c.G4189C:p.D1397H	ABCC6:NM_001171:exon29:c.G4189C:p.D1397H,ABCC6:NM_001351800:exon29:c.G3847C:p.D1283H	clinvar: UNK	Likely pathogenic	No	ESCC-P002
ESCC-0310	16	16248831	16248831	G	A	ABCC6	exonic	nonsynonymous SNV	ENSG00000091262	rs63750759	0.0009	ENSG00000091262:ENST00000205557:exon28:c.C3940T:p.R1314W	ABCC6:NM_001171:exon28:c.C3940T:p.R1314W,ABCC6:NM_001351800:exon28:c.C3598T:p.R1200W	clinvar: Pathogenic	Likely pathogenic	No	ESCC-P004
ESCC-0479	16	16272792	16272792	G	A	ABCC6	exonic	nonsynonymous SNV	ENSG00000091262	rs72653788	3.23e-05	ENSG00000091262:ENST00000205557:exon18:c.C2278T:p.R760W,ENSG00000091262:ENST00000456970:exon18:c.C2278T:p.R760W	ABCC6:NM_001171:exon18:c.C2278T:p.R760W,ABCC6:NM_001351800:exon18:c.C1936T:p.R646W	clinvar: Pathogenic	Likely pathogenic	No	ESCC-P007
ESCC-0517	16	16248830	16248830	C	T	ABCC6	exonic	nonsynonymous SNV	ENSG00000091262	rs63751086	3.236e-05	ENSG00000091262:ENST00000205557:exon28:c.G3941A:p.R1314Q	ABCC6:NM_001171:exon28:c.G3941A:p.R1314Q,ABCC6:NM_001351800:exon28:c.G3599A:p.R1200Q	clinvar: Conflicting_interpretations_of_pathogenicity	Likely pathogenic	No	ESCC-P009
ESCC-0123	2	44050063	44050063	G	A	ABCG5	exonic	stopgain	ENSG00000138075	rs199689137	9.696e-05	ENSG00000138075:ENST00000543989:exon6:c.C151T:p.R51X,ENSG00000138075:ENST00000405322:exon7:c.C823T:p.R275X,ENSG00000138075:ENST00000260645:exon10:c.C1336T:p.R446X	ABCG5:NM_022436:exon10:c.C1336T:p.R446X	clinvar: Pathogenic/Likely_pathogenic	Pathogenic	No	ESCC-P002
ESCC-0569	2	44050063	44050063	G	A	ABCG5	exonic	stopgain	ENSG00000138075	rs199689137	9.696e-05	ENSG00000138075:ENST00000543989:exon6:c.C151T:p.R51X,ENSG00000138075:ENST00000405322:exon7:c.C823T:p.R275X,ENSG00000138075:ENST00000260645:exon10:c.C1336T:p.R446X	ABCG5:NM_022436:exon10:c.C1336T:p.R446X	clinvar: Pathogenic/Likely_pathogenic	Pathogenic	No	ESCC-P009
ESCC-0407	2	44102511	44102511	T	C	ABCG8	exonic	nonsynonymous SNV	ENSG00000143921	rs769576789	3.231e-05	ENSG00000143921:ENST00000272286:exon11:c.T1715C:p.L572P	ABCG8:NM_001357321:exon11:c.T1712C:p.L571P,ABCG8:NM_022437:exon11:c.T1715C:p.L572P	clinvar: Uncertain_significance	Uncertain significance	No	ESCC-P006
ESCC-0203	2	204231752	204231752	C	G	ABI2	exonic	stopgain	ENSG00000138443	.	.	ENSG00000138443:ENST00000261016:exon2:c.C59G:p.S20X	ABI2:NM_001282927:exon1:c.C59G:p.S20X	clinvar: UNK	Likely pathogenic	No	ESCC-P003
ESCC-0517	17	1028517	1028517	C	A	ABR	splicing	.	ENSG00000159842	.	.	.	.	clinvar: UNK	Pathogenic	No	ESCC-P009
ESCC-0554	17	35468547	35468547	C	A	ACACA	exonic	stopgain	ENSG00000132142	.	.	ENSG00000132142:ENST00000361253:exon10:c.G751T:p.E251X,ENSG00000132142:ENST00000591119:exon19:c.G2329T:p.E777X,ENSG00000132142:ENST00000360679:exon50:c.G6199T:p.E2067X,ENSG00000132142:ENST00000335166:exon51:c.G6139T:p.E2047X,ENSG00000132142:ENST00000353139:exon52:c.G6484T:p.E2162X,ENSG00000132142:ENST00000394406:exon52:c.G6373T:p.E2125X	ACACA:NM_198837:exon50:c.G6199T:p.E2067X,ACACA:NM_198838:exon51:c.G6139T:p.E2047X,ACACA:NM_198834:exon52:c.G6484T:p.E2162X,ACACA:NM_198836:exon52:c.G6373T:p.E2125X,ACACA:NM_198839:exon56:c.G6373T:p.E2125X	clinvar: UNK	Pathogenic	No	ESCC-P009
ESCC-0174	11	134127006	134127006	C	G	ACAD8	exonic	nonsynonymous SNV	ENSG00000151498	rs377629003	.	ENSG00000151498:ENST00000526026:exon2:c.C134G:p.A45G,ENSG00000151498:ENST00000537423:exon2:c.C4G:p.R2G,ENSG00000151498:ENST00000281182:exon3:c.C235G:p.R79G	ACAD8:NM_014384:exon3:c.C235G:p.R79G	clinvar: UNK	Likely pathogenic	No	ESCC-P002
ESCC-0501	11	134128439	134128439	A	-	ACAD8	exonic	frameshift deletion	ENSG00000151498	rs778104543	.	ENSG00000151498:ENST00000537423:exon3:c.180delA:p.N61Mfs*36,ENSG00000151498:ENST00000543332:exon3:c.117delA:p.N40Mfs*36,ENSG00000151498:ENST00000281182:exon4:c.411delA:p.N138Mfs*36;ENSG00000151498:ENST00000537423:exon3:c.180delA:p.N61Mfs*36,ENSG00000151498:ENST00000543332:exon3:c.117delA:p.N40Mfs*36,ENSG00000151498:ENST00000281182:exon4:c.411delA:p.N138Mfs*36	ACAD8:NM_014384:exon4:c.411delA:p.N138Mfs*36;ACAD8:NM_014384:exon4:c.411delA:p.N138Mfs*36	clinvar: UNK	Likely pathogenic	No	ESCC-P008
ESCC-0069	1	76215216	76215216	-	GG	ACADM	exonic	frameshift insertion	ENSG00000117054	.	.	ENSG00000117054:ENST00000528016:exon1:c.35_36insGG:p.A14Efs*9,ENSG00000117054:ENST00000543667:exon6:c.254_255insGG:p.A87Efs*9,ENSG00000117054:ENST00000541113:exon8:c.713_714insGG:p.A240Efs*9,ENSG00000117054:ENST00000370841:exon9:c.821_822insGG:p.A276Efs*9,ENSG00000117054:ENST00000420607:exon9:c.833_834insGG:p.A280Efs*9,ENSG00000117054:ENST00000370834:exon10:c.920_921insGG:p.A309Efs*9;ENSG00000117…	ACADM:NM_001286044:exon6:c.254_255insGG:p.A87Efs*9,ACADM:NM_001286042:exon8:c.713_714insGG:p.A240Efs*9,ACADM:NM_000016:exon9:c.821_822insGG:p.A276Efs*9,ACADM:NM_001127328:exon9:c.833_834insGG:p.A280Efs*9,ACADM:NM_001286043:exon10:c.920_921insGG:p.A309Efs*9;ACADM:NM_001286044:exon6:c.254_255insGG:p.A87Efs*9,ACADM:NM_001286042:exon8:c.713_714insGG:p.A240Efs*9,ACADM:NM_000016:exon9:c.821_822insGG:p.…	clinvar: UNK	Likely pathogenic	No	ESCC-P001
ESCC-0278	1	76227051	76227051	A	G	ACADM	exonic	nonsynonymous SNV	ENSG00000117054	.	.	ENSG00000117054:ENST00000543667:exon8:c.A623G:p.Y208C,ENSG00000117054:ENST00000541113:exon10:c.A1082G:p.Y361C,ENSG00000117054:ENST00000370841:exon11:c.A1190G:p.Y397C,ENSG00000117054:ENST00000420607:exon11:c.A1202G:p.Y401C,ENSG00000117054:ENST00000370834:exon12:c.A1289G:p.Y430C	ACADM:NM_001286044:exon8:c.A623G:p.Y208C,ACADM:NM_001286042:exon10:c.A1082G:p.Y361C,ACADM:NM_000016:exon11:c.A1190G:p.Y397C,ACADM:NM_001127328:exon11:c.A1202G:p.Y401C,ACADM:NM_001286043:exon12:c.A1289G:p.Y430C	clinvar: UNK	Likely pathogenic	No	ESCC-P003
ESCC-0476	1	76226846	76226846	A	G	ACADM	exonic	nonsynonymous SNV	ENSG00000117054	rs77931234	0.0032	ENSG00000117054:ENST00000543667:exon8:c.A418G:p.K140E,ENSG00000117054:ENST00000541113:exon10:c.A877G:p.K293E,ENSG00000117054:ENST00000370841:exon11:c.A985G:p.K329E,ENSG00000117054:ENST00000420607:exon11:c.A997G:p.K333E,ENSG00000117054:ENST00000370834:exon12:c.A1084G:p.K362E	ACADM:NM_001286044:exon8:c.A418G:p.K140E,ACADM:NM_001286042:exon10:c.A877G:p.K293E,ACADM:NM_000016:exon11:c.A985G:p.K329E,ACADM:NM_001127328:exon11:c.A997G:p.K333E,ACADM:NM_001286043:exon12:c.A1084G:p.K362E	clinvar: Pathogenic	Uncertain significance	No	ESCC-P006
ESCC-0081	12	121176944	121176944	A	G	ACADS	exonic	nonsynonymous SNV	ENSG00000122971	rs387906950	3.242e-05	ENSG00000122971:ENST00000242592:exon9:c.A1031G:p.E344G,ENSG00000122971:ENST00000411593:exon9:c.A1019G:p.E340G	ACADS:NM_000017:exon9:c.A1031G:p.E344G,ACADS:NM_001302554:exon9:c.A1019G:p.E340G	clinvar: Likely_pathogenic	Likely pathogenic	No	ESCC-P001
ESCC-0086	12	121176944	121176944	A	G	ACADS	exonic	nonsynonymous SNV	ENSG00000122971	rs387906950	3.242e-05	ENSG00000122971:ENST00000242592:exon9:c.A1031G:p.E344G,ENSG00000122971:ENST00000411593:exon9:c.A1019G:p.E340G	ACADS:NM_000017:exon9:c.A1031G:p.E344G,ACADS:NM_001302554:exon9:c.A1019G:p.E340G	clinvar: Likely_pathogenic	Likely pathogenic	No	ESCC-P001
ESCC-0303	12	121176944	121176944	A	G	ACADS	exonic	nonsynonymous SNV	ENSG00000122971	rs387906950	3.242e-05	ENSG00000122971:ENST00000242592:exon9:c.A1031G:p.E344G,ENSG00000122971:ENST00000411593:exon9:c.A1019G:p.E340G	ACADS:NM_000017:exon9:c.A1031G:p.E344G,ACADS:NM_001302554:exon9:c.A1019G:p.E340G	clinvar: Likely_pathogenic	Likely pathogenic	No	ESCC-P003
ESCC-0384	12	121175696	121175696	T	C	ACADS	exonic	nonsynonymous SNV	ENSG00000122971	rs57443665	0.0019	ENSG00000122971:ENST00000242592:exon5:c.T529C:p.W177R	ACADS:NM_000017:exon5:c.T529C:p.W177R	clinvar: Pathogenic/Likely_pathogenic	Uncertain significance	No	ESCC-P006
ESCC-0365	10	124802625	124802625	C	-	ACADSB	exonic	frameshift deletion	ENSG00000196177	rs779015128	.	ENSG00000196177:ENST00000368869:exon5:c.439delC:p.P147Lfs*15,ENSG00000196177:ENST00000358776:exon6:c.745delC:p.P249Lfs*15;ENSG00000196177:ENST00000368869:exon5:c.439delC:p.P147Lfs*15,ENSG00000196177:ENST00000358776:exon6:c.745delC:p.P249Lfs*15	ACADSB:NM_001330174:exon5:c.439delC:p.P147Lfs*15,ACADSB:NM_001609:exon6:c.745delC:p.P249Lfs*15;ACADSB:NM_001330174:exon5:c.439delC:p.P147Lfs*15,ACADSB:NM_001609:exon6:c.745delC:p.P249Lfs*15	clinvar: UNK	Likely pathogenic	No	ESCC-P005
ESCC-0463	17	7125561	7125561	G	C	ACADVL	exonic	nonsynonymous SNV	ENSG00000072778	rs150149784	0.001	ENSG00000072778:ENST00000350303:exon8:c.G752C:p.G251A,ENSG00000072778:ENST00000356839:exon9:c.G818C:p.G273A,ENSG00000072778:ENST00000543245:exon10:c.G887C:p.G296A	ACADVL:NM_001033859:exon8:c.G752C:p.G251A,ACADVL:NM_001270448:exon8:c.G590C:p.G197A,ACADVL:NM_000018:exon9:c.G818C:p.G273A,ACADVL:NM_001270447:exon10:c.G887C:p.G296A	clinvar: Conflicting_interpretations_of_pathogenicity	Likely pathogenic	No	ESCC-P006
ESCC-0569	17	7127329	7127329	C	T	ACADVL	exonic	nonsynonymous SNV	ENSG00000072778	rs766742117	.	ENSG00000072778:ENST00000350303:exon13:c.C1309T:p.R437W,ENSG00000072778:ENST00000356839:exon14:c.C1375T:p.R459W,ENSG00000072778:ENST00000543245:exon15:c.C1444T:p.R482W	ACADVL:NM_001033859:exon13:c.C1309T:p.R437W,ACADVL:NM_001270448:exon13:c.C1147T:p.R383W,ACADVL:NM_000018:exon14:c.C1375T:p.R459W,ACADVL:NM_001270447:exon15:c.C1444T:p.R482W	clinvar: Conflicting_interpretations_of_pathogenicity	Likely pathogenic	No	ESCC-P009
ESCC-0029	17	7128291	7128291	C	T	ACADVL	exonic	stopgain	ENSG00000072778	.	.	ENSG00000072778:ENST00000350303:exon19:c.C1777T:p.R593X,ENSG00000072778:ENST00000356839:exon20:c.C1843T:p.R615X,ENSG00000072778:ENST00000543245:exon21:c.C1912T:p.R638X	ACADVL:NM_001033859:exon19:c.C1777T:p.R593X,ACADVL:NM_001270448:exon19:c.C1615T:p.R539X,ACADVL:NM_000018:exon20:c.C1843T:p.R615X,ACADVL:NM_001270447:exon21:c.C1912T:p.R638X	clinvar: Pathogenic	Uncertain significance	No	ESCC-P001
ESCC-0268	22	41919850	41919850	G	T	ACO2	exonic	nonsynonymous SNV	ENSG00000100412	rs2006715	9.706e-05	ENSG00000100412:ENST00000216254:exon12:c.G1387T:p.G463W,ENSG00000100412:ENST00000396512:exon12:c.G1462T:p.G488W	ACO2:NM_001098:exon12:c.G1387T:p.G463W	clinvar: UNK	Likely pathogenic	No	ESCC-P003
ESCC-0406	22	41919850	41919850	G	T	ACO2	exonic	nonsynonymous SNV	ENSG00000100412	rs2006715	9.706e-05	ENSG00000100412:ENST00000216254:exon12:c.G1387T:p.G463W,ENSG00000100412:ENST00000396512:exon12:c.G1462T:p.G488W	ACO2:NM_001098:exon12:c.G1387T:p.G463W	clinvar: UNK	Likely pathogenic	No	ESCC-P006
ESCC-0434	22	41919850	41919850	G	T	ACO2	exonic	nonsynonymous SNV	ENSG00000100412	rs2006715	9.706e-05	ENSG00000100412:ENST00000216254:exon12:c.G1387T:p.G463W,ENSG00000100412:ENST00000396512:exon12:c.G1462T:p.G488W	ACO2:NM_001098:exon12:c.G1387T:p.G463W	clinvar: UNK	Likely pathogenic	No	ESCC-P006
ESCC-0499	22	41919850	41919850	G	T	ACO2	exonic	nonsynonymous SNV	ENSG00000100412	rs2006715	9.706e-05	ENSG00000100412:ENST00000216254:exon12:c.G1387T:p.G463W,ENSG00000100412:ENST00000396512:exon12:c.G1462T:p.G488W	ACO2:NM_001098:exon12:c.G1387T:p.G463W	clinvar: UNK	Likely pathogenic	No	ESCC-P008
ESCC-0565	14	74059115	74059115	C	A	ACOT4	exonic	nonsynonymous SNV	ENSG00000177465	.	.	ENSG00000177465:ENST00000326303:exon1:c.C452A:p.P151Q	ACOT4:NM_152331:exon1:c.C452A:p.P151Q	clinvar: UNK	Likely pathogenic	No	ESCC-P009
ESCC-0008	3	58514634	58514635	AG	-	ACOX2	exonic	frameshift deletion	ENSG00000168306	.	.	ENSG00000168306:ENST00000302819:exon9:c.1041_1042del:p.F348Sfs*37,ENSG00000168306:ENST00000459701:exon9:c.999_1000del:p.F334Sfs*37;ENSG00000168306:ENST00000302819:exon9:c.1041_1042del:p.F348Sfs*37,ENSG00000168306:ENST00000459701:exon9:c.999_1000del:p.F334Sfs*37	ACOX2:NM_003500:exon9:c.1041_1042del:p.F348Sfs*37;ACOX2:NM_003500:exon9:c.1041_1042del:p.F348Sfs*37	clinvar: UNK	Likely pathogenic	No	ESCC-P001
ESCC-0471	3	58494619	58494619	C	A	ACOX2	splicing	.	ENSG00000168306	.	.	.	.	clinvar: UNK	Pathogenic	No	ESCC-P006
ESCC-0215	16	89178543	89178543	T	-	ACSF3	exonic	frameshift deletion	ENSG00000176715	rs758740850	.	ENSG00000176715:ENST00000538340:exon2:c.191delT:p.V64Afs*12,ENSG00000176715:ENST00000378345:exon3:c.71delT:p.V24Afs*12,ENSG00000176715:ENST00000537895:exon3:c.71delT:p.V24Afs*12,ENSG00000176715:ENST00000540697:exon3:c.71delT:p.V24Afs*12,ENSG00000176715:ENST00000544543:exon3:c.71delT:p.V24Afs*12,ENSG00000176715:ENST00000406948:exon4:c.866delT:p.V289Afs*12,ENSG00000176715:ENST00000542688:exon4:c.86…	ACSF3:NM_001284316:exon3:c.71delT:p.V24Afs*12,ACSF3:NM_001127214:exon4:c.866delT:p.V289Afs*12,ACSF3:NM_001243279:exon5:c.866delT:p.V289Afs*12,ACSF3:NM_174917:exon5:c.866delT:p.V289Afs*12;ACSF3:NM_001284316:exon3:c.71delT:p.V24Afs*12,ACSF3:NM_001127214:exon4:c.866delT:p.V289Afs*12,ACSF3:NM_001243279:exon5:c.866delT:p.V289Afs*12,ACSF3:NM_174917:exon5:c.866delT:p.V289Afs*12	clinvar: UNK	Likely pathogenic	No	ESCC-P003
ESCC-0324	1	229568311	229568311	C	A	ACTA1	exonic	nonsynonymous SNV	ENSG00000143632	.	.	ENSG00000143632:ENST00000366684:exon3:c.G446T:p.R149M	ACTA1:NM_001100:exon3:c.G446T:p.R149M	clinvar: UNK	Likely pathogenic	No	ESCC-P004
ESCC-0229	7	100244638	100244638	G	A	ACTL6B	exonic	stopgain	ENSG00000077080	.	.	ENSG00000077080:ENST00000160382:exon10:c.C892T:p.R298X	ACTL6B:NM_016188:exon10:c.C892T:p.R298X	clinvar: UNK	Likely pathogenic	No	ESCC-P003
ESCC-0531	11	66322755	66322755	A	C	ACTN3	splicing	.	ENSG00000248746	.	.	.	.	clinvar: UNK	Pathogenic	No	ESCC-P009
ESCC-0248	3	38520676	38520676	G	A	ACVR2B	exonic	nonsynonymous SNV	ENSG00000114739	.	.	ENSG00000114739:ENST00000352511:exon6:c.G724A:p.E242K	ACVR2B:NM_001106:exon6:c.G724A:p.E242K	clinvar: UNK	Likely pathogenic	No	ESCC-P003
ESCC-0066	3	52022926	52022926	G	A	ACY1	splicing	.	ENSG00000114786;ENSG00000243989	rs143678651	6.463e-05	.	.	clinvar: Uncertain_significance	Pathogenic	No	ESCC-P001
ESCC-0062	3	52022926	52022926	G	A	ACY1	splicing	.	ENSG00000114786;ENSG00000243989	rs143678651	6.463e-05	.	.	clinvar: Uncertain_significance	Pathogenic	No	ESCC-P001
ESCC-0526	3	52022926	52022926	G	A	ACY1	splicing	.	ENSG00000114786;ENSG00000243989	rs143678651	6.463e-05	.	.	clinvar: Uncertain_significance	Pathogenic	No	ESCC-P009
ESCC-0280	20	43254264	43254264	G	A	ADA	exonic	stopgain	ENSG00000196839	rs780014431	.	ENSG00000196839:ENST00000372874:exon5:c.C424T:p.R142X,ENSG00000196839:ENST00000536532:exon5:c.C424T:p.R142X,ENSG00000196839:ENST00000537820:exon5:c.C424T:p.R142X	ADA:NM_000022:exon5:c.C424T:p.R142X,ADA:NM_001322051:exon5:c.C424T:p.R142X	clinvar: Pathogenic	Pathogenic	No	ESCC-P003
ESCC-0239	20	43254264	43254264	G	A	ADA	exonic	stopgain	ENSG00000196839	rs780014431	.	ENSG00000196839:ENST00000372874:exon5:c.C424T:p.R142X,ENSG00000196839:ENST00000536532:exon5:c.C424T:p.R142X,ENSG00000196839:ENST00000537820:exon5:c.C424T:p.R142X	ADA:NM_000022:exon5:c.C424T:p.R142X,ADA:NM_001322051:exon5:c.C424T:p.R142X	clinvar: Pathogenic	Pathogenic	No	ESCC-P003
ESCC-0538	20	43251283	43251283	C	T	ADA	exonic	stopgain	ENSG00000196839	.	.	ENSG00000196839:ENST00000537820:exon8:c.G719A:p.W240X,ENSG00000196839:ENST00000372874:exon9:c.G791A:p.W264X	ADA:NM_001322050:exon8:c.G386A:p.W129X,ADA:NM_001322051:exon8:c.G719A:p.W240X,ADA:NM_000022:exon9:c.G791A:p.W264X	clinvar: UNK	Pathogenic	No	ESCC-P009
ESCC-0527	19	8650366	8650366	C	A	ADAMTS10	exonic	stopgain	ENSG00000142303	.	.	ENSG00000142303:ENST00000595838:exon10:c.G1300T:p.E434X,ENSG00000142303:ENST00000270328:exon22:c.G2839T:p.E947X,ENSG00000142303:ENST00000597188:exon23:c.G2839T:p.E947X	ADAMTS10:NM_001282352:exon10:c.G1300T:p.E434X,ADAMTS10:NM_030957:exon23:c.G2839T:p.E947X	clinvar: UNK	Pathogenic	No	ESCC-P009
ESCC-0569	5	128797017	128797017	C	A	ADAMTS19	exonic	stopgain	ENSG00000145808	.	.	ENSG00000145808:ENST00000274487:exon2:c.C296A:p.S99X	ADAMTS19:NM_133638:exon2:c.C314A:p.S105X	clinvar: UNK	Pathogenic	No	ESCC-P009
ESCC-0265	4	73186439	73186439	C	T	ADAMTS3	exonic	nonsynonymous SNV	ENSG00000156140	.	.	ENSG00000156140:ENST00000286657:exon7:c.G1094A:p.G365E	ADAMTS3:NM_014243:exon7:c.G1094A:p.G365E	clinvar: UNK	Likely pathogenic	No	ESCC-P003
ESCC-0018	1	150530963	150530963	C	A	ADAMTSL4	exonic	stopgain	ENSG00000143382	rs199530808	.	ENSG00000143382:ENST00000369038:exon13:c.C2397A:p.C799X,ENSG00000143382:ENST00000271643:exon15:c.C2397A:p.C799X,ENSG00000143382:ENST00000369039:exon15:c.C2466A:p.C822X,ENSG00000143382:ENST00000369041:exon15:c.C2397A:p.C799X	ADAMTSL4:NM_019032:exon15:c.C2397A:p.C799X,ADAMTSL4:NM_025008:exon15:c.C2397A:p.C799X,ADAMTSL4:NM_001288607:exon16:c.C2280A:p.C760X,ADAMTSL4:NM_001288608:exon16:c.C2466A:p.C822X	clinvar: UNK	Likely pathogenic	No	ESCC-P001
ESCC-0126	1	150530963	150530963	C	A	ADAMTSL4	exonic	stopgain	ENSG00000143382	rs199530808	.	ENSG00000143382:ENST00000369038:exon13:c.C2397A:p.C799X,ENSG00000143382:ENST00000271643:exon15:c.C2397A:p.C799X,ENSG00000143382:ENST00000369039:exon15:c.C2466A:p.C822X,ENSG00000143382:ENST00000369041:exon15:c.C2397A:p.C799X	ADAMTSL4:NM_019032:exon15:c.C2397A:p.C799X,ADAMTSL4:NM_025008:exon15:c.C2397A:p.C799X,ADAMTSL4:NM_001288607:exon16:c.C2280A:p.C760X,ADAMTSL4:NM_001288608:exon16:c.C2466A:p.C822X	clinvar: UNK	Likely pathogenic	No	ESCC-P002
ESCC-0529	1	150529245	150529245	-	A	ADAMTSL4	exonic	frameshift insertion	ENSG00000143382	.	.	ENSG00000143382:ENST00000369038:exon8:c.1726dupA:p.T576Nfs*32,ENSG00000143382:ENST00000271643:exon10:c.1726dupA:p.T576Nfs*32,ENSG00000143382:ENST00000369039:exon10:c.1795dupA:p.T599Nfs*32,ENSG00000143382:ENST00000369041:exon10:c.1726dupA:p.T576Nfs*32;ENSG00000143382:ENST00000369038:exon8:c.1726dupA:p.T576Nfs*32,ENSG00000143382:ENST00000271643:exon10:c.1726dupA:p.T576Nfs*32,ENSG00000143382:ENST000…	ADAMTSL4:NM_019032:exon10:c.1726dupA:p.T576Nfs*32,ADAMTSL4:NM_025008:exon10:c.1726dupA:p.T576Nfs*32,ADAMTSL4:NM_001288607:exon11:c.1795dupA:p.T599Nfs*58,ADAMTSL4:NM_001288608:exon11:c.1795dupA:p.T599Nfs*32;ADAMTSL4:NM_019032:exon10:c.1726dupA:p.T576Nfs*32,ADAMTSL4:NM_025008:exon10:c.1726dupA:p.T576Nfs*32,ADAMTSL4:NM_001288607:exon11:c.1795dupA:p.T599Nfs*58,ADAMTSL4:NM_001288608:exon11:c.1795dupA:…	clinvar: UNK	Likely pathogenic	No	ESCC-P009
ESCC-0124	12	49169172	49169172	T	C	ADCY6	exonic	nonsynonymous SNV	ENSG00000174233	rs753167955	3.233e-05	ENSG00000174233:ENST00000307885:exon10:c.A1894G:p.I632V,ENSG00000174233:ENST00000357869:exon10:c.A1894G:p.I632V,ENSG00000174233:ENST00000550422:exon11:c.A1894G:p.I632V	ADCY6:NM_015270:exon11:c.A1894G:p.I632V	clinvar: UNK	Likely pathogenic	No	ESCC-P002
ESCC-0194	12	49171194	49171194	G	A	ADCY6	exonic	nonsynonymous SNV	ENSG00000174233	rs745606030	.	ENSG00000174233:ENST00000307885:exon4:c.C1247T:p.A416V,ENSG00000174233:ENST00000357869:exon4:c.C1247T:p.A416V,ENSG00000174233:ENST00000550422:exon5:c.C1247T:p.A416V	ADCY6:NM_015270:exon5:c.C1247T:p.A416V	clinvar: UNK	Likely pathogenic	No	ESCC-P002
ESCC-0168	12	49165507	49165507	C	T	ADCY6	exonic	nonsynonymous SNV	ENSG00000174233	rs561692050	3.229e-05	ENSG00000174233:ENST00000357869:exon17:c.G2878A:p.A960T,ENSG00000174233:ENST00000307885:exon18:c.G3037A:p.A1013T,ENSG00000174233:ENST00000550422:exon18:c.G2878A:p.A960T	ADCY6:NM_015270:exon19:c.G3037A:p.A1013T	clinvar: UNK	Likely pathogenic	No	ESCC-P002
ESCC-0416	12	49169162	49169162	C	T	ADCY6	exonic	nonsynonymous SNV	ENSG00000174233	rs148503142	0.0002	ENSG00000174233:ENST00000307885:exon10:c.G1904A:p.R635H,ENSG00000174233:ENST00000357869:exon10:c.G1904A:p.R635H,ENSG00000174233:ENST00000550422:exon11:c.G1904A:p.R635H	ADCY6:NM_015270:exon11:c.G1904A:p.R635H	clinvar: UNK	Likely pathogenic	No	ESCC-P006
ESCC-0096	1	32203886	32203886	G	T	ADGRB2	exonic	nonsynonymous SNV	ENSG00000121753	rs765300646	.	ENSG00000121753:ENST00000440175:exon13:c.C1613A:p.T538N,ENSG00000121753:ENST00000420125:exon14:c.C2501A:p.T834N,ENSG00000121753:ENST00000398538:exon15:c.C2651A:p.T884N,ENSG00000121753:ENST00000398542:exon15:c.C2486A:p.T829N,ENSG00000121753:ENST00000398547:exon15:c.C2486A:p.T829N,ENSG00000121753:ENST00000398556:exon15:c.C2531A:p.T844N,ENSG00000121753:ENST00000527361:exon16:c.C2687A:p.T896N,ENSG000…	ADGRB2:NM_001294335:exon18:c.C2687A:p.T896N,ADGRB2:NM_001294336:exon18:c.C2687A:p.T896N,ADGRB2:NM_001364857:exon18:c.C2687A:p.T896N	clinvar: UNK	Likely pathogenic	No	ESCC-P001
ESCC-0033	19	14865821	14865821	C	T	ADGRE2	exonic	nonsynonymous SNV	ENSG00000127507	.	.	ENSG00000127507:ENST00000595839:exon10:c.G1109A:p.C370Y,ENSG00000127507:ENST00000353005:exon11:c.G1109A:p.C370Y,ENSG00000127507:ENST00000594076:exon11:c.G1256A:p.C419Y,ENSG00000127507:ENST00000353876:exon12:c.G1256A:p.C419Y,ENSG00000127507:ENST00000594294:exon12:c.G1388A:p.C463Y,ENSG00000127507:ENST00000346057:exon13:c.G1388A:p.C463Y,ENSG00000127507:ENST00000596991:exon13:c.G1502A:p.C501Y,ENSG000…	ADGRE2:NM_013447:exon14:c.G1535A:p.C512Y	clinvar: UNK	Likely pathogenic	No	ESCC-P001
ESCC-0288	X	19058305	19058305	A	T	ADGRG2	splicing	.	ENSG00000173698	.	.	.	.	clinvar: UNK	Pathogenic	No	ESCC-P003
ESCC-0490	6	142704982	142704982	T	A	ADGRG6	splicing	.	ENSG00000112414	.	.	.	.	clinvar: UNK	Pathogenic	No	ESCC-P008
ESCC-0115	5	90000224	90000227	TTGT	-	ADGRV1	exonic	frameshift deletion	ENSG00000164199	rs754066881	.	ENSG00000164199:ENST00000405460:exon36:c.8305_8308del:p.F2770Cfs*46;ENSG00000164199:ENST00000405460:exon36:c.8305_8308del:p.F2770Cfs*46	ADGRV1:NM_032119:exon36:c.8305_8308del:p.F2770Cfs*46;ADGRV1:NM_032119:exon36:c.8305_8308del:p.F2770Cfs*46	clinvar: UNK	Likely pathogenic	No	ESCC-P002
ESCC-0264	10	76429997	76429997	A	G	ADK	exonic	nonsynonymous SNV	ENSG00000156110	rs756777045	.	ENSG00000156110:ENST00000539909:exon9:c.A763G:p.T255A,ENSG00000156110:ENST00000541550:exon9:c.A829G:p.T277A,ENSG00000156110:ENST00000286621:exon10:c.A934G:p.T312A,ENSG00000156110:ENST00000372734:exon10:c.A883G:p.T295A	ADK:NM_001202449:exon9:c.A829G:p.T277A,ADK:NM_001202450:exon9:c.A763G:p.T255A,ADK:NM_001369123:exon9:c.A819G:p.I273M,ADK:NM_001369124:exon9:c.A712G:p.T238A,ADK:NM_001123:exon10:c.A883G:p.T295A,ADK:NM_006721:exon10:c.A934G:p.T312A	clinvar: UNK	Likely pathogenic	No	ESCC-P003
ESCC-0355	22	40755001	40755001	G	T	ADSL	exonic	nonsynonymous SNV	ENSG00000239900	rs148411623	0.0012	ENSG00000239900:ENST00000216194:exon5:c.G616T:p.A206S,ENSG00000239900:ENST00000342312:exon5:c.G616T:p.A206S,ENSG00000239900:ENST00000454266:exon5:c.G658T:p.A220S	ADSL:NM_000026:exon5:c.G616T:p.A206S,ADSL:NM_001123378:exon5:c.G616T:p.A206S,ADSL:NM_001317923:exon5:c.G424T:p.A142S,ADSL:NM_001363840:exon5:c.G616T:p.A206S	clinvar: Conflicting_interpretations_of_pathogenicity	Likely pathogenic	No	ESCC-P004
ESCC-0424	22	40754954	40754954	G	A	ADSL	exonic	nonsynonymous SNV	ENSG00000239900	rs28941471	.	ENSG00000239900:ENST00000216194:exon5:c.G569A:p.R190Q,ENSG00000239900:ENST00000342312:exon5:c.G569A:p.R190Q,ENSG00000239900:ENST00000454266:exon5:c.G611A:p.R204Q	ADSL:NM_000026:exon5:c.G569A:p.R190Q,ADSL:NM_001123378:exon5:c.G569A:p.R190Q,ADSL:NM_001317923:exon5:c.G377A:p.R126Q,ADSL:NM_001363840:exon5:c.G569A:p.R190Q	clinvar: Pathogenic	Likely pathogenic	No	ESCC-P006
ESCC-0441	22	40754954	40754954	G	A	ADSL	exonic	nonsynonymous SNV	ENSG00000239900	rs28941471	.	ENSG00000239900:ENST00000216194:exon5:c.G569A:p.R190Q,ENSG00000239900:ENST00000342312:exon5:c.G569A:p.R190Q,ENSG00000239900:ENST00000454266:exon5:c.G611A:p.R204Q	ADSL:NM_000026:exon5:c.G569A:p.R190Q,ADSL:NM_001123378:exon5:c.G569A:p.R190Q,ADSL:NM_001317923:exon5:c.G377A:p.R126Q,ADSL:NM_001363840:exon5:c.G569A:p.R190Q	clinvar: Pathogenic	Likely pathogenic	No	ESCC-P006
ESCC-0385	22	40746022	40746022	T	C	ADSL	exonic	nonsynonymous SNV	ENSG00000239900	rs374259530	3.228e-05	ENSG00000239900:ENST00000216194:exon2:c.T340C:p.Y114H,ENSG00000239900:ENST00000342312:exon2:c.T340C:p.Y114H,ENSG00000239900:ENST00000454266:exon2:c.T340C:p.Y114H	ADSL:NM_000026:exon2:c.T340C:p.Y114H,ADSL:NM_001123378:exon2:c.T340C:p.Y114H,ADSL:NM_001317923:exon2:c.T148C:p.Y50H,ADSL:NM_001363840:exon2:c.T340C:p.Y114H	clinvar: Pathogenic	Likely pathogenic	No	ESCC-P006
ESCC-0046	2	236708167	236708167	G	A	AGAP1	splicing	.	ENSG00000157985	.	.	.	.	clinvar: UNK	Pathogenic	No	ESCC-P001
ESCC-0529	11	47684631	47684631	G	-	AGBL2	exonic	frameshift deletion	ENSG00000165923	.	.	ENSG00000165923:ENST00000298861:exon17:c.2482delC:p.L828Wfs*8,ENSG00000165923:ENST00000357610:exon17:c.2488delC:p.L830Wfs*8,ENSG00000165923:ENST00000525123:exon18:c.2482delC:p.L828Wfs*8;ENSG00000165923:ENST00000298861:exon17:c.2482delC:p.L828Wfs*8,ENSG00000165923:ENST00000357610:exon17:c.2488delC:p.L830Wfs*8,ENSG00000165923:ENST00000525123:exon18:c.2482delC:p.L828Wfs*8	AGBL2:NM_024783:exon18:c.2482delC:p.L828Wfs*8;AGBL2:NM_024783:exon18:c.2482delC:p.L828Wfs*8	clinvar: UNK	Likely pathogenic	No	ESCC-P009
ESCC-0354	9	139569202	139569202	T	A	AGPAT2	exonic	stopgain	ENSG00000169692	rs138994150	0.0011	ENSG00000169692:ENST00000371694:exon4:c.A550T:p.K184X,ENSG00000169692:ENST00000371696:exon5:c.A646T:p.K216X,ENSG00000169692:ENST00000538402:exon5:c.A646T:p.K216X	AGPAT2:NM_001012727:exon4:c.A550T:p.K184X,AGPAT2:NM_006412:exon5:c.A646T:p.K216X	clinvar: Uncertain_significance	Pathogenic	No	ESCC-P004
ESCC-0443	9	139569202	139569202	T	A	AGPAT2	exonic	stopgain	ENSG00000169692	rs138994150	0.0011	ENSG00000169692:ENST00000371694:exon4:c.A550T:p.K184X,ENSG00000169692:ENST00000371696:exon5:c.A646T:p.K216X,ENSG00000169692:ENST00000538402:exon5:c.A646T:p.K216X	AGPAT2:NM_001012727:exon4:c.A550T:p.K184X,AGPAT2:NM_006412:exon5:c.A646T:p.K216X	clinvar: Uncertain_significance	Pathogenic	No	ESCC-P006
ESCC-0447	2	178346837	178346837	G	C	AGPS	exonic	nonsynonymous SNV	ENSG00000018510	.	.	ENSG00000018510:ENST00000264167:exon11:c.G1156C:p.E386Q	AGPS:NM_003659:exon11:c.G1156C:p.E386Q	clinvar: UNK	Likely pathogenic	No	ESCC-P006
ESCC-0101	1	986871	986871	C	G	AGRN	exonic	nonsynonymous SNV	ENSG00000188157	.	.	ENSG00000188157:ENST00000379370:exon32:c.C5409G:p.H1803Q	AGRN:NM_198576:exon32:c.C5409G:p.H1803Q	clinvar: UNK	Likely pathogenic	No	ESCC-P001
ESCC-0221	9	88272441	88272441	-	ATAC	AGTPBP1	exonic	frameshift insertion	ENSG00000135049	.	.	ENSG00000135049:ENST00000432218:exon6:c.331_332insGTAT:p.L111Cfs*20,ENSG00000135049:ENST00000376109:exon9:c.973_974insGTAT:p.L325Cfs*20,ENSG00000135049:ENST00000357081:exon10:c.817_818insGTAT:p.L273Cfs*20,ENSG00000135049:ENST00000376083:exon10:c.817_818insGTAT:p.L273Cfs*20;ENSG00000135049:ENST00000432218:exon6:c.331_332insGTAT:p.L111Cfs*20,ENSG00000135049:ENST00000376109:exon9:c.973_974insGTAT:p.…	AGTPBP1:NM_001286715:exon9:c.973_974insGTAT:p.L325Cfs*20,AGTPBP1:NM_001286717:exon9:c.973_974insGTAT:p.L325Cfs*20,AGTPBP1:NM_001330701:exon10:c.817_818insGTAT:p.L273Cfs*20,AGTPBP1:NM_015239:exon10:c.817_818insGTAT:p.L273Cfs*20;AGTPBP1:NM_001286715:exon9:c.973_974insGTAT:p.L325Cfs*20,AGTPBP1:NM_001286717:exon9:c.973_974insGTAT:p.L325Cfs*20,AGTPBP1:NM_001330701:exon10:c.817_818insGTAT:p.L273Cfs*20,…	clinvar: UNK	Likely pathogenic	No	ESCC-P003
ESCC-0243	2	241810087	241810087	G	A	AGXT	exonic	nonsynonymous SNV	ENSG00000172482	rs180177212	.	ENSG00000172482:ENST00000307503:exon3:c.G385A:p.D129N	AGXT:NM_000030:exon3:c.G385A:p.D129N	clinvar: UNK	Likely pathogenic	No	ESCC-P003
ESCC-0443	2	241808307	241808307	-	C	AGXT	exonic	frameshift insertion	ENSG00000172482	rs398122322	0.0002	ENSG00000172482:ENST00000307503:exon1:c.26dupC:p.K12Qfs*156;ENSG00000172482:ENST00000307503:exon1:c.26dupC:p.K12Qfs*156	AGXT:NM_000030:exon1:c.26dupC:p.K12Qfs*156;AGXT:NM_000030:exon1:c.26dupC:p.K12Qfs*156	clinvar: Pathogenic	Uncertain significance	No	ESCC-P006
ESCC-0565	6	135639719	135639719	G	A	AHI1	exonic	stopgain	ENSG00000135541	.	.	ENSG00000135541:ENST00000417892:exon13:c.C1426T:p.R476X,ENSG00000135541:ENST00000367800:exon24:c.C3364T:p.R1122X,ENSG00000135541:ENST00000457866:exon25:c.C3364T:p.R1122X,ENSG00000135541:ENST00000265602:exon26:c.C3364T:p.R1122X	AHI1:NM_001134830:exon24:c.C3364T:p.R1122X,AHI1:NM_017651:exon25:c.C3364T:p.R1122X,AHI1:NM_001134831:exon26:c.C3364T:p.R1122X,AHI1:NM_001350503:exon26:c.C3364T:p.R1122X,AHI1:NM_001350504:exon26:c.C3364T:p.R1122X	clinvar: UNK	Pathogenic	No	ESCC-P009
ESCC-0393	4	107248689	107248690	AA	-	AIMP1	exonic	frameshift deletion	ENSG00000164022	rs766457850	.	ENSG00000164022:ENST00000358008:exon3:c.191_192del:p.Q64Rfs*25,ENSG00000164022:ENST00000394701:exon3:c.263_264del:p.Q88Rfs*25,ENSG00000164022:ENST00000442366:exon3:c.191_192del:p.Q64Rfs*25,ENSG00000164022:ENST00000510207:exon3:c.191_192del:p.Q64Rfs*25;ENSG00000164022:ENST00000358008:exon3:c.191_192del:p.Q64Rfs*25,ENSG00000164022:ENST00000394701:exon3:c.263_264del:p.Q88Rfs*25,ENSG00000164022:ENST0…	AIMP1:NM_001142415:exon3:c.191_192del:p.Q64Rfs*25,AIMP1:NM_001142416:exon3:c.191_192del:p.Q64Rfs*25,AIMP1:NM_004757:exon3:c.191_192del:p.Q64Rfs*25;AIMP1:NM_001142415:exon3:c.191_192del:p.Q64Rfs*25,AIMP1:NM_001142416:exon3:c.191_192del:p.Q64Rfs*25,AIMP1:NM_004757:exon3:c.191_192del:p.Q64Rfs*25	clinvar: UNK	Likely pathogenic	No	ESCC-P006
ESCC-0534	7	6054780	6054780	G	T	AIMP2	exonic	stopgain	ENSG00000106305	.	.	ENSG00000106305:ENST00000223029:exon2:c.G139T:p.E47X	AIMP2:NM_001326606:exon2:c.G19T:p.E7X,AIMP2:NM_001362787:exon2:c.G7T:p.E3X,AIMP2:NM_006303:exon2:c.G139T:p.E47X,AIMP2:NM_001362785:exon3:c.G52T:p.E18X	clinvar: UNK	Pathogenic	No	ESCC-P009
ESCC-0180	17	6331682	6331682	G	A	AIPL1	exonic	stopgain	ENSG00000129221	rs200125117	.	ENSG00000129221:ENST00000576307:exon2:c.C241T:p.Q81X,ENSG00000129221:ENST00000381129:exon3:c.C421T:p.Q141X,ENSG00000129221:ENST00000570466:exon3:c.C355T:p.Q119X,ENSG00000129221:ENST00000571740:exon3:c.C421T:p.Q141X,ENSG00000129221:ENST00000574506:exon3:c.C385T:p.Q129X,ENSG00000129221:ENST00000574913:exon3:c.C421T:p.Q141X,ENSG00000129221:ENST00000575265:exon3:c.C421T:p.Q141X,ENSG00000129221:ENST00…	AIPL1:NM_001033055:exon2:c.C241T:p.Q81X,AIPL1:NM_001285399:exon3:c.C385T:p.Q129X,AIPL1:NM_001285400:exon3:c.C355T:p.Q119X,AIPL1:NM_001285401:exon3:c.C421T:p.Q141X,AIPL1:NM_001285402:exon3:c.C304T:p.Q102X,AIPL1:NM_001285403:exon3:c.C421T:p.Q141X,AIPL1:NM_014336:exon3:c.C421T:p.Q141X	clinvar: UNK	Pathogenic	No	ESCC-P002
ESCC-0068	21	45708342	45708342	G	T	AIRE	splicing	.	ENSG00000160224	rs199612115	9.699e-05	.	.	clinvar: Likely_pathogenic	Pathogenic	No	ESCC-P001
ESCC-0276	21	45708342	45708342	G	T	AIRE	splicing	.	ENSG00000160224	rs199612115	9.699e-05	.	.	clinvar: Likely_pathogenic	Pathogenic	No	ESCC-P003
ESCC-0327	21	45707420	45707420	C	-	AIRE	exonic	frameshift deletion	ENSG00000160224	.	.	ENSG00000160224:ENST00000291582:exon4:c.484delC:p.K164Rfs*214;ENSG00000160224:ENST00000291582:exon4:c.484delC:p.K164Rfs*214	AIRE:NM_000383:exon4:c.484delC:p.K164Rfs*214;AIRE:NM_000383:exon4:c.484delC:p.K164Rfs*214	clinvar: UNK	Likely pathogenic	No	ESCC-P004
ESCC-0405	21	45708342	45708342	G	T	AIRE	splicing	.	ENSG00000160224	rs199612115	9.699e-05	.	.	clinvar: Likely_pathogenic	Pathogenic	No	ESCC-P006
ESCC-0329	9	130635074	130635074	G	T	AK1	exonic	stopgain	ENSG00000106992	rs61741075	.	ENSG00000106992:ENST00000223836:exon3:c.C150A:p.Y50X,ENSG00000106992:ENST00000373156:exon4:c.C102A:p.Y34X,ENSG00000106992:ENST00000373176:exon4:c.C102A:p.Y34X	AK1:NM_001318122:exon3:c.C150A:p.Y50X,AK1:NM_000476:exon4:c.C102A:p.Y34X,AK1:NM_001318121:exon4:c.C102A:p.Y34X	clinvar: UNK	Likely pathogenic	No	ESCC-P004
ESCC-0316	9	130635074	130635074	G	T	AK1	exonic	stopgain	ENSG00000106992	rs61741075	.	ENSG00000106992:ENST00000223836:exon3:c.C150A:p.Y50X,ENSG00000106992:ENST00000373156:exon4:c.C102A:p.Y34X,ENSG00000106992:ENST00000373176:exon4:c.C102A:p.Y34X	AK1:NM_001318122:exon3:c.C150A:p.Y50X,AK1:NM_000476:exon4:c.C102A:p.Y34X,AK1:NM_001318121:exon4:c.C102A:p.Y34X	clinvar: UNK	Likely pathogenic	No	ESCC-P004
ESCC-0319	9	130635074	130635074	G	T	AK1	exonic	stopgain	ENSG00000106992	rs61741075	.	ENSG00000106992:ENST00000223836:exon3:c.C150A:p.Y50X,ENSG00000106992:ENST00000373156:exon4:c.C102A:p.Y34X,ENSG00000106992:ENST00000373176:exon4:c.C102A:p.Y34X	AK1:NM_001318122:exon3:c.C150A:p.Y50X,AK1:NM_000476:exon4:c.C102A:p.Y34X,AK1:NM_001318121:exon4:c.C102A:p.Y34X	clinvar: UNK	Likely pathogenic	No	ESCC-P004
ESCC-0353	9	130635074	130635074	G	T	AK1	exonic	stopgain	ENSG00000106992	rs61741075	.	ENSG00000106992:ENST00000223836:exon3:c.C150A:p.Y50X,ENSG00000106992:ENST00000373156:exon4:c.C102A:p.Y34X,ENSG00000106992:ENST00000373176:exon4:c.C102A:p.Y34X	AK1:NM_001318122:exon3:c.C150A:p.Y50X,AK1:NM_000476:exon4:c.C102A:p.Y34X,AK1:NM_001318121:exon4:c.C102A:p.Y34X	clinvar: UNK	Likely pathogenic	No	ESCC-P004
ESCC-0348	9	130635074	130635074	G	T	AK1	exonic	stopgain	ENSG00000106992	rs61741075	.	ENSG00000106992:ENST00000223836:exon3:c.C150A:p.Y50X,ENSG00000106992:ENST00000373156:exon4:c.C102A:p.Y34X,ENSG00000106992:ENST00000373176:exon4:c.C102A:p.Y34X	AK1:NM_001318122:exon3:c.C150A:p.Y50X,AK1:NM_000476:exon4:c.C102A:p.Y34X,AK1:NM_001318121:exon4:c.C102A:p.Y34X	clinvar: UNK	Likely pathogenic	No	ESCC-P004
ESCC-0227	1	33480122	33480122	C	T	AK2	splicing	.	ENSG00000004455	rs777503956	3.228e-05	.	.	clinvar: UNK	Pathogenic	No	ESCC-P003
ESCC-0041	7	91700316	91700316	A	-	AKAP9	exonic	frameshift deletion	ENSG00000127914	.	.	ENSG00000127914:ENST00000394534:exon2:c.143delA:p.E50Rfs*5,ENSG00000127914:ENST00000356239:exon28:c.6605delA:p.E2204Rfs*5,ENSG00000127914:ENST00000358100:exon29:c.6641delA:p.E2216Rfs*5,ENSG00000127914:ENST00000359028:exon29:c.6641delA:p.E2216Rfs*5;ENSG00000127914:ENST00000394534:exon2:c.143delA:p.E50Rfs*5,ENSG00000127914:ENST00000356239:exon28:c.6605delA:p.E2204Rfs*5,ENSG00000127914:ENST000003581…	AKAP9:NM_005751:exon28:c.6605delA:p.E2204Rfs*5,AKAP9:NM_147185:exon28:c.6581delA:p.E2196Rfs*5;AKAP9:NM_005751:exon28:c.6605delA:p.E2204Rfs*5,AKAP9:NM_147185:exon28:c.6581delA:p.E2196Rfs*5	clinvar: UNK	Likely pathogenic	No	ESCC-P001
ESCC-0321	7	91631477	91631481	AACTT	-	AKAP9	exonic	frameshift deletion	ENSG00000127914	.	.	ENSG00000127914:ENST00000356239:exon8:c.2246_2250del:p.L750Nfs*14,ENSG00000127914:ENST00000358100:exon9:c.2282_2286del:p.L762Nfs*14,ENSG00000127914:ENST00000359028:exon9:c.2282_2286del:p.L762Nfs*14;ENSG00000127914:ENST00000356239:exon8:c.2246_2250del:p.L750Nfs*14,ENSG00000127914:ENST00000358100:exon9:c.2282_2286del:p.L762Nfs*14,ENSG00000127914:ENST00000359028:exon9:c.2282_2286del:p.L762Nfs*14	AKAP9:NM_005751:exon8:c.2246_2250del:p.L750Nfs*14,AKAP9:NM_147185:exon8:c.2246_2250del:p.L750Nfs*14;AKAP9:NM_005751:exon8:c.2246_2250del:p.L750Nfs*14,AKAP9:NM_147185:exon8:c.2246_2250del:p.L750Nfs*14	clinvar: UNK	Likely pathogenic	No	ESCC-P004
ESCC-0491	14	105246551	105246551	C	T	AKT1	exonic	nonsynonymous SNV	ENSG00000142208	rs121434592	.	ENSG00000142208:ENST00000554581:exon2:c.G49A:p.E17K,ENSG00000142208:ENST00000402615:exon3:c.G49A:p.E17K,ENSG00000142208:ENST00000407796:exon3:c.G49A:p.E17K,ENSG00000142208:ENST00000554848:exon3:c.G49A:p.E17K,ENSG00000142208:ENST00000555528:exon3:c.G49A:p.E17K,ENSG00000142208:ENST00000349310:exon4:c.G49A:p.E17K,ENSG00000142208:ENST00000555926:exon4:c.G49A:p.E17K	AKT1:NM_001014431:exon3:c.G49A:p.E17K,AKT1:NM_005163:exon3:c.G49A:p.E17K,AKT1:NM_001014432:exon4:c.G49A:p.E17K	clinvar: Pathogenic/Likely_pathogenic	Likely pathogenic	No	ESCC-P008
ESCC-0150	4	74279206	74279206	A	C	ALB	exonic	nonsynonymous SNV	ENSG00000163631	rs377046738	.	ENSG00000163631:ENST00000415165:exon4:c.A337C:p.K113Q,ENSG00000163631:ENST00000401494:exon6:c.A568C:p.K190Q,ENSG00000163631:ENST00000503124:exon6:c.A463C:p.K155Q,ENSG00000163631:ENST00000295897:exon8:c.A913C:p.K305Q,ENSG00000163631:ENST00000509063:exon8:c.A913C:p.K305Q	ALB:NM_000477:exon8:c.A913C:p.K305Q	clinvar: UNK	Likely pathogenic	No	ESCC-P002
ESCC-0158	4	74279206	74279206	A	C	ALB	exonic	nonsynonymous SNV	ENSG00000163631	rs377046738	.	ENSG00000163631:ENST00000415165:exon4:c.A337C:p.K113Q,ENSG00000163631:ENST00000401494:exon6:c.A568C:p.K190Q,ENSG00000163631:ENST00000503124:exon6:c.A463C:p.K155Q,ENSG00000163631:ENST00000295897:exon8:c.A913C:p.K305Q,ENSG00000163631:ENST00000509063:exon8:c.A913C:p.K305Q	ALB:NM_000477:exon8:c.A913C:p.K305Q	clinvar: UNK	Likely pathogenic	No	ESCC-P002
ESCC-0008	10	97397042	97397042	A	G	ALDH18A1	splicing	.	ENSG00000059573	.	.	.	.	clinvar: UNK	Pathogenic	No	ESCC-P001
ESCC-0286	15	101440938	101440938	G	A	ALDH1A3	exonic	nonsynonymous SNV	ENSG00000184254	rs772610695	.	ENSG00000184254:ENST00000346623:exon6:c.G721A:p.D241N,ENSG00000184254:ENST00000329841:exon9:c.G1042A:p.D348N	ALDH1A3:NM_001293815:exon6:c.G721A:p.D241N,ALDH1A3:NM_000693:exon9:c.G1042A:p.D348N	clinvar: UNK	Likely pathogenic	No	ESCC-P003
ESCC-0239	17	19561175	19561175	G	-	ALDH3A2	exonic	frameshift deletion	ENSG00000072210	rs757359379	.	ENSG00000072210:ENST00000571537:exon2:c.291delG:p.E98Nfs*7,ENSG00000072210:ENST00000176643:exon5:c.798delG:p.E267Nfs*7,ENSG00000072210:ENST00000339618:exon5:c.798delG:p.E267Nfs*7,ENSG00000072210:ENST00000581518:exon5:c.798delG:p.E267Nfs*7,ENSG00000072210:ENST00000582991:exon5:c.798delG:p.E267Nfs*7,ENSG00000072210:ENST00000395575:exon6:c.798delG:p.E267Nfs*7,ENSG00000072210:ENST00000579855:exon6:c.…	ALDH3A2:NM_000382:exon5:c.798delG:p.E267Nfs*7,ALDH3A2:NM_001031806:exon5:c.798delG:p.E267Nfs*7,ALDH3A2:NM_001369136:exon6:c.798delG:p.E267Nfs*7,ALDH3A2:NM_001369137:exon6:c.798delG:p.E267Nfs*7,ALDH3A2:NM_001369138:exon6:c.798delG:p.E267Nfs*7,ALDH3A2:NM_001369139:exon6:c.798delG:p.E267Nfs*7,ALDH3A2:NM_001369146:exon6:c.798delG:p.E267Nfs*7,ALDH3A2:NM_001369148:exon7:c.219delG:p.E74Nfs*7;ALDH3A2:NM_…	clinvar: Pathogenic	Pathogenic	No	ESCC-P003
ESCC-0100	5	125928405	125928405	T	C	ALDH7A1	exonic	nonsynonymous SNV	ENSG00000164904	.	.	ENSG00000164904:ENST00000409134:exon3:c.A263G:p.Y88C,ENSG00000164904:ENST00000447989:exon3:c.A344G:p.Y115C,ENSG00000164904:ENST00000510111:exon3:c.A257G:p.Y86C,ENSG00000164904:ENST00000553117:exon3:c.A263G:p.Y88C	ALDH7A1:NM_001182:exon3:c.A263G:p.Y88C,ALDH7A1:NM_001201377:exon3:c.A179G:p.Y60C,ALDH7A1:NM_001202404:exon3:c.A263G:p.Y88C	clinvar: UNK	Likely pathogenic	No	ESCC-P001
ESCC-0018	16	30080830	30080830	C	T	ALDOA	exonic	nonsynonymous SNV	ENSG00000149925	rs754601084	.	ENSG00000149925:ENST00000564688:exon4:c.C386T:p.A129V,ENSG00000149925:ENST00000395240:exon7:c.C647T:p.A216V,ENSG00000149925:ENST00000412304:exon7:c.C635T:p.A212V,ENSG00000149925:ENST00000563060:exon7:c.C635T:p.A212V,ENSG00000149925:ENST00000564546:exon7:c.C635T:p.A212V,ENSG00000149925:ENST00000569798:exon7:c.C635T:p.A212V,ENSG00000149925:ENST00000562679:exon8:c.C797T:p.A266V,ENSG00000149925:ENST0…	ALDOA:NM_001127617:exon7:c.C635T:p.A212V,ALDOA:NM_184041:exon7:c.C635T:p.A212V,ALDOA:NM_184043:exon7:c.C635T:p.A212V,ALDOA:NM_001243177:exon8:c.C797T:p.A266V	clinvar: UNK	Likely pathogenic	No	ESCC-P001
ESCC-0028	16	30078591	30078591	C	T	ALDOA	exonic	nonsynonymous SNV	ENSG00000149925	.	.	ENSG00000149925:ENST00000395240:exon2:c.C16T:p.P6S,ENSG00000149925:ENST00000412304:exon2:c.C16T:p.P6S,ENSG00000149925:ENST00000563060:exon2:c.C16T:p.P6S,ENSG00000149925:ENST00000564546:exon2:c.C16T:p.P6S,ENSG00000149925:ENST00000566846:exon2:c.C16T:p.P6S,ENSG00000149925:ENST00000569798:exon2:c.C16T:p.P6S,ENSG00000149925:ENST00000562168:exon3:c.C16T:p.P6S,ENSG00000149925:ENST00000562679:exon3:c.C1…	ALDOA:NM_001127617:exon2:c.C16T:p.P6S,ALDOA:NM_184041:exon2:c.C16T:p.P6S,ALDOA:NM_184043:exon2:c.C16T:p.P6S,ALDOA:NM_001243177:exon3:c.C178T:p.P60S	clinvar: UNK	Likely pathogenic	No	ESCC-P001
ESCC-0184	16	30080955	30080955	G	A	ALDOA	exonic	nonsynonymous SNV	ENSG00000149925	rs142759891	0.0002	ENSG00000149925:ENST00000564688:exon4:c.G511A:p.V171I,ENSG00000149925:ENST00000395240:exon7:c.G772A:p.V258I,ENSG00000149925:ENST00000412304:exon7:c.G760A:p.V254I,ENSG00000149925:ENST00000563060:exon7:c.G760A:p.V254I,ENSG00000149925:ENST00000564546:exon7:c.G760A:p.V254I,ENSG00000149925:ENST00000569798:exon7:c.G760A:p.V254I,ENSG00000149925:ENST00000564595:exon8:c.G922A:p.V308I,ENSG00000149925:ENST0…	ALDOA:NM_001127617:exon7:c.G760A:p.V254I,ALDOA:NM_184041:exon7:c.G760A:p.V254I,ALDOA:NM_184043:exon7:c.G760A:p.V254I,ALDOA:NM_001243177:exon8:c.G922A:p.V308I	clinvar: Uncertain_significance	Likely pathogenic	No	ESCC-P002
ESCC-0376	16	30078860	30078860	G	A	ALDOA	exonic	nonsynonymous SNV	ENSG00000149925	rs201468609	0.0002	ENSG00000149925:ENST00000564688:exon1:c.G37A:p.D13N,ENSG00000149925:ENST00000395240:exon3:c.G202A:p.D68N,ENSG00000149925:ENST00000412304:exon3:c.G202A:p.D68N,ENSG00000149925:ENST00000563060:exon3:c.G202A:p.D68N,ENSG00000149925:ENST00000564546:exon3:c.G202A:p.D68N,ENSG00000149925:ENST00000566846:exon3:c.G169A:p.D57N,ENSG00000149925:ENST00000569798:exon3:c.G202A:p.D68N,ENSG00000149925:ENST000005621…	ALDOA:NM_001127617:exon3:c.G202A:p.D68N,ALDOA:NM_184041:exon3:c.G202A:p.D68N,ALDOA:NM_184043:exon3:c.G202A:p.D68N,ALDOA:NM_001243177:exon4:c.G364A:p.D122N	clinvar: UNK	Likely pathogenic	No	ESCC-P005
ESCC-0369	16	30078860	30078860	G	A	ALDOA	exonic	nonsynonymous SNV	ENSG00000149925	rs201468609	0.0002	ENSG00000149925:ENST00000564688:exon1:c.G37A:p.D13N,ENSG00000149925:ENST00000395240:exon3:c.G202A:p.D68N,ENSG00000149925:ENST00000412304:exon3:c.G202A:p.D68N,ENSG00000149925:ENST00000563060:exon3:c.G202A:p.D68N,ENSG00000149925:ENST00000564546:exon3:c.G202A:p.D68N,ENSG00000149925:ENST00000566846:exon3:c.G169A:p.D57N,ENSG00000149925:ENST00000569798:exon3:c.G202A:p.D68N,ENSG00000149925:ENST000005621…	ALDOA:NM_001127617:exon3:c.G202A:p.D68N,ALDOA:NM_184041:exon3:c.G202A:p.D68N,ALDOA:NM_184043:exon3:c.G202A:p.D68N,ALDOA:NM_001243177:exon4:c.G364A:p.D122N	clinvar: UNK	Likely pathogenic	No	ESCC-P005
ESCC-0169	9	104187132	104187132	C	A	ALDOB	exonic	nonsynonymous SNV	ENSG00000136872	rs371526091	0.0001	ENSG00000136872:ENST00000374855:exon8:c.G992T:p.R331L	ALDOB:NM_000035:exon8:c.G992T:p.R331L	clinvar: UNK	Likely pathogenic	No	ESCC-P002
ESCC-0297	9	104184173	104184173	G	A	ALDOB	exonic	nonsynonymous SNV	ENSG00000136872	rs77718928	9.692e-05	ENSG00000136872:ENST00000374855:exon9:c.C1013T:p.A338V	ALDOB:NM_000035:exon9:c.C1013T:p.A338V	clinvar: Pathogenic/Likely_pathogenic	Likely pathogenic	No	ESCC-P003
ESCC-0366	9	104187132	104187132	C	A	ALDOB	exonic	nonsynonymous SNV	ENSG00000136872	rs371526091	0.0001	ENSG00000136872:ENST00000374855:exon8:c.G992T:p.R331L	ALDOB:NM_000035:exon8:c.G992T:p.R331L	clinvar: UNK	Likely pathogenic	No	ESCC-P005
ESCC-0267	13	52598900	52598900	G	A	ALG11	exonic	nonsynonymous SNV	ENSG00000253710	.	.	ENSG00000253710:ENST00000521508:exon3:c.G1034A:p.C345Y	ALG11:NM_001004127:exon3:c.G1034A:p.C345Y	clinvar: UNK	Likely pathogenic	No	ESCC-P003
ESCC-0202	1	63894598	63894598	G	A	ALG6	splicing	.	ENSG00000088035	.	.	.	.	clinvar: UNK	Pathogenic	No	ESCC-P003
ESCC-0322	11	77838457	77838457	G	A	ALG8	exonic	stopgain	ENSG00000159063	rs200888240	.	ENSG00000159063:ENST00000299626:exon2:c.C121T:p.R41X,ENSG00000159063:ENST00000376156:exon2:c.C121T:p.R41X,ENSG00000159063:ENST00000526737:exon2:c.C121T:p.R41X,ENSG00000159063:ENST00000530454:exon2:c.C124T:p.R42X,ENSG00000159063:ENST00000530910:exon2:c.C94T:p.R32X,ENSG00000159063:ENST00000532050:exon2:c.C121T:p.R41X,ENSG00000159063:ENST00000525761:exon3:c.C43T:p.R15X	ALG8:NM_001007027:exon2:c.C121T:p.R41X,ALG8:NM_024079:exon2:c.C121T:p.R41X	clinvar: Pathogenic	Pathogenic	No	ESCC-P004
ESCC-0235	2	73829361	73829361	G	T	ALMS1	exonic	nonsynonymous SNV	ENSG00000116127	.	.	ENSG00000116127:ENST00000409009:exon19:c.G12035T:p.R4012L,ENSG00000116127:ENST00000264448:exon20:c.G12161T:p.R4054L	ALMS1:NM_015120:exon20:c.G12161T:p.R4054L	clinvar: UNK	Likely pathogenic	No	ESCC-P003
ESCC-0220	2	73675945	73675948	ACTC	-	ALMS1	exonic	frameshift deletion	ENSG00000116127	.	.	ENSG00000116127:ENST00000409009:exon7:c.2162_2165del:p.S722Kfs*13,ENSG00000116127:ENST00000264448:exon8:c.2288_2291del:p.S764Kfs*13,ENSG00000116127:ENST00000377715:exon8:c.2288_2291del:p.S764Kfs*13;ENSG00000116127:ENST00000409009:exon7:c.2162_2165del:p.S722Kfs*13,ENSG00000116127:ENST00000264448:exon8:c.2288_2291del:p.S764Kfs*13,ENSG00000116127:ENST00000377715:exon8:c.2288_2291del:p.S764Kfs*13	ALMS1:NM_015120:exon8:c.2288_2291del:p.S764Kfs*13;ALMS1:NM_015120:exon8:c.2288_2291del:p.S764Kfs*13	clinvar: Likely_pathogenic	Pathogenic	No	ESCC-P003
ESCC-0358	2	73677553	73677553	C	A	ALMS1	exonic	stopgain	ENSG00000116127	rs769219669	.	ENSG00000116127:ENST00000409009:exon7:c.C3770A:p.S1257X,ENSG00000116127:ENST00000264448:exon8:c.C3896A:p.S1299X,ENSG00000116127:ENST00000377715:exon8:c.C3896A:p.S1299X	ALMS1:NM_015120:exon8:c.C3896A:p.S1299X	clinvar: UNK	Likely pathogenic	No	ESCC-P005
ESCC-0004	17	7982713	7982713	C	T	ALOX12B	splicing	.	ENSG00000179477	.	.	.	.	clinvar: UNK	Pathogenic	No	ESCC-P001
ESCC-0023	1	21889712	21889712	G	A	ALPL	exonic	nonsynonymous SNV	ENSG00000162551	rs121918011	3.232e-05	ENSG00000162551:ENST00000539907:exon3:c.G176A:p.R59H,ENSG00000162551:ENST00000425315:exon4:c.G407A:p.R136H,ENSG00000162551:ENST00000540617:exon4:c.G242A:p.R81H,ENSG00000162551:ENST00000374832:exon5:c.G407A:p.R136H,ENSG00000162551:ENST00000374840:exon5:c.G407A:p.R136H	ALPL:NM_001177520:exon3:c.G176A:p.R59H,ALPL:NM_001127501:exon4:c.G242A:p.R81H,ALPL:NM_000478:exon5:c.G407A:p.R136H,ALPL:NM_001369803:exon5:c.G407A:p.R136H,ALPL:NM_001369804:exon5:c.G407A:p.R136H,ALPL:NM_001369805:exon5:c.G407A:p.R136H	clinvar: Pathogenic/Likely_pathogenic	Likely pathogenic	No	ESCC-P001
ESCC-0084	1	21900274	21900274	T	C	ALPL	exonic	nonsynonymous SNV	ENSG00000162551	rs121918010	9.693e-05	ENSG00000162551:ENST00000539907:exon7:c.T748C:p.F250L,ENSG00000162551:ENST00000425315:exon8:c.T979C:p.F327L,ENSG00000162551:ENST00000540617:exon8:c.T814C:p.F272L,ENSG00000162551:ENST00000374832:exon9:c.T979C:p.F327L,ENSG00000162551:ENST00000374840:exon9:c.T979C:p.F327L	ALPL:NM_001177520:exon7:c.T748C:p.F250L,ALPL:NM_001127501:exon8:c.T814C:p.F272L,ALPL:NM_000478:exon9:c.T979C:p.F327L,ALPL:NM_001369803:exon9:c.T979C:p.F327L,ALPL:NM_001369804:exon9:c.T979C:p.F327L,ALPL:NM_001369805:exon9:c.T979C:p.F327L	clinvar: Pathogenic/Likely_pathogenic	Likely pathogenic	No	ESCC-P001
ESCC-0015	2	202593849	202593849	G	A	ALS2	exonic	nonsynonymous SNV	ENSG00000003393	.	.	ENSG00000003393:ENST00000457679:exon5:c.C574T:p.L192F,ENSG00000003393:ENST00000264276:exon14:c.C2638T:p.L880F	ALS2:NM_020919:exon14:c.C2638T:p.L880F	clinvar: UNK	Likely pathogenic	No	ESCC-P001
ESCC-0214	11	46570051	46570051	C	T	AMBRA1	splicing	.	ENSG00000110497	.	.	.	.	clinvar: UNK	Pathogenic	No	ESCC-P003
ESCC-0010	1	115218201	115218201	G	T	AMPD1	exonic	stopgain	ENSG00000116748	.	.	ENSG00000116748:ENST00000369538:exon11:c.C1716A:p.Y572X,ENSG00000116748:ENST00000353928:exon12:c.C1629A:p.Y543X,ENSG00000116748:ENST00000520113:exon12:c.C1728A:p.Y576X	AMPD1:NM_001172626:exon11:c.C1716A:p.Y572X,AMPD1:NM_000036:exon12:c.C1728A:p.Y576X	clinvar: UNK	Pathogenic	No	ESCC-P001
ESCC-0322	1	115220658	115220658	C	T	AMPD1	exonic	nonsynonymous SNV	ENSG00000116748	rs372451247	.	ENSG00000116748:ENST00000369538:exon8:c.G1184A:p.R395H,ENSG00000116748:ENST00000353928:exon9:c.G1097A:p.R366H,ENSG00000116748:ENST00000520113:exon9:c.G1196A:p.R399H	AMPD1:NM_001172626:exon8:c.G1184A:p.R395H,AMPD1:NM_000036:exon9:c.G1196A:p.R399H	clinvar: UNK	Likely pathogenic	No	ESCC-P004
ESCC-0411	1	115217412	115217412	C	T	AMPD1	exonic	nonsynonymous SNV	ENSG00000116748	.	.	ENSG00000116748:ENST00000369538:exon12:c.G1848A:p.M616I,ENSG00000116748:ENST00000353928:exon13:c.G1761A:p.M587I,ENSG00000116748:ENST00000520113:exon13:c.G1860A:p.M620I	AMPD1:NM_001172626:exon12:c.G1848A:p.M616I,AMPD1:NM_000036:exon13:c.G1860A:p.M620I	clinvar: UNK	Likely pathogenic	No	ESCC-P006
ESCC-0529	1	115218614	115218614	G	A	AMPD1	exonic	nonsynonymous SNV	ENSG00000116748	rs587779370	6.456e-05	ENSG00000116748:ENST00000369538:exon10:c.C1486T:p.R496C,ENSG00000116748:ENST00000353928:exon11:c.C1399T:p.R467C,ENSG00000116748:ENST00000520113:exon11:c.C1498T:p.R500C	AMPD1:NM_001172626:exon10:c.C1486T:p.R496C,AMPD1:NM_000036:exon11:c.C1498T:p.R500C	clinvar: Uncertain_significance	Likely pathogenic	No	ESCC-P009
ESCC-0543	1	115217393	115217393	G	T	AMPD1	exonic	nonsynonymous SNV	ENSG00000116748	.	3.228e-05	ENSG00000116748:ENST00000369538:exon12:c.C1867A:p.H623N,ENSG00000116748:ENST00000353928:exon13:c.C1780A:p.H594N,ENSG00000116748:ENST00000520113:exon13:c.C1879A:p.H627N	AMPD1:NM_001172626:exon12:c.C1867A:p.H623N,AMPD1:NM_000036:exon13:c.C1879A:p.H627N	clinvar: UNK	Likely pathogenic	No	ESCC-P009
ESCC-0503	5	139928531	139928531	C	A	ANKHD1-EIF4EBP3	exonic	stopgain	ENSG00000131503;ENSG00000243056;ENSG00000254996	.	.	ENSG00000243056:ENST00000310331:exon2:c.C144A:p.C48X	EIF4EBP3:NM_003732:exon2:c.C144A:p.C48X	clinvar: UNK	Likely pathogenic	No	ESCC-P009
ESCC-0464	4	125600003	125600003	A	-	ANKRD50	exonic	frameshift deletion	ENSG00000151458	.	.	ENSG00000151458:ENST00000515641:exon2:c.33delT:p.V12Lfs*28,ENSG00000151458:ENST00000504087:exon3:c.570delT:p.V191Lfs*28;ENSG00000151458:ENST00000515641:exon2:c.33delT:p.V12Lfs*28,ENSG00000151458:ENST00000504087:exon3:c.570delT:p.V191Lfs*28	ANKRD50:NM_001167882:exon2:c.33delT:p.V12Lfs*28,ANKRD50:NM_020337:exon3:c.570delT:p.V191Lfs*28;ANKRD50:NM_001167882:exon2:c.33delT:p.V12Lfs*28,ANKRD50:NM_020337:exon3:c.570delT:p.V191Lfs*28	clinvar: UNK	Likely pathogenic	No	ESCC-P006
ESCC-0467	11	22257752	22257752	G	T	ANO5	exonic	nonsynonymous SNV	ENSG00000171714	rs137854523	0.0005	ENSG00000171714:ENST00000324559:exon8:c.G692T:p.G231V	ANO5:NM_001142649:exon8:c.G689T:p.G230V,ANO5:NM_213599:exon8:c.G692T:p.G231V	clinvar: Pathogenic/Likely_pathogenic	Uncertain significance	No	ESCC-P006
ESCC-0001	4	80976566	80976573	GCAATTAT	-	ANTXR2	exonic	frameshift deletion	ENSG00000163297	.	.	ENSG00000163297:ENST00000449651:exon4:c.196_203del:p.I66Sfs*27,ENSG00000163297:ENST00000295465:exon5:c.427_434del:p.I143Sfs*27,ENSG00000163297:ENST00000307333:exon5:c.427_434del:p.I143Sfs*27,ENSG00000163297:ENST00000346652:exon5:c.427_434del:p.I143Sfs*27,ENSG00000163297:ENST00000403729:exon5:c.427_434del:p.I143Sfs*27,ENSG00000163297:ENST00000404191:exon5:c.196_203del:p.I66Sfs*27;ENSG00000163297:E…	ANTXR2:NM_001145794:exon5:c.427_434del:p.I143Sfs*27,ANTXR2:NM_001286780:exon5:c.196_203del:p.I66Sfs*27,ANTXR2:NM_001286781:exon5:c.196_203del:p.I66Sfs*27,ANTXR2:NM_058172:exon5:c.427_434del:p.I143Sfs*27;ANTXR2:NM_001145794:exon5:c.427_434del:p.I143Sfs*27,ANTXR2:NM_001286780:exon5:c.196_203del:p.I66Sfs*27,ANTXR2:NM_001286781:exon5:c.196_203del:p.I66Sfs*27,ANTXR2:NM_058172:exon5:c.427_434del:p.I143…	clinvar: UNK	Likely pathogenic	No	ESCC-P001
ESCC-0403	4	80990608	80990608	A	T	ANTXR2	exonic	stopgain	ENSG00000163297	.	.	ENSG00000163297:ENST00000449651:exon2:c.T47A:p.L16X,ENSG00000163297:ENST00000295465:exon3:c.T278A:p.L93X,ENSG00000163297:ENST00000307333:exon3:c.T278A:p.L93X,ENSG00000163297:ENST00000346652:exon3:c.T278A:p.L93X,ENSG00000163297:ENST00000403729:exon3:c.T278A:p.L93X,ENSG00000163297:ENST00000404191:exon3:c.T47A:p.L16X	ANTXR2:NM_001145794:exon3:c.T278A:p.L93X,ANTXR2:NM_001286780:exon3:c.T47A:p.L16X,ANTXR2:NM_001286781:exon3:c.T47A:p.L16X,ANTXR2:NM_058172:exon3:c.T278A:p.L93X	clinvar: UNK	Pathogenic	No	ESCC-P006
ESCC-0483	22	29730395	29730395	C	T	AP1B1	exonic	stopgain	ENSG00000100280	.	.	ENSG00000100280:ENST00000402502:exon15:c.G2147A:p.W716X,ENSG00000100280:ENST00000415447:exon15:c.G2147A:p.W716X,ENSG00000100280:ENST00000356015:exon16:c.G2147A:p.W716X,ENSG00000100280:ENST00000405198:exon16:c.G2168A:p.W723X,ENSG00000100280:ENST00000432560:exon16:c.G2147A:p.W716X,ENSG00000100280:ENST00000357586:exon17:c.G2168A:p.W723X	AP1B1:NM_145730:exon16:c.G2147A:p.W716X,AP1B1:NM_001127:exon17:c.G2168A:p.W723X	clinvar: UNK	Pathogenic	No	ESCC-P007
ESCC-0502	19	2115325	2115325	C	A	AP3D1	exonic	stopgain	ENSG00000065000	.	.	ENSG00000065000:ENST00000350812:exon15:c.G1735T:p.E579X,ENSG00000065000:ENST00000356926:exon19:c.G1969T:p.E657X,ENSG00000065000:ENST00000345016:exon20:c.G2242T:p.E748X,ENSG00000065000:ENST00000355272:exon20:c.G2242T:p.E748X	AP3D1:NM_001261826:exon20:c.G2242T:p.E748X,AP3D1:NM_003938:exon20:c.G2242T:p.E748X	clinvar: UNK	Pathogenic	No	ESCC-P009
ESCC-0332	1	114447417	114447417	T	C	AP4B1	splicing	.	ENSG00000134262	rs865997014	0.0002	.	.	clinvar: UNK	Pathogenic	No	ESCC-P004
ESCC-0373	1	114442872	114442872	G	-	AP4B1	exonic	frameshift deletion	ENSG00000134262	.	.	ENSG00000134262:ENST00000369567:exon2:c.264delC:p.K89Nfs*4,ENSG00000134262:ENST00000369566:exon3:c.489delC:p.K164Nfs*4,ENSG00000134262:ENST00000432415:exon3:c.264delC:p.K89Nfs*4,ENSG00000134262:ENST00000369564:exon5:c.543delC:p.K182Nfs*4,ENSG00000134262:ENST00000369569:exon5:c.768delC:p.K257Nfs*4,ENSG00000134262:ENST00000256658:exon6:c.768delC:p.K257Nfs*4,ENSG00000134262:ENST00000369571:exon6:c.7…	AP4B1:NM_001308312:exon2:c.264delC:p.K89Nfs*4,AP4B1:NM_001253852:exon5:c.768delC:p.K257Nfs*4,AP4B1:NM_001253853:exon6:c.471delC:p.K158Nfs*4,AP4B1:NM_006594:exon6:c.768delC:p.K257Nfs*4;AP4B1:NM_001308312:exon2:c.264delC:p.K89Nfs*4,AP4B1:NM_001253852:exon5:c.768delC:p.K257Nfs*4,AP4B1:NM_001253853:exon6:c.471delC:p.K158Nfs*4,AP4B1:NM_006594:exon6:c.768delC:p.K257Nfs*4	clinvar: UNK	Likely pathogenic	No	ESCC-P005
ESCC-0214	7	99700338	99700338	G	A	AP4M1	exonic	nonsynonymous SNV	ENSG00000221838	.	.	ENSG00000221838:ENST00000359593:exon3:c.G188A:p.G63D,ENSG00000221838:ENST00000421755:exon3:c.G188A:p.G63D,ENSG00000221838:ENST00000429084:exon3:c.G209A:p.G70D,ENSG00000221838:ENST00000439416:exon3:c.G188A:p.G63D,ENSG00000221838:ENST00000445208:exon3:c.G188A:p.G63D,ENSG00000221838:ENST00000446007:exon3:c.G188A:p.G63D	AP4M1:NM_001363671:exon3:c.G209A:p.G70D,AP4M1:NM_004722:exon3:c.G188A:p.G63D	clinvar: UNK	Likely pathogenic	No	ESCC-P003
ESCC-0079	14	31542174	31542174	C	T	AP4S1	exonic	stopgain	ENSG00000100478	rs200440467	6.463e-05	ENSG00000100478:ENST00000556480:exon3:c.C190T:p.R64X,ENSG00000100478:ENST00000216366:exon4:c.C289T:p.R97X,ENSG00000100478:ENST00000313566:exon4:c.C289T:p.R97X,ENSG00000100478:ENST00000334725:exon4:c.C289T:p.R97X,ENSG00000100478:ENST00000542754:exon4:c.C289T:p.R97X,ENSG00000100478:ENST00000554345:exon4:c.C289T:p.R97X,ENSG00000100478:ENST00000554609:exon4:c.C289T:p.R97X,ENSG00000100478:ENST00000557…	AP4S1:NM_001128126:exon4:c.C289T:p.R97X,AP4S1:NM_001254726:exon4:c.C289T:p.R97X,AP4S1:NM_001254727:exon4:c.C289T:p.R97X,AP4S1:NM_001254728:exon4:c.C289T:p.R97X,AP4S1:NM_001254729:exon4:c.C289T:p.R97X,AP4S1:NM_007077:exon4:c.C289T:p.R97X	clinvar: Conflicting_interpretations_of_pathogenicity	Pathogenic	No	ESCC-P001
ESCC-0291	5	112170769	112170769	A	G	APC	exonic	nonsynonymous SNV	ENSG00000134982	.	.	ENSG00000134982:ENST00000504915:exon6:c.A554G:p.Y185C,ENSG00000134982:ENST00000507379:exon13:c.A1811G:p.Y604C,ENSG00000134982:ENST00000257430:exon15:c.A1865G:p.Y622C,ENSG00000134982:ENST00000457016:exon15:c.A1865G:p.Y622C,ENSG00000134982:ENST00000512211:exon15:c.A1865G:p.Y622C,ENSG00000134982:ENST00000508376:exon16:c.A1865G:p.Y622C	APC:NM_001127511:exon13:c.A1811G:p.Y604C,APC:NM_001354897:exon14:c.A1895G:p.Y632C,APC:NM_001354899:exon14:c.A1781G:p.Y594C,APC:NM_001354901:exon14:c.A1688G:p.Y563C,APC:NM_001354902:exon14:c.A1592G:p.Y531C,APC:NM_001354905:exon14:c.A1385G:p.Y462C,APC:NM_000038:exon15:c.A1865G:p.Y622C,APC:NM_001354895:exon15:c.A1865G:p.Y622C,APC:NM_001354898:exon15:c.A1790G:p.Y597C,APC:NM_001354900:exon15:c.A1742G:…	clinvar: UNK	Likely pathogenic	Yes	ESCC-P003
ESCC-0115	7	30951780	30951780	A	G	AQP1	exonic	nonsynonymous SNV	ENSG00000240583;ENSG00000250424	.	.	ENSG00000240583:ENST00000311813:exon1:c.A256G:p.S86G,ENSG00000240583:ENST00000434909:exon7:c.A436G:p.S146G,ENSG00000250424:ENST00000509504:exon7:c.A787G:p.S263G	AQP1:NM_001329872:exon1:c.A256G:p.S86G,AQP1:NM_198098:exon1:c.A256G:p.S86G	clinvar: UNK	Likely pathogenic	No	ESCC-P002
ESCC-0556	7	30961811	30961811	T	C	AQP1	exonic	nonsynonymous SNV	ENSG00000240583;ENSG00000250424	.	.	ENSG00000240583:ENST00000311813:exon2:c.T515C:p.I172T,ENSG00000240583:ENST00000409611:exon2:c.T362C:p.I121T,ENSG00000240583:ENST00000409899:exon2:c.T170C:p.I57T,ENSG00000240583:ENST00000441328:exon3:c.T266C:p.I89T,ENSG00000240583:ENST00000434909:exon8:c.T695C:p.I232T,ENSG00000250424:ENST00000509504:exon8:c.T1046C:p.I349T	AQP1:NM_001329872:exon2:c.T515C:p.I172T,AQP1:NM_198098:exon2:c.T515C:p.I172T	clinvar: UNK	Likely pathogenic	No	ESCC-P009
ESCC-0369	12	50344783	50344783	A	C	AQP2	exonic	nonsynonymous SNV	ENSG00000167580	rs28931580	.	ENSG00000167580:ENST00000199280:exon1:c.A170C:p.Q57P,ENSG00000167580:ENST00000550862:exon1:c.A170C:p.Q57P,ENSG00000167580:ENST00000551526:exon1:c.A170C:p.Q57P	AQP2:NM_000486:exon1:c.A170C:p.Q57P	clinvar: Pathogenic	Likely pathogenic	No	ESCC-P005
ESCC-0007	18	24442376	24442376	T	A	AQP4	exonic	nonsynonymous SNV	ENSG00000171885	.	.	ENSG00000171885:ENST00000581374:exon1:c.A151T:p.I51F,ENSG00000171885:ENST00000383168:exon2:c.A217T:p.I73F,ENSG00000171885:ENST00000440832:exon2:c.A151T:p.I51F,ENSG00000171885:ENST00000578776:exon2:c.A94T:p.I32F	AQP4:NM_004028:exon1:c.A151T:p.I51F,AQP4:NM_001317387:exon2:c.A217T:p.I73F,AQP4:NM_001364286:exon2:c.A151T:p.I51F,AQP4:NM_001650:exon2:c.A217T:p.I73F	clinvar: UNK	Likely pathogenic	No	ESCC-P001
ESCC-0174	12	50357392	50357392	C	T	AQP5	exonic	nonsynonymous SNV	ENSG00000161798	.	.	ENSG00000161798:ENST00000293599:exon2:c.C481T:p.P161S	AQP5:NM_001651:exon2:c.C481T:p.P161S	clinvar: UNK	Likely pathogenic	No	ESCC-P002
ESCC-0475	X	66943579	66943579	A	G	AR	exonic	nonsynonymous SNV	ENSG00000169083	rs755226547	9.421e-05	ENSG00000169083:ENST00000374690:exon8:c.A2659G:p.M887V,ENSG00000169083:ENST00000396043:exon8:c.A1063G:p.M355V	AR:NM_000044:exon8:c.A2659G:p.M887V,AR:NM_001011645:exon9:c.A1063G:p.M355V	clinvar: Conflicting_interpretations_of_pathogenicity	Likely pathogenic	Yes	ESCC-P006
ESCC-0149	1	228276711	228276711	T	A	ARF1	intronic	.	ENSG00000143761	rs188744771	0.0014	.	.	clinvar: UNK	Uncertain significance	No	ESCC-P002
ESCC-0380	1	228276711	228276711	T	A	ARF1	intronic	.	ENSG00000143761	rs188744771	0.0014	.	.	clinvar: UNK	Uncertain significance	No	ESCC-P005
ESCC-0483	16	24963659	24963659	C	A	ARHGAP17	exonic	stopgain	ENSG00000140750	.	.	ENSG00000140750:ENST00000289968:exon12:c.G997T:p.E333X,ENSG00000140750:ENST00000303665:exon12:c.G997T:p.E333X	ARHGAP17:NM_001006634:exon12:c.G997T:p.E333X,ARHGAP17:NM_018054:exon12:c.G997T:p.E333X	clinvar: UNK	Pathogenic	No	ESCC-P007
ESCC-0297	3	119128543	119128543	C	T	ARHGAP31	exonic	stopgain	ENSG00000031081	rs754254146	.	ENSG00000031081:ENST00000264245:exon11:c.C1846T:p.R616X	ARHGAP31:NM_020754:exon11:c.C1846T:p.R616X	clinvar: UNK	Likely pathogenic	No	ESCC-P003
ESCC-0111	6	109258131	109258143	ACAGCCTTGGCCA	-	ARMC2	exonic	frameshift deletion	ENSG00000118690	.	.	ENSG00000118690:ENST00000368972:exon11:c.1030_1042del:p.T344Afs*10,ENSG00000118690:ENST00000392644:exon12:c.1525_1537del:p.T509Afs*10;ENSG00000118690:ENST00000368972:exon11:c.1030_1042del:p.T344Afs*10,ENSG00000118690:ENST00000392644:exon12:c.1525_1537del:p.T509Afs*10	ARMC2:NM_001286609:exon11:c.1030_1042del:p.T344Afs*10,ARMC2:NM_032131:exon12:c.1525_1537del:p.T509Afs*10;ARMC2:NM_001286609:exon11:c.1030_1042del:p.T344Afs*10,ARMC2:NM_032131:exon12:c.1525_1537del:p.T509Afs*10	clinvar: UNK	Likely pathogenic	No	ESCC-P001
ESCC-0312	10	28260036	28260036	C	T	ARMC4	splicing	.	ENSG00000169126	.	.	.	.	clinvar: UNK	Pathogenic	No	ESCC-P004
ESCC-0183	16	31474156	31474156	G	T	ARMC5	exonic	stopgain	ENSG00000140691	.	.	ENSG00000140691:ENST00000268314:exon3:c.G1288T:p.E430X,ENSG00000140691:ENST00000457010:exon3:c.G1288T:p.E430X,ENSG00000140691:ENST00000412665:exon4:c.G220T:p.E74X,ENSG00000140691:ENST00000538189:exon4:c.G1384T:p.E462X,ENSG00000140691:ENST00000563544:exon4:c.G1288T:p.E430X,ENSG00000140691:ENST00000408912:exon5:c.G1573T:p.E525X	ARMC5:NM_001105247:exon3:c.G1288T:p.E430X,ARMC5:NM_024742:exon3:c.G1288T:p.E430X,ARMC5:NM_001301820:exon4:c.G1384T:p.E462X,ARMC5:NM_001288767:exon5:c.G1573T:p.E525X	clinvar: UNK	Pathogenic	No	ESCC-P002
ESCC-0400	X	69497565	69497565	G	T	ARR3	splicing	.	ENSG00000120500	.	.	.	.	clinvar: UNK	Pathogenic	No	ESCC-P006
ESCC-0476	5	78260300	78260300	T	C	ARSB	exonic	nonsynonymous SNV	ENSG00000113273	rs118203943	0.0003	ENSG00000113273:ENST00000264914:exon3:c.A629G:p.Y210C,ENSG00000113273:ENST00000396151:exon4:c.A629G:p.Y210C,ENSG00000113273:ENST00000565165:exon4:c.A629G:p.Y210C	ARSB:NM_000046:exon3:c.A629G:p.Y210C,ARSB:NM_198709:exon4:c.A629G:p.Y210C	clinvar: Pathogenic	Likely pathogenic	No	ESCC-P006
ESCC-0219	X	2878462	2878462	C	T	ARSE	splicing	.	ENSG00000157399	rs773921261	9.543e-05	.	.	clinvar: UNK	Pathogenic	No	ESCC-P003
ESCC-0329	1	231126395	231126395	G	A	ARV1	exonic	stopgain	ENSG00000173409	.	.	UNKNOWN	ARV1:NM_001346992:exon4:c.G498A:p.W166X	clinvar: UNK	Likely pathogenic	No	ESCC-P004
ESCC-0302	X	25031054	25031054	G	T	ARX	exonic	nonsynonymous SNV	ENSG00000004848	.	.	ENSG00000004848:ENST00000379044:exon2:c.C1058A:p.P353Q	ARX:NM_139058:exon2:c.C1058A:p.P353Q	clinvar: UNK	Likely pathogenic	No	ESCC-P003
ESCC-0544	8	17941549	17941549	C	-	ASAH1	exonic	frameshift deletion	ENSG00000104763	.	.	ENSG00000104763:ENST00000262097:exon1:c.19delG:p.V7Sfs*3,ENSG00000104763:ENST00000520781:exon1:c.19delG:p.V7Sfs*3;ENSG00000104763:ENST00000262097:exon1:c.19delG:p.V7Sfs*3,ENSG00000104763:ENST00000520781:exon1:c.19delG:p.V7Sfs*3	ASAH1:NM_177924:exon1:c.19delG:p.V7Sfs*3;ASAH1:NM_177924:exon1:c.19delG:p.V7Sfs*3	clinvar: UNK	Likely pathogenic	No	ESCC-P009
ESCC-0457	8	37985898	37985898	G	A	ASH2L	exonic	nonsynonymous SNV	ENSG00000129691	.	.	ENSG00000129691:ENST00000545394:exon10:c.G838A:p.G280S,ENSG00000129691:ENST00000250635:exon11:c.G973A:p.G325S,ENSG00000129691:ENST00000343823:exon11:c.G1255A:p.G419S,ENSG00000129691:ENST00000428278:exon11:c.G973A:p.G325S,ENSG00000129691:ENST00000521652:exon11:c.G973A:p.G325S	ASH2L:NM_001282272:exon10:c.G838A:p.G280S,ASH2L:NM_001105214:exon11:c.G973A:p.G325S,ASH2L:NM_001261832:exon11:c.G973A:p.G325S,ASH2L:NM_004674:exon11:c.G1255A:p.G419S	clinvar: UNK	Likely pathogenic	No	ESCC-P006
ESCC-0315	7	65554323	65554323	G	A	ASL	splicing	.	ENSG00000126522;ENSG00000249319	rs569859973	.	.	.	clinvar: UNK	Pathogenic	No	ESCC-P004
ESCC-0416	8	62577896	62577896	G	A	ASPH	exonic	stopgain	ENSG00000198363	rs370781874	3.234e-05	ENSG00000198363:ENST00000522603:exon5:c.C547T:p.R183X,ENSG00000198363:ENST00000389204:exon6:c.C592T:p.R198X	ASPH:NM_032467:exon5:c.C547T:p.R183X,ASPH:NM_020164:exon6:c.C592T:p.R198X	clinvar: UNK	Pathogenic	No	ESCC-P006
ESCC-0500	8	62489354	62489354	G	A	ASPH	exonic	stopgain	ENSG00000198363	.	.	ENSG00000198363:ENST00000522349:exon5:c.C385T:p.R129X,ENSG00000198363:ENST00000379454:exon16:c.C1126T:p.R376X,ENSG00000198363:ENST00000541428:exon16:c.C1039T:p.R347X	ASPH:NM_001164750:exon16:c.C1039T:p.R347X,ASPH:NM_004318:exon16:c.C1126T:p.R376X	clinvar: UNK	Pathogenic	No	ESCC-P008
ESCC-0128	1	197094287	197094287	G	-	ASPM	exonic	frameshift deletion	ENSG00000066279	.	.	ENSG00000066279:ENST00000367408:exon7:c.721delC:p.L241Sfs*10,ENSG00000066279:ENST00000294732:exon11:c.2971delC:p.L991Sfs*10,ENSG00000066279:ENST00000367409:exon11:c.2971delC:p.L991Sfs*10;ENSG00000066279:ENST00000367408:exon7:c.721delC:p.L241Sfs*10,ENSG00000066279:ENST00000294732:exon11:c.2971delC:p.L991Sfs*10,ENSG00000066279:ENST00000367409:exon11:c.2971delC:p.L991Sfs*10	ASPM:NM_001206846:exon11:c.2971delC:p.L991Sfs*10,ASPM:NM_018136:exon11:c.2971delC:p.L991Sfs*10;ASPM:NM_001206846:exon11:c.2971delC:p.L991Sfs*10,ASPM:NM_018136:exon11:c.2971delC:p.L991Sfs*10	clinvar: UNK	Likely pathogenic	No	ESCC-P002
ESCC-0087	9	133342161	133342161	G	A	ASS1	exonic	nonsynonymous SNV	ENSG00000130707	rs121908637	6.468e-05	ENSG00000130707:ENST00000443588:exon4:c.G413A:p.R138H,ENSG00000130707:ENST00000352480:exon6:c.G470A:p.R157H,ENSG00000130707:ENST00000422569:exon6:c.G470A:p.R157H,ENSG00000130707:ENST00000372393:exon7:c.G470A:p.R157H,ENSG00000130707:ENST00000372394:exon7:c.G470A:p.R157H	ASS1:NM_054012:exon6:c.G470A:p.R157H,ASS1:NM_000050:exon7:c.G470A:p.R157H	clinvar: Conflicting_interpretations_of_pathogenicity	Likely pathogenic	No	ESCC-P001
ESCC-0286	9	133342161	133342161	G	A	ASS1	exonic	nonsynonymous SNV	ENSG00000130707	rs121908637	6.468e-05	ENSG00000130707:ENST00000443588:exon4:c.G413A:p.R138H,ENSG00000130707:ENST00000352480:exon6:c.G470A:p.R157H,ENSG00000130707:ENST00000422569:exon6:c.G470A:p.R157H,ENSG00000130707:ENST00000372393:exon7:c.G470A:p.R157H,ENSG00000130707:ENST00000372394:exon7:c.G470A:p.R157H	ASS1:NM_054012:exon6:c.G470A:p.R157H,ASS1:NM_000050:exon7:c.G470A:p.R157H	clinvar: Conflicting_interpretations_of_pathogenicity	Likely pathogenic	No	ESCC-P003
ESCC-0474	9	133370313	133370313	C	T	ASS1	exonic	stopgain	ENSG00000130707	rs786204537	.	ENSG00000130707:ENST00000372386:exon4:c.C301T:p.R101X,ENSG00000130707:ENST00000352480:exon13:c.C1030T:p.R344X,ENSG00000130707:ENST00000372393:exon14:c.C1030T:p.R344X,ENSG00000130707:ENST00000372394:exon14:c.C1030T:p.R344X	ASS1:NM_054012:exon13:c.C1030T:p.R344X,ASS1:NM_000050:exon14:c.C1030T:p.R344X	clinvar: Likely_pathogenic	Pathogenic	No	ESCC-P006
ESCC-0406	9	133370313	133370313	C	T	ASS1	exonic	stopgain	ENSG00000130707	rs786204537	.	ENSG00000130707:ENST00000372386:exon4:c.C301T:p.R101X,ENSG00000130707:ENST00000352480:exon13:c.C1030T:p.R344X,ENSG00000130707:ENST00000372393:exon14:c.C1030T:p.R344X,ENSG00000130707:ENST00000372394:exon14:c.C1030T:p.R344X	ASS1:NM_054012:exon13:c.C1030T:p.R344X,ASS1:NM_000050:exon14:c.C1030T:p.R344X	clinvar: Likely_pathogenic	Pathogenic	No	ESCC-P006
ESCC-0430	9	133333870	133333870	G	A	ASS1	exonic	nonsynonymous SNV	ENSG00000130707	rs575001023	.	ENSG00000130707:ENST00000443588:exon3:c.G257A:p.R86H,ENSG00000130707:ENST00000352480:exon4:c.G257A:p.R86H,ENSG00000130707:ENST00000422569:exon4:c.G257A:p.R86H,ENSG00000130707:ENST00000372393:exon5:c.G257A:p.R86H,ENSG00000130707:ENST00000372394:exon5:c.G257A:p.R86H	ASS1:NM_054012:exon4:c.G257A:p.R86H,ASS1:NM_000050:exon5:c.G257A:p.R86H	clinvar: Pathogenic	Likely pathogenic	No	ESCC-P006
ESCC-0518	9	133364851	133364851	G	A	ASS1	exonic	nonsynonymous SNV	ENSG00000130707	rs121908639	.	ENSG00000130707:ENST00000372386:exon3:c.G241A:p.G81S,ENSG00000130707:ENST00000352480:exon12:c.G970A:p.G324S,ENSG00000130707:ENST00000372393:exon13:c.G970A:p.G324S,ENSG00000130707:ENST00000372394:exon13:c.G970A:p.G324S	ASS1:NM_054012:exon12:c.G970A:p.G324S,ASS1:NM_000050:exon13:c.G970A:p.G324S	clinvar: Pathogenic/Likely_pathogenic	Likely pathogenic	No	ESCC-P009
ESCC-0290	9	119448985	119448985	G	A	ASTN2	exonic	stopgain	ENSG00000148219	.	.	ENSG00000148219:ENST00000288520:exon1:c.C100T:p.Q34X	ASTN2:NM_198186:exon1:c.C100T:p.Q34X	clinvar: UNK	Pathogenic	No	ESCC-P003
ESCC-0130	8	124368684	124368684	-	A	ATAD2	exonic	stopgain	ENSG00000156802	.	.	ENSG00000156802:ENST00000287394:exon13:c.1590dupT:p.D531*;ENSG00000156802:ENST00000287394:exon13:c.1590dupT:p.D531*	ATAD2:NM_014109:exon13:c.1590dupT:p.D531*;ATAD2:NM_014109:exon13:c.1590dupT:p.D531*	clinvar: UNK	Likely pathogenic	No	ESCC-P002
ESCC-0554	8	124384892	124384892	-	T	ATAD2	exonic	frameshift insertion	ENSG00000156802	rs757023920	.	ENSG00000156802:ENST00000287394:exon3:c.354dupA:p.E119Rfs*18;ENSG00000156802:ENST00000287394:exon3:c.354dupA:p.E119Rfs*18	ATAD2:NM_014109:exon3:c.354dupA:p.E119Rfs*18;ATAD2:NM_014109:exon3:c.354dupA:p.E119Rfs*18	clinvar: UNK	Likely pathogenic	No	ESCC-P009
ESCC-0281	11	64680817	64680817	-	CATCCAC	ATG2A	exonic	frameshift insertion	ENSG00000110046	.	.	ENSG00000110046:ENST00000377264:exon5:c.646_647insGTGGATG:p.V216Gfs*56,ENSG00000110046:ENST00000421419:exon5:c.646_647insGTGGATG:p.V216Gfs*56;ENSG00000110046:ENST00000377264:exon5:c.646_647insGTGGATG:p.V216Gfs*56,ENSG00000110046:ENST00000421419:exon5:c.646_647insGTGGATG:p.V216Gfs*56	ATG2A:NM_001367971:exon5:c.646_647insGTGGATG:p.V216Gfs*56,ATG2A:NM_001367972:exon5:c.646_647insGTGGATG:p.V216Gfs*56,ATG2A:NM_015104:exon5:c.646_647insGTGGATG:p.V216Gfs*56;ATG2A:NM_001367971:exon5:c.646_647insGTGGATG:p.V216Gfs*56,ATG2A:NM_001367972:exon5:c.646_647insGTGGATG:p.V216Gfs*56,ATG2A:NM_015104:exon5:c.646_647insGTGGATG:p.V216Gfs*56	clinvar: UNK	Likely pathogenic	No	ESCC-P003
ESCC-0050	11	108115654	108115654	C	T	ATM	exonic	stopgain	ENSG00000149311	rs557012154	.	ENSG00000149311:ENST00000278616:exon7:c.C802T:p.Q268X,ENSG00000149311:ENST00000527805:exon7:c.C802T:p.Q268X,ENSG00000149311:ENST00000452508:exon8:c.C802T:p.Q268X	ATM:NM_000051:exon7:c.C802T:p.Q268X,ATM:NM_001351834:exon8:c.C802T:p.Q268X	clinvar: Pathogenic/Likely_pathogenic	Pathogenic	Yes	ESCC-P001
ESCC-0435	11	108186796	108186796	G	A	ATM	exonic	nonsynonymous SNV	ENSG00000149311	rs202206540	3.229e-05	ENSG00000149311:ENST00000278616:exon42:c.G6154A:p.E2052K,ENSG00000149311:ENST00000452508:exon43:c.G6154A:p.E2052K	ATM:NM_000051:exon42:c.G6154A:p.E2052K,ATM:NM_001351834:exon43:c.G6154A:p.E2052K	clinvar: Likely_pathogenic	Uncertain significance	Yes	ESCC-P006
ESCC-0027	X	138814625	138814625	G	-	ATP11C	exonic	frameshift deletion	ENSG00000101974	.	.	ENSG00000101974:ENST00000370543:exon29:c.3357delC:p.S1120Afs*9;ENSG00000101974:ENST00000370543:exon29:c.3357delC:p.S1120Afs*9	ATP11C:NM_001353811:exon29:c.3348delC:p.S1117Afs*31;ATP11C:NM_001353811:exon29:c.3348delC:p.S1117Afs*31	clinvar: UNK	Likely pathogenic	No	ESCC-P001
ESCC-0529	X	138857112	138857112	C	A	ATP11C	exonic	nonsynonymous SNV	ENSG00000101974	.	.	ENSG00000101974:ENST00000327569:exon19:c.G1962T:p.K654N,ENSG00000101974:ENST00000359686:exon19:c.G1962T:p.K654N,ENSG00000101974:ENST00000361648:exon19:c.G1962T:p.K654N,ENSG00000101974:ENST00000370543:exon19:c.G1962T:p.K654N,ENSG00000101974:ENST00000370557:exon19:c.G1953T:p.K651N	ATP11C:NM_001010986:exon19:c.G1962T:p.K654N,ATP11C:NM_001353811:exon19:c.G1953T:p.K651N,ATP11C:NM_001353812:exon19:c.G1953T:p.K651N,ATP11C:NM_173694:exon19:c.G1962T:p.K654N,ATP11C:NM_001353810:exon20:c.G1953T:p.K651N	clinvar: UNK	Likely pathogenic	No	ESCC-P009
ESCC-0535	1	17319077	17319077	C	T	ATP13A2	splicing	.	ENSG00000159363	.	.	.	.	clinvar: UNK	Pathogenic	No	ESCC-P009
ESCC-0571	1	116940526	116940526	G	A	ATP1A1	exonic	nonsynonymous SNV	ENSG00000163399	rs200285355	.	ENSG00000163399:ENST00000295598:exon15:c.G1990A:p.V664I,ENSG00000163399:ENST00000369496:exon15:c.G1897A:p.V633I,ENSG00000163399:ENST00000537345:exon15:c.G1990A:p.V664I	ATP1A1:NM_000701:exon15:c.G1990A:p.V664I,ATP1A1:NM_001160233:exon15:c.G1990A:p.V664I,ATP1A1:NM_001160234:exon15:c.G1897A:p.V633I	clinvar: UNK	Likely pathogenic	No	ESCC-P009
ESCC-0412	19	42473627	42473627	C	T	ATP1A3	exonic	nonsynonymous SNV	ENSG00000105409	rs782627825	.	ENSG00000105409:ENST00000302102:exon19:c.G2648A:p.R883H,ENSG00000105409:ENST00000441343:exon19:c.G2648A:p.R883H,ENSG00000105409:ENST00000543770:exon19:c.G2681A:p.R894H,ENSG00000105409:ENST00000545399:exon19:c.G2687A:p.R896H,ENSG00000105409:ENST00000602133:exon19:c.G2558A:p.R853H	ATP1A3:NM_001256213:exon19:c.G2681A:p.R894H,ATP1A3:NM_001256214:exon19:c.G2687A:p.R896H,ATP1A3:NM_152296:exon19:c.G2648A:p.R883H	clinvar: UNK	Likely pathogenic	No	ESCC-P006
ESCC-0040	3	10387112	10387112	C	T	ATP2B2	exonic	nonsynonymous SNV	ENSG00000157087	rs762583223	6.465e-05	ENSG00000157087:ENST00000452124:exon14:c.G2227A:p.V743M,ENSG00000157087:ENST00000383800:exon15:c.G2524A:p.V842M,ENSG00000157087:ENST00000460129:exon15:c.G2524A:p.V842M,ENSG00000157087:ENST00000343816:exon17:c.G2617A:p.V873M,ENSG00000157087:ENST00000352432:exon17:c.G2659A:p.V887M,ENSG00000157087:ENST00000397077:exon17:c.G2524A:p.V842M,ENSG00000157087:ENST00000360273:exon18:c.G2659A:p.V887M	ATP2B2:NM_001330611:exon15:c.G2524A:p.V842M,ATP2B2:NM_001363862:exon15:c.G2524A:p.V842M,ATP2B2:NM_001683:exon15:c.G2524A:p.V842M,ATP2B2:NM_001353564:exon16:c.G2524A:p.V842M,ATP2B2:NM_001001331:exon18:c.G2659A:p.V887M	clinvar: UNK	Likely pathogenic	No	ESCC-P001
ESCC-0117	3	10384534	10384534	T	C	ATP2B2	exonic	nonsynonymous SNV	ENSG00000157087	.	.	ENSG00000157087:ENST00000452124:exon15:c.A2387G:p.Y796C,ENSG00000157087:ENST00000383800:exon16:c.A2684G:p.Y895C,ENSG00000157087:ENST00000460129:exon16:c.A2684G:p.Y895C,ENSG00000157087:ENST00000343816:exon18:c.A2777G:p.Y926C,ENSG00000157087:ENST00000352432:exon18:c.A2819G:p.Y940C,ENSG00000157087:ENST00000397077:exon18:c.A2684G:p.Y895C,ENSG00000157087:ENST00000360273:exon19:c.A2819G:p.Y940C	ATP2B2:NM_001330611:exon16:c.A2684G:p.Y895C,ATP2B2:NM_001363862:exon16:c.A2684G:p.Y895C,ATP2B2:NM_001683:exon16:c.A2684G:p.Y895C,ATP2B2:NM_001353564:exon17:c.A2684G:p.Y895C,ATP2B2:NM_001001331:exon19:c.A2819G:p.Y940C	clinvar: UNK	Likely pathogenic	No	ESCC-P002
ESCC-0287	3	10392098	10392098	C	T	ATP2B2	exonic	nonsynonymous SNV	ENSG00000157087	rs749393972	.	ENSG00000157087:ENST00000452124:exon11:c.G1868A:p.R623H,ENSG00000157087:ENST00000383800:exon12:c.G2165A:p.R722H,ENSG00000157087:ENST00000460129:exon12:c.G2165A:p.R722H,ENSG00000157087:ENST00000343816:exon14:c.G2258A:p.R753H,ENSG00000157087:ENST00000352432:exon14:c.G2300A:p.R767H,ENSG00000157087:ENST00000397077:exon14:c.G2165A:p.R722H,ENSG00000157087:ENST00000360273:exon15:c.G2300A:p.R767H	ATP2B2:NM_001330611:exon12:c.G2165A:p.R722H,ATP2B2:NM_001363862:exon12:c.G2165A:p.R722H,ATP2B2:NM_001683:exon12:c.G2165A:p.R722H,ATP2B2:NM_001353564:exon13:c.G2165A:p.R722H,ATP2B2:NM_001001331:exon15:c.G2300A:p.R767H	clinvar: UNK	Likely pathogenic	No	ESCC-P003
ESCC-0292	3	10370665	10370665	C	A	ATP2B2	exonic	nonsynonymous SNV	ENSG00000157087	rs776766476	.	ENSG00000157087:ENST00000452124:exon19:c.G3133T:p.D1045Y,ENSG00000157087:ENST00000383800:exon20:c.G3430T:p.D1144Y,ENSG00000157087:ENST00000343816:exon22:c.G3523T:p.D1175Y,ENSG00000157087:ENST00000352432:exon22:c.G3565T:p.D1189Y,ENSG00000157087:ENST00000397077:exon22:c.G3430T:p.D1144Y,ENSG00000157087:ENST00000360273:exon23:c.G3565T:p.D1189Y	ATP2B2:NM_001683:exon20:c.G3430T:p.D1144Y,ATP2B2:NM_001353564:exon21:c.G3430T:p.D1144Y,ATP2B2:NM_001001331:exon23:c.G3565T:p.D1189Y	clinvar: UNK	Likely pathogenic	No	ESCC-P003
ESCC-0501	3	10387082	10387082	C	T	ATP2B2	exonic	nonsynonymous SNV	ENSG00000157087	rs566780843	.	ENSG00000157087:ENST00000452124:exon14:c.G2257A:p.A753T,ENSG00000157087:ENST00000383800:exon15:c.G2554A:p.A852T,ENSG00000157087:ENST00000460129:exon15:c.G2554A:p.A852T,ENSG00000157087:ENST00000343816:exon17:c.G2647A:p.A883T,ENSG00000157087:ENST00000352432:exon17:c.G2689A:p.A897T,ENSG00000157087:ENST00000397077:exon17:c.G2554A:p.A852T,ENSG00000157087:ENST00000360273:exon18:c.G2689A:p.A897T	ATP2B2:NM_001330611:exon15:c.G2554A:p.A852T,ATP2B2:NM_001363862:exon15:c.G2554A:p.A852T,ATP2B2:NM_001683:exon15:c.G2554A:p.A852T,ATP2B2:NM_001353564:exon16:c.G2554A:p.A852T,ATP2B2:NM_001001331:exon18:c.G2689A:p.A897T	clinvar: UNK	Likely pathogenic	No	ESCC-P008
ESCC-0532	3	10401808	10401808	C	A	ATP2B2	splicing	.	ENSG00000157087	.	.	.	.	clinvar: UNK	Pathogenic	No	ESCC-P009
ESCC-0218	7	138444556	138444556	G	A	ATP6V0A4	exonic	stopgain	ENSG00000105929	.	.	ENSG00000105929:ENST00000353492:exon7:c.C580T:p.R194X,ENSG00000105929:ENST00000393054:exon7:c.C580T:p.R194X,ENSG00000105929:ENST00000310018:exon8:c.C580T:p.R194X	ATP6V0A4:NM_130840:exon7:c.C580T:p.R194X,ATP6V0A4:NM_130841:exon7:c.C580T:p.R194X,ATP6V0A4:NM_020632:exon8:c.C580T:p.R194X	clinvar: UNK	Pathogenic	No	ESCC-P003
ESCC-0455	16	67487446	67487446	C	T	ATP6V0D1	splicing	.	ENSG00000159720	.	.	.	.	clinvar: UNK	Pathogenic	No	ESCC-P006
ESCC-0040	3	113500025	113500025	T	C	ATP6V1A	exonic	nonsynonymous SNV	ENSG00000114573	.	.	ENSG00000114573:ENST00000273398:exon3:c.T211C:p.S71P,ENSG00000114573:ENST00000475322:exon3:c.T211C:p.S71P,ENSG00000114573:ENST00000496747:exon3:c.T112C:p.S38P,ENSG00000114573:ENST00000538620:exon4:c.T112C:p.S38P	ATP6V1A:NM_001690:exon3:c.T211C:p.S71P	clinvar: UNK	Likely pathogenic	No	ESCC-P001
ESCC-0327	X	77298815	77298815	A	G	ATP7A	exonic	nonsynonymous SNV	ENSG00000165240	rs146651049	0.0005	ENSG00000165240:ENST00000350425:exon8:c.A1015G:p.N339D,ENSG00000165240:ENST00000343533:exon20:c.A3772G:p.N1258D,ENSG00000165240:ENST00000341514:exon21:c.A4006G:p.N1336D	ATP7A:NM_001282224:exon20:c.A3772G:p.N1258D,ATP7A:NM_000052:exon21:c.A4006G:p.N1336D	clinvar: Conflicting_interpretations_of_pathogenicity	Likely pathogenic	No	ESCC-P004
ESCC-0353	X	77298815	77298815	A	G	ATP7A	exonic	nonsynonymous SNV	ENSG00000165240	rs146651049	0.0005	ENSG00000165240:ENST00000350425:exon8:c.A1015G:p.N339D,ENSG00000165240:ENST00000343533:exon20:c.A3772G:p.N1258D,ENSG00000165240:ENST00000341514:exon21:c.A4006G:p.N1336D	ATP7A:NM_001282224:exon20:c.A3772G:p.N1258D,ATP7A:NM_000052:exon21:c.A4006G:p.N1336D	clinvar: Conflicting_interpretations_of_pathogenicity	Likely pathogenic	No	ESCC-P004
ESCC-0124	13	52516618	52516618	C	T	ATP7B	exonic	nonsynonymous SNV	ENSG00000123191	rs541208827	0.0002	ENSG00000123191:ENST00000400370:exon7:c.G2026A:p.V676I,ENSG00000123191:ENST00000417240:exon8:c.G949A:p.V317I,ENSG00000123191:ENST00000344297:exon11:c.G2695A:p.V899I,ENSG00000123191:ENST00000418097:exon14:c.G3121A:p.V1041I,ENSG00000123191:ENST00000448424:exon14:c.G3082A:p.V1028I,ENSG00000123191:ENST00000242839:exon15:c.G3316A:p.V1106I,ENSG00000123191:ENST00000400366:exon16:c.G2983A:p.V995I	ATP7B:NM_001005918:exon11:c.G2695A:p.V899I,ATP7B:NM_001330579:exon13:c.G3064A:p.V1022I,ATP7B:NM_001330578:exon14:c.G3082A:p.V1028I,ATP7B:NM_000053:exon15:c.G3316A:p.V1106I,ATP7B:NM_001243182:exon16:c.G2983A:p.V995I	clinvar: Conflicting_interpretations_of_pathogenicity	Likely pathogenic	No	ESCC-P002
ESCC-0363	13	52516618	52516618	C	T	ATP7B	exonic	nonsynonymous SNV	ENSG00000123191	rs541208827	0.0002	ENSG00000123191:ENST00000400370:exon7:c.G2026A:p.V676I,ENSG00000123191:ENST00000417240:exon8:c.G949A:p.V317I,ENSG00000123191:ENST00000344297:exon11:c.G2695A:p.V899I,ENSG00000123191:ENST00000418097:exon14:c.G3121A:p.V1041I,ENSG00000123191:ENST00000448424:exon14:c.G3082A:p.V1028I,ENSG00000123191:ENST00000242839:exon15:c.G3316A:p.V1106I,ENSG00000123191:ENST00000400366:exon16:c.G2983A:p.V995I	ATP7B:NM_001005918:exon11:c.G2695A:p.V899I,ATP7B:NM_001330579:exon13:c.G3064A:p.V1022I,ATP7B:NM_001330578:exon14:c.G3082A:p.V1028I,ATP7B:NM_000053:exon15:c.G3316A:p.V1106I,ATP7B:NM_001243182:exon16:c.G2983A:p.V995I	clinvar: Conflicting_interpretations_of_pathogenicity	Likely pathogenic	No	ESCC-P005
ESCC-0495	13	52532681	52532681	C	G	ATP7B	splicing	.	ENSG00000123191	.	.	.	.	clinvar: UNK	Pathogenic	No	ESCC-P008
ESCC-0096	13	52532469	52532469	C	A	ATP7B	exonic	nonsynonymous SNV	ENSG00000123191	rs28942074	9.689e-05	ENSG00000123191:ENST00000417240:exon2:c.G149T:p.R50L,ENSG00000123191:ENST00000242839:exon8:c.G2333T:p.R778L,ENSG00000123191:ENST00000418097:exon8:c.G2333T:p.R778L,ENSG00000123191:ENST00000400366:exon9:c.G2000T:p.R667L	ATP7B:NM_001330579:exon6:c.G2081T:p.R694L,ATP7B:NM_000053:exon8:c.G2333T:p.R778L,ATP7B:NM_001243182:exon9:c.G2000T:p.R667L	clinvar: Pathogenic	Uncertain significance	No	ESCC-P001
ESCC-0195	13	52523859	52523859	G	A	ATP7B	exonic	nonsynonymous SNV	ENSG00000123191	rs750019452	6.46e-05	ENSG00000123191:ENST00000400370:exon4:c.C1514T:p.T505M,ENSG00000123191:ENST00000417240:exon6:c.C620T:p.T207M,ENSG00000123191:ENST00000448424:exon11:c.C2570T:p.T857M,ENSG00000123191:ENST00000242839:exon12:c.C2804T:p.T935M,ENSG00000123191:ENST00000418097:exon12:c.C2804T:p.T935M,ENSG00000123191:ENST00000400366:exon13:c.C2471T:p.T824M	ATP7B:NM_001330579:exon10:c.C2552T:p.T851M,ATP7B:NM_001330578:exon11:c.C2570T:p.T857M,ATP7B:NM_000053:exon12:c.C2804T:p.T935M,ATP7B:NM_001243182:exon13:c.C2471T:p.T824M	clinvar: Pathogenic/Likely_pathogenic	Uncertain significance	No	ESCC-P002
ESCC-0219	13	52532469	52532469	C	A	ATP7B	exonic	nonsynonymous SNV	ENSG00000123191	rs28942074	9.689e-05	ENSG00000123191:ENST00000417240:exon2:c.G149T:p.R50L,ENSG00000123191:ENST00000242839:exon8:c.G2333T:p.R778L,ENSG00000123191:ENST00000418097:exon8:c.G2333T:p.R778L,ENSG00000123191:ENST00000400366:exon9:c.G2000T:p.R667L	ATP7B:NM_001330579:exon6:c.G2081T:p.R694L,ATP7B:NM_000053:exon8:c.G2333T:p.R778L,ATP7B:NM_001243182:exon9:c.G2000T:p.R667L	clinvar: Pathogenic	Uncertain significance	No	ESCC-P003
ESCC-0484	4	42602536	42602536	C	A	ATP8A1	splicing	.	ENSG00000124406	.	.	.	.	clinvar: UNK	Pathogenic	No	ESCC-P007
ESCC-0558	4	42487649	42487649	G	-	ATP8A1	exonic	frameshift deletion	ENSG00000124406	.	.	ENSG00000124406:ENST00000264449:exon24:c.2143delC:p.G716Vfs*13,ENSG00000124406:ENST00000381668:exon25:c.2188delC:p.G731Vfs*13;ENSG00000124406:ENST00000264449:exon24:c.2143delC:p.G716Vfs*13,ENSG00000124406:ENST00000381668:exon25:c.2188delC:p.G731Vfs*13	ATP8A1:NM_001105529:exon24:c.2143delC:p.G716Vfs*13,ATP8A1:NM_006095:exon25:c.2188delC:p.G731Vfs*13;ATP8A1:NM_001105529:exon24:c.2143delC:p.G716Vfs*13,ATP8A1:NM_006095:exon25:c.2188delC:p.G731Vfs*13	clinvar: UNK	Likely pathogenic	No	ESCC-P009
ESCC-0103	1	154302870	154302872	AGA	-	ATP8B2	exonic	frameshift deletion	ENSG00000143515	rs761401717	.	ENSG00000143515:ENST00000341822:exon2:c.89delA:p.E31Kfs*58,ENSG00000143515:ENST00000368487:exon3:c.32delA:p.E12Kfs*58,ENSG00000143515:ENST00000368489:exon3:c.131delA:p.E45Kfs*58;ENSG00000143515:ENST00000341822:exon2:c.89delA:p.E31Kfs*58,ENSG00000143515:ENST00000368487:exon3:c.32delA:p.E12Kfs*58,ENSG00000143515:ENST00000368489:exon3:c.131delA:p.E45Kfs*58	ATP8B2:NM_001367934:exon2:c.89delA:p.E31Kfs*58,ATP8B2:NM_001005855:exon3:c.32delA:p.E12Kfs*58,ATP8B2:NM_001370596:exon3:c.32delA:p.E12Kfs*58,ATP8B2:NM_001370597:exon3:c.32delA:p.E12Kfs*58,ATP8B2:NM_020452:exon3:c.131delA:p.E45Kfs*58;ATP8B2:NM_001367934:exon2:c.89delA:p.E31Kfs*58,ATP8B2:NM_001005855:exon3:c.32delA:p.E12Kfs*58,ATP8B2:NM_001370596:exon3:c.32delA:p.E12Kfs*58,ATP8B2:NM_001370597:exon3…	clinvar: UNK	Likely pathogenic	No	ESCC-P001
ESCC-0242	19	1788976	1788976	G	-	ATP8B3	exonic	frameshift deletion	ENSG00000130270	.	.	ENSG00000130270:ENST00000310127:exon24:c.2989delC:p.L997Cfs*12,ENSG00000130270:ENST00000525591:exon24:c.2878delC:p.L960Cfs*12,ENSG00000130270:ENST00000539485:exon24:c.3019delC:p.L1007Cfs*12;ENSG00000130270:ENST00000310127:exon24:c.2989delC:p.L997Cfs*12,ENSG00000130270:ENST00000525591:exon24:c.2878delC:p.L960Cfs*12,ENSG00000130270:ENST00000539485:exon24:c.3019delC:p.L1007Cfs*12	ATP8B3:NM_001178002:exon24:c.2878delC:p.L960Cfs*12,ATP8B3:NM_138813:exon24:c.2989delC:p.L997Cfs*12;ATP8B3:NM_001178002:exon24:c.2878delC:p.L960Cfs*12,ATP8B3:NM_138813:exon24:c.2989delC:p.L997Cfs*12	clinvar: UNK	Likely pathogenic	No	ESCC-P003
ESCC-0459	X	76938701	76938701	C	A	ATRX	exonic	stopgain	ENSG00000085224	.	.	ENSG00000085224:ENST00000395603:exon8:c.G1933T:p.E645X,ENSG00000085224:ENST00000373344:exon9:c.G2047T:p.E683X	ATRX:NM_138270:exon8:c.G1933T:p.E645X,ATRX:NM_000489:exon9:c.G2047T:p.E683X	clinvar: UNK	Pathogenic	No	ESCC-P006
ESCC-0084	12	111892848	111892848	C	G	ATXN2	splicing	.	ENSG00000204842	.	.	.	.	clinvar: UNK	Pathogenic	No	ESCC-P001
ESCC-0093	9	94118210	94118210	G	A	AUH	exonic	nonsynonymous SNV	ENSG00000148090	rs200030276	.	ENSG00000148090:ENST00000303617:exon3:c.C373T:p.R125W,ENSG00000148090:ENST00000375731:exon3:c.C373T:p.R125W,ENSG00000148090:ENST00000422391:exon3:c.C373T:p.R125W	AUH:NM_001306190:exon3:c.C373T:p.R125W,AUH:NM_001698:exon3:c.C373T:p.R125W,AUH:NM_001351431:exon4:c.C46T:p.R16W,AUH:NM_001351432:exon4:c.C46T:p.R16W,AUH:NM_001351433:exon4:c.C46T:p.R16W	clinvar: Likely_pathogenic	Likely pathogenic	No	ESCC-P001
ESCC-0100	19	57743128	57743135	CAGCCCAG	-	AURKC	exonic	frameshift deletion	ENSG00000105146	rs749123022	6.483e-05	ENSG00000105146:ENST00000302804:exon2:c.77_84del:p.S32Hfs*8,ENSG00000105146:ENST00000415300:exon2:c.20_27del:p.S13Hfs*8,ENSG00000105146:ENST00000599062:exon2:c.68_75del:p.S29Hfs*8;ENSG00000105146:ENST00000302804:exon2:c.77_84del:p.S32Hfs*8,ENSG00000105146:ENST00000415300:exon2:c.20_27del:p.S13Hfs*8,ENSG00000105146:ENST00000599062:exon2:c.68_75del:p.S29Hfs*8	AURKC:NM_001015878:exon2:c.77_84del:p.S32Hfs*8,AURKC:NM_001015879:exon2:c.20_27del:p.S13Hfs*8;AURKC:NM_001015878:exon2:c.77_84del:p.S32Hfs*8,AURKC:NM_001015879:exon2:c.20_27del:p.S13Hfs*8	clinvar: UNK	Likely pathogenic	No	ESCC-P001
ESCC-0464	19	57746411	57746411	C	G	AURKC	exonic	stopgain	ENSG00000105146	rs55658999	0.0003	ENSG00000105146:ENST00000594599:exon2:c.C228G:p.Y76X,ENSG00000105146:ENST00000598785:exon5:c.C642G:p.Y214X,ENSG00000105146:ENST00000302804:exon6:c.C744G:p.Y248X,ENSG00000105146:ENST00000415300:exon6:c.C687G:p.Y229X,ENSG00000105146:ENST00000448930:exon6:c.C642G:p.Y214X,ENSG00000105146:ENST00000599062:exon6:c.C735G:p.Y245X	AURKC:NM_001015878:exon6:c.C744G:p.Y248X,AURKC:NM_001015879:exon6:c.C687G:p.Y229X,AURKC:NM_003160:exon6:c.C642G:p.Y214X	clinvar: UNK	Likely pathogenic	No	ESCC-P006
ESCC-0394	16	343487	343487	C	T	AXIN1	splicing	.	ENSG00000103126	.	.	.	.	clinvar: UNK	Pathogenic	No	ESCC-P006
ESCC-0096	17	63554147	63554147	C	T	AXIN2	exonic	nonsynonymous SNV	ENSG00000168646	.	.	ENSG00000168646:ENST00000375702:exon1:c.G592A:p.E198K,ENSG00000168646:ENST00000307078:exon2:c.G592A:p.E198K,ENSG00000168646:ENST00000577278:exon2:c.G592A:p.E198K	AXIN2:NM_001363813:exon2:c.G592A:p.E198K,AXIN2:NM_004655:exon2:c.G592A:p.E198K	clinvar: UNK	Likely pathogenic	Yes	ESCC-P001
ESCC-0426	13	31835192	31835192	G	A	B3GLCT	exonic	stopgain	ENSG00000187676	.	.	ENSG00000187676:ENST00000343307:exon7:c.G569A:p.W190X	B3GLCT:NM_194318:exon7:c.G569A:p.W190X	clinvar: UNK	Pathogenic	No	ESCC-P006
ESCC-0357	9	33120477	33120477	G	C	B4GALT1	exonic	nonsynonymous SNV	ENSG00000086062	rs138922397	0.0003	ENSG00000086062:ENST00000541851:exon2:c.C17G:p.A6G,ENSG00000086062:ENST00000379731:exon3:c.C776G:p.A259G	B4GALT1:NM_001497:exon3:c.C776G:p.A259G	clinvar: UNK	Likely pathogenic	No	ESCC-P004
ESCC-0334	9	33120477	33120477	G	C	B4GALT1	exonic	nonsynonymous SNV	ENSG00000086062	rs138922397	0.0003	ENSG00000086062:ENST00000541851:exon2:c.C17G:p.A6G,ENSG00000086062:ENST00000379731:exon3:c.C776G:p.A259G	B4GALT1:NM_001497:exon3:c.C776G:p.A259G	clinvar: UNK	Likely pathogenic	No	ESCC-P004
ESCC-0384	2	215645382	215645382	G	A	BARD1	exonic	stopgain	ENSG00000138376	rs377153250	3.23e-05	ENSG00000138376:ENST00000449967:exon3:c.C784T:p.R262X,ENSG00000138376:ENST00000260947:exon4:c.C1216T:p.R406X	BARD1:NM_001282543:exon3:c.C1159T:p.R387X,BARD1:NM_000465:exon4:c.C1216T:p.R406X	clinvar: Pathogenic	Pathogenic	Yes	ESCC-P006
ESCC-0034	14	35224033	35224033	A	T	BAZ1A	exonic	nonsynonymous SNV	ENSG00000198604	.	.	ENSG00000198604:ENST00000358716:exon25:c.T4378A:p.S1460T,ENSG00000198604:ENST00000382422:exon25:c.T4474A:p.S1492T,ENSG00000198604:ENST00000360310:exon26:c.T4474A:p.S1492T	BAZ1A:NM_182648:exon25:c.T4378A:p.S1460T,BAZ1A:NM_013448:exon26:c.T4474A:p.S1492T	clinvar: UNK	Likely pathogenic	No	ESCC-P001
ESCC-0207	14	35233912	35233912	C	T	BAZ1A	splicing	.	ENSG00000198604	.	.	.	.	clinvar: UNK	Pathogenic	No	ESCC-P003
ESCC-0152	16	56544770	56544770	C	A	BBS2	splicing	.	ENSG00000125124	rs773862084	0.0001	.	.	clinvar: Pathogenic/Likely_pathogenic	Pathogenic	No	ESCC-P002
ESCC-0117	4	122782720	122782720	T	A	BBS7	exonic	nonsynonymous SNV	ENSG00000138686	rs202102193	0.0003	ENSG00000138686:ENST00000264499:exon4:c.A280T:p.T94S,ENSG00000138686:ENST00000506636:exon4:c.A280T:p.T94S	BBS7:NM_018190:exon4:c.A280T:p.T94S,BBS7:NM_176824:exon4:c.A280T:p.T94S	clinvar: Conflicting_interpretations_of_pathogenicity	Likely pathogenic	No	ESCC-P002
ESCC-0176	4	122782720	122782720	T	A	BBS7	exonic	nonsynonymous SNV	ENSG00000138686	rs202102193	0.0003	ENSG00000138686:ENST00000264499:exon4:c.A280T:p.T94S,ENSG00000138686:ENST00000506636:exon4:c.A280T:p.T94S	BBS7:NM_018190:exon4:c.A280T:p.T94S,BBS7:NM_176824:exon4:c.A280T:p.T94S	clinvar: Conflicting_interpretations_of_pathogenicity	Likely pathogenic	No	ESCC-P002
ESCC-0366	4	122782720	122782720	T	A	BBS7	exonic	nonsynonymous SNV	ENSG00000138686	rs202102193	0.0003	ENSG00000138686:ENST00000264499:exon4:c.A280T:p.T94S,ENSG00000138686:ENST00000506636:exon4:c.A280T:p.T94S	BBS7:NM_018190:exon4:c.A280T:p.T94S,BBS7:NM_176824:exon4:c.A280T:p.T94S	clinvar: Conflicting_interpretations_of_pathogenicity	Likely pathogenic	No	ESCC-P005
ESCC-0475	4	122782720	122782720	T	A	BBS7	exonic	nonsynonymous SNV	ENSG00000138686	rs202102193	0.0003	ENSG00000138686:ENST00000264499:exon4:c.A280T:p.T94S,ENSG00000138686:ENST00000506636:exon4:c.A280T:p.T94S	BBS7:NM_018190:exon4:c.A280T:p.T94S,BBS7:NM_176824:exon4:c.A280T:p.T94S	clinvar: Conflicting_interpretations_of_pathogenicity	Likely pathogenic	No	ESCC-P006
ESCC-0538	4	122782720	122782720	T	A	BBS7	exonic	nonsynonymous SNV	ENSG00000138686	rs202102193	0.0003	ENSG00000138686:ENST00000264499:exon4:c.A280T:p.T94S,ENSG00000138686:ENST00000506636:exon4:c.A280T:p.T94S	BBS7:NM_018190:exon4:c.A280T:p.T94S,BBS7:NM_176824:exon4:c.A280T:p.T94S	clinvar: Conflicting_interpretations_of_pathogenicity	Likely pathogenic	No	ESCC-P009
ESCC-0167	19	45317454	45317460	CAGCAGG	-	BCAM	exonic	frameshift deletion	ENSG00000187244	.	.	ENSG00000187244:ENST00000270233:exon7:c.830_836del:p.A278Gfs*35,ENSG00000187244:ENST00000589651:exon7:c.830_836del:p.A278Gfs*35,ENSG00000187244:ENST00000591520:exon7:c.767_773del:p.A257Gfs*29;ENSG00000187244:ENST00000270233:exon7:c.830_836del:p.A278Gfs*35,ENSG00000187244:ENST00000589651:exon7:c.830_836del:p.A278Gfs*35,ENSG00000187244:ENST00000591520:exon7:c.767_773del:p.A257Gfs*29	BCAM:NM_001013257:exon7:c.830_836del:p.A278Gfs*35,BCAM:NM_005581:exon7:c.830_836del:p.A278Gfs*35;BCAM:NM_001013257:exon7:c.830_836del:p.A278Gfs*35,BCAM:NM_005581:exon7:c.830_836del:p.A278Gfs*35	clinvar: UNK	Likely pathogenic	No	ESCC-P002
ESCC-0010	3	165548420	165548420	-	T	BCHE	exonic	frameshift insertion	ENSG00000114200	rs764588882	6.463e-05	ENSG00000114200:ENST00000264381:exon2:c.401dupA:p.N134Kfs*24,ENSG00000114200:ENST00000482958:exon2:c.401dupA:p.N134Kfs*24,ENSG00000114200:ENST00000497011:exon2:c.401dupA:p.N134Kfs*24;ENSG00000114200:ENST00000264381:exon2:c.401dupA:p.N134Kfs*24,ENSG00000114200:ENST00000482958:exon2:c.401dupA:p.N134Kfs*24,ENSG00000114200:ENST00000497011:exon2:c.401dupA:p.N134Kfs*24	BCHE:NM_000055:exon2:c.401dupA:p.N134Kfs*24;BCHE:NM_000055:exon2:c.401dupA:p.N134Kfs*24	clinvar: UNK	Likely pathogenic	No	ESCC-P001
ESCC-0082	3	165548383	165548383	G	A	BCHE	exonic	stopgain	ENSG00000114200	rs760182781	.	ENSG00000114200:ENST00000264381:exon2:c.C439T:p.Q147X,ENSG00000114200:ENST00000482958:exon2:c.C439T:p.Q147X,ENSG00000114200:ENST00000497011:exon2:c.C439T:p.Q147X	BCHE:NM_000055:exon2:c.C439T:p.Q147X	clinvar: Likely_pathogenic	Pathogenic	No	ESCC-P001
ESCC-0254	3	165547794	165547794	-	T	BCHE	exonic	frameshift insertion	ENSG00000114200	rs754214624	0.0002	ENSG00000114200:ENST00000264381:exon2:c.1027dupA:p.T343Nfs*8,ENSG00000114200:ENST00000482958:exon2:c.1027dupA:p.T343Nfs*8,ENSG00000114200:ENST00000497011:exon2:c.1027dupA:p.T343Nfs*8;ENSG00000114200:ENST00000264381:exon2:c.1027dupA:p.T343Nfs*8,ENSG00000114200:ENST00000482958:exon2:c.1027dupA:p.T343Nfs*8,ENSG00000114200:ENST00000497011:exon2:c.1027dupA:p.T343Nfs*8	BCHE:NM_000055:exon2:c.1027dupA:p.T343Nfs*8;BCHE:NM_000055:exon2:c.1027dupA:p.T343Nfs*8	clinvar: Likely_pathogenic	Pathogenic	No	ESCC-P003
ESCC-0477	3	165547468	165547468	G	A	BCHE	exonic	stopgain	ENSG00000114200	rs530517316	3.233e-05	ENSG00000114200:ENST00000264381:exon2:c.C1354T:p.R452X,ENSG00000114200:ENST00000482958:exon2:c.C1354T:p.R452X,ENSG00000114200:ENST00000497011:exon2:c.C1354T:p.R452X	BCHE:NM_000055:exon2:c.C1354T:p.R452X	clinvar: UNK	Pathogenic	No	ESCC-P007
ESCC-0524	3	165548493	165548493	C	T	BCHE	exonic	stopgain	ENSG00000114200	.	.	ENSG00000114200:ENST00000264381:exon2:c.G329A:p.W110X,ENSG00000114200:ENST00000482958:exon2:c.G329A:p.W110X,ENSG00000114200:ENST00000497011:exon2:c.G329A:p.W110X	BCHE:NM_000055:exon2:c.G329A:p.W110X	clinvar: UNK	Pathogenic	No	ESCC-P009
ESCC-0090	19	41916722	41916722	G	A	BCKDHA	splicing	.	ENSG00000248098;ENSG00000255730	rs398123496	.	.	.	clinvar: Pathogenic/Likely_pathogenic	Pathogenic	No	ESCC-P001
ESCC-0194	X	39916406	39916406	A	G	BCOR	splicing	.	ENSG00000183337	.	.	.	.	clinvar: UNK	Pathogenic	No	ESCC-P002
ESCC-0361	11	27695732	27695733	AT	-	BDNF	exonic	frameshift deletion	ENSG00000176697	rs539177035	0.0005	ENSG00000176697:ENST00000438929:exon2:c.99_100del:p.C34Ffs*12,ENSG00000176697:ENST00000530786:exon2:c.99_100del:p.C34Ffs*12;ENSG00000176697:ENST00000438929:exon2:c.99_100del:p.C34Ffs*12,ENSG00000176697:ENST00000530786:exon2:c.99_100del:p.C34Ffs*12	BDNF:NM_001143810:exon2:c.99_100del:p.C34Ffs*12;BDNF:NM_001143810:exon2:c.99_100del:p.C34Ffs*12	clinvar: UNK	Likely pathogenic	No	ESCC-P005
ESCC-0388	5	70785399	70785403	AAAAG	-	BDP1	exonic	frameshift deletion	ENSG00000145734	.	.	ENSG00000145734:ENST00000358731:exon10:c.1382_1386del:p.R464Efs*8;ENSG00000145734:ENST00000358731:exon10:c.1382_1386del:p.R464Efs*8	BDP1:NM_018429:exon10:c.1382_1386del:p.R464Efs*8;BDP1:NM_018429:exon10:c.1382_1386del:p.R464Efs*8	clinvar: UNK	Likely pathogenic	No	ESCC-P006
ESCC-0030	11	61724418	61724418	C	T	BEST1	exonic	nonsynonymous SNV	ENSG00000167995	rs200277476	0.0001	ENSG00000167995:ENST00000449131:exon4:c.C404T:p.A135V,ENSG00000167995:ENST00000526988:exon4:c.C266T:p.A89V,ENSG00000167995:ENST00000378042:exon5:c.C404T:p.A135V,ENSG00000167995:ENST00000378043:exon5:c.C584T:p.A195V,ENSG00000167995:ENST00000435278:exon5:c.C584T:p.A195V,ENSG00000167995:ENST00000524926:exon5:c.C584T:p.A195V	BEST1:NM_001363591:exon3:c.C266T:p.A89V,BEST1:NM_001139443:exon4:c.C404T:p.A135V,BEST1:NM_001300786:exon4:c.C404T:p.A135V,BEST1:NM_001300787:exon4:c.C404T:p.A135V,BEST1:NM_001363592:exon5:c.C584T:p.A195V,BEST1:NM_004183:exon5:c.C584T:p.A195V	clinvar: Likely_pathogenic	Uncertain significance	No	ESCC-P001
ESCC-0222	11	61724418	61724418	C	T	BEST1	exonic	nonsynonymous SNV	ENSG00000167995	rs200277476	0.0001	ENSG00000167995:ENST00000449131:exon4:c.C404T:p.A135V,ENSG00000167995:ENST00000526988:exon4:c.C266T:p.A89V,ENSG00000167995:ENST00000378042:exon5:c.C404T:p.A135V,ENSG00000167995:ENST00000378043:exon5:c.C584T:p.A195V,ENSG00000167995:ENST00000435278:exon5:c.C584T:p.A195V,ENSG00000167995:ENST00000524926:exon5:c.C584T:p.A195V	BEST1:NM_001363591:exon3:c.C266T:p.A89V,BEST1:NM_001139443:exon4:c.C404T:p.A135V,BEST1:NM_001300786:exon4:c.C404T:p.A135V,BEST1:NM_001300787:exon4:c.C404T:p.A135V,BEST1:NM_001363592:exon5:c.C584T:p.A195V,BEST1:NM_004183:exon5:c.C584T:p.A195V	clinvar: Likely_pathogenic	Uncertain significance	No	ESCC-P003
ESCC-0420	11	61724418	61724418	C	T	BEST1	exonic	nonsynonymous SNV	ENSG00000167995	rs200277476	0.0001	ENSG00000167995:ENST00000449131:exon4:c.C404T:p.A135V,ENSG00000167995:ENST00000526988:exon4:c.C266T:p.A89V,ENSG00000167995:ENST00000378042:exon5:c.C404T:p.A135V,ENSG00000167995:ENST00000378043:exon5:c.C584T:p.A195V,ENSG00000167995:ENST00000435278:exon5:c.C584T:p.A195V,ENSG00000167995:ENST00000524926:exon5:c.C584T:p.A195V	BEST1:NM_001363591:exon3:c.C266T:p.A89V,BEST1:NM_001139443:exon4:c.C404T:p.A135V,BEST1:NM_001300786:exon4:c.C404T:p.A135V,BEST1:NM_001300787:exon4:c.C404T:p.A135V,BEST1:NM_001363592:exon5:c.C584T:p.A195V,BEST1:NM_004183:exon5:c.C584T:p.A195V	clinvar: Likely_pathogenic	Uncertain significance	No	ESCC-P006
ESCC-0557	11	61724418	61724418	C	T	BEST1	exonic	nonsynonymous SNV	ENSG00000167995	rs200277476	0.0001	ENSG00000167995:ENST00000449131:exon4:c.C404T:p.A135V,ENSG00000167995:ENST00000526988:exon4:c.C266T:p.A89V,ENSG00000167995:ENST00000378042:exon5:c.C404T:p.A135V,ENSG00000167995:ENST00000378043:exon5:c.C584T:p.A195V,ENSG00000167995:ENST00000435278:exon5:c.C584T:p.A195V,ENSG00000167995:ENST00000524926:exon5:c.C584T:p.A195V	BEST1:NM_001363591:exon3:c.C266T:p.A89V,BEST1:NM_001139443:exon4:c.C404T:p.A135V,BEST1:NM_001300786:exon4:c.C404T:p.A135V,BEST1:NM_001300787:exon4:c.C404T:p.A135V,BEST1:NM_001363592:exon5:c.C584T:p.A195V,BEST1:NM_004183:exon5:c.C584T:p.A195V	clinvar: Likely_pathogenic	Uncertain significance	No	ESCC-P009
ESCC-0236	8	11412895	11412895	C	G	BLK	exonic	nonsynonymous SNV	ENSG00000136573	.	.	ENSG00000136573:ENST00000529894:exon7:c.C461G:p.P154R,ENSG00000136573:ENST00000259089:exon8:c.C674G:p.P225R	BLK:NM_001330465:exon7:c.C461G:p.P154R,BLK:NM_001715:exon8:c.C674G:p.P225R	clinvar: UNK	Likely pathogenic	No	ESCC-P003
ESCC-0340	8	11412895	11412895	C	G	BLK	exonic	nonsynonymous SNV	ENSG00000136573	.	.	ENSG00000136573:ENST00000529894:exon7:c.C461G:p.P154R,ENSG00000136573:ENST00000259089:exon8:c.C674G:p.P225R	BLK:NM_001330465:exon7:c.C461G:p.P154R,BLK:NM_001715:exon8:c.C674G:p.P225R	clinvar: UNK	Likely pathogenic	No	ESCC-P004
ESCC-0327	8	11412895	11412895	C	G	BLK	exonic	nonsynonymous SNV	ENSG00000136573	.	.	ENSG00000136573:ENST00000529894:exon7:c.C461G:p.P154R,ENSG00000136573:ENST00000259089:exon8:c.C674G:p.P225R	BLK:NM_001330465:exon7:c.C461G:p.P154R,BLK:NM_001715:exon8:c.C674G:p.P225R	clinvar: UNK	Likely pathogenic	No	ESCC-P004
ESCC-0291	10	43316135	43316135	G	T	BMS1	exonic	nonsynonymous SNV	ENSG00000165733	.	.	ENSG00000165733:ENST00000374518:exon17:c.G2949T:p.W983C	BMS1:NM_014753:exon17:c.G2949T:p.W983C	clinvar: UNK	Likely pathogenic	No	ESCC-P003
ESCC-0354	2	74372404	74372404	G	-	BOLA3	exonic	frameshift deletion	ENSG00000163170	.	.	ENSG00000163170:ENST00000295326:exon2:c.81delC:p.T28Lfs*9,ENSG00000163170:ENST00000327428:exon2:c.81delC:p.T28Lfs*9;ENSG00000163170:ENST00000295326:exon2:c.81delC:p.T28Lfs*9,ENSG00000163170:ENST00000327428:exon2:c.81delC:p.T28Lfs*9	BOLA3:NM_001035505:exon2:c.81delC:p.T28Lfs*9,BOLA3:NM_212552:exon2:c.81delC:p.T28Lfs*9;BOLA3:NM_001035505:exon2:c.81delC:p.T28Lfs*9,BOLA3:NM_212552:exon2:c.81delC:p.T28Lfs*9	clinvar: UNK	Likely pathogenic	No	ESCC-P004
ESCC-0247	17	41256906	41256906	G	A	BRCA1	exonic	stopgain	ENSG00000012048	.	.	ENSG00000012048:ENST00000484087:exon1:c.C28T:p.Q10X,ENSG00000012048:ENST00000487825:exon1:c.C28T:p.Q10X,ENSG00000012048:ENST00000351666:exon4:c.C280T:p.Q94X,ENSG00000012048:ENST00000477152:exon4:c.C202T:p.Q68X,ENSG00000012048:ENST00000489037:exon4:c.C202T:p.Q68X,ENSG00000012048:ENST00000493795:exon4:c.C139T:p.Q47X,ENSG00000012048:ENST00000493919:exon4:c.C139T:p.Q47X,ENSG00000012048:ENST0000034631…	BRCA1:NM_007297:exon4:c.C139T:p.Q47X,BRCA1:NM_007298:exon4:c.C280T:p.Q94X,BRCA1:NM_007294:exon5:c.C280T:p.Q94X,BRCA1:NM_007299:exon5:c.C280T:p.Q94X,BRCA1:NM_007300:exon5:c.C280T:p.Q94X	clinvar: Pathogenic	Pathogenic	Yes	ESCC-P003
ESCC-0057	17	41197810	41197817	TGCCCAAT	-	BRCA1	exonic	frameshift deletion	ENSG00000012048	rs80357973	.	ENSG00000012048:ENST00000591849:exon5:c.169_176del:p.I57Dfs*3,ENSG00000012048:ENST00000586385:exon8:c.400_407del:p.I134Dfs*3,ENSG00000012048:ENST00000591534:exon11:c.943_950del:p.I315Dfs*3,ENSG00000012048:ENST00000354071:exon18:c.4675_4682del:p.I1559Dfs*3,ENSG00000012048:ENST00000346315:exon19:c.4753_4760del:p.I1585Dfs*3,ENSG00000012048:ENST00000351666:exon19:c.1921_1928del:p.I641Dfs*3,ENSG000000…	BRCA1:NM_007297:exon22:c.5329_5336del:p.I1777Dfs*3,BRCA1:NM_007298:exon22:c.2158_2165del:p.I720Dfs*3,BRCA1:NM_007299:exon22:c.2084_2091del:p.N695Rfs*8,BRCA1:NM_007294:exon23:c.5470_5477del:p.I1824Dfs*3,BRCA1:NM_007300:exon24:c.5533_5540del:p.I1845Dfs*3;BRCA1:NM_007297:exon22:c.5329_5336del:p.I1777Dfs*3,BRCA1:NM_007298:exon22:c.2158_2165del:p.I720Dfs*3,BRCA1:NM_007299:exon22:c.2084_2091del:p.N695R…	clinvar: Pathogenic	Uncertain significance	Yes	ESCC-P001
ESCC-0114	17	41219627	41219627	G	T	BRCA1	exonic	nonsynonymous SNV	ENSG00000012048	rs80357034	.	ENSG00000012048:ENST00000591534:exon4:c.C545A:p.T182K,ENSG00000012048:ENST00000484087:exon10:c.C1385A:p.T462K,ENSG00000012048:ENST00000351666:exon12:c.C1523A:p.T508K,ENSG00000012048:ENST00000309486:exon15:c.C4184A:p.T1395K,ENSG00000012048:ENST00000352993:exon15:c.C1646A:p.T549K,ENSG00000012048:ENST00000493795:exon15:c.C4931A:p.T1644K,ENSG00000012048:ENST00000493919:exon15:c.C1622A:p.T541K,ENSG000…	BRCA1:NM_007297:exon15:c.C4931A:p.T1644K,BRCA1:NM_007298:exon15:c.C1760A:p.T587K,BRCA1:NM_007294:exon16:c.C5072A:p.T1691K,BRCA1:NM_007299:exon16:c.C1760A:p.T587K,BRCA1:NM_007300:exon17:c.C5135A:p.T1712K	clinvar: Likely_pathogenic	Uncertain significance	Yes	ESCC-P002
ESCC-0177	13	32944563	32944563	G	A	BRCA2	exonic	nonsynonymous SNV	ENSG00000139618	rs80359077	3.229e-05	ENSG00000139618:ENST00000380152:exon19:c.G8356A:p.A2786T,ENSG00000139618:ENST00000544455:exon19:c.G8356A:p.A2786T	BRCA2:NM_000059:exon19:c.G8356A:p.A2786T	clinvar: Conflicting_interpretations_of_pathogenicity	Likely pathogenic	Yes	ESCC-P002
ESCC-0144	13	32944563	32944563	G	A	BRCA2	exonic	nonsynonymous SNV	ENSG00000139618	rs80359077	3.229e-05	ENSG00000139618:ENST00000380152:exon19:c.G8356A:p.A2786T,ENSG00000139618:ENST00000544455:exon19:c.G8356A:p.A2786T	BRCA2:NM_000059:exon19:c.G8356A:p.A2786T	clinvar: Conflicting_interpretations_of_pathogenicity	Likely pathogenic	Yes	ESCC-P002
ESCC-0155	13	32914954	32914955	TC	-	BRCA2	exonic	frameshift deletion	ENSG00000139618	rs80359596	.	ENSG00000139618:ENST00000380152:exon11:c.6462_6463del:p.Q2157Ifs*18,ENSG00000139618:ENST00000544455:exon11:c.6462_6463del:p.Q2157Ifs*18;ENSG00000139618:ENST00000380152:exon11:c.6462_6463del:p.Q2157Ifs*18,ENSG00000139618:ENST00000544455:exon11:c.6462_6463del:p.Q2157Ifs*18	BRCA2:NM_000059:exon11:c.6462_6463del:p.Q2157Ifs*18;BRCA2:NM_000059:exon11:c.6462_6463del:p.Q2157Ifs*18	clinvar: Pathogenic	Pathogenic	Yes	ESCC-P002
ESCC-0402	13	32911678	32911681	TCAG	-	BRCA2	exonic	frameshift deletion	ENSG00000139618	rs80359374	.	ENSG00000139618:ENST00000380152:exon11:c.3186_3189del:p.S1064Lfs*12,ENSG00000139618:ENST00000544455:exon11:c.3186_3189del:p.S1064Lfs*12;ENSG00000139618:ENST00000380152:exon11:c.3186_3189del:p.S1064Lfs*12,ENSG00000139618:ENST00000544455:exon11:c.3186_3189del:p.S1064Lfs*12	BRCA2:NM_000059:exon11:c.3186_3189del:p.S1064Lfs*12;BRCA2:NM_000059:exon11:c.3186_3189del:p.S1064Lfs*12	clinvar: Pathogenic	Pathogenic	Yes	ESCC-P006
ESCC-0362	13	32890557	32890558	AG	-	BRCA2	splicing	.	ENSG00000139618	rs758732038	.	.	.	clinvar: Likely_pathogenic	Uncertain significance	Yes	ESCC-P005
ESCC-0266	13	32954180	32954180	C	T	BRCA2	exonic	nonsynonymous SNV	ENSG00000139618	rs45580035	.	ENSG00000139618:ENST00000380152:exon24:c.C9154T:p.R3052W,ENSG00000139618:ENST00000544455:exon24:c.C9154T:p.R3052W	BRCA2:NM_000059:exon24:c.C9154T:p.R3052W	clinvar: Pathogenic	Uncertain significance	Yes	ESCC-P003
ESCC-0499	14	105695169	105695169	G	A	BRF1	exonic	nonsynonymous SNV	ENSG00000185024	rs373957300	6.463e-05	ENSG00000185024:ENST00000446501:exon2:c.C62T:p.T21M,ENSG00000185024:ENST00000549655:exon2:c.C164T:p.T55M,ENSG00000185024:ENST00000379932:exon3:c.C164T:p.T55M,ENSG00000185024:ENST00000392557:exon3:c.C164T:p.T55M,ENSG00000185024:ENST00000551787:exon3:c.C164T:p.T55M,ENSG00000185024:ENST00000552127:exon3:c.C164T:p.T55M,ENSG00000185024:ENST00000379937:exon6:c.C695T:p.T232M,ENSG00000185024:ENST00000327…	BRF1:NM_001242789:exon2:c.C62T:p.T21M,BRF1:NM_145685:exon3:c.C164T:p.T55M,BRF1:NM_001242788:exon6:c.C695T:p.T232M,BRF1:NM_001242786:exon7:c.C431T:p.T144M,BRF1:NM_001242787:exon7:c.C431T:p.T144M,BRF1:NM_001519:exon7:c.C776T:p.T259M	clinvar: Pathogenic	Likely pathogenic	No	ESCC-P008
ESCC-0509	14	105693011	105693011	G	T	BRF1	exonic	nonsynonymous SNV	ENSG00000185024	rs606231450	.	ENSG00000185024:ENST00000547562:exon1:c.C35A:p.P12H,ENSG00000185024:ENST00000446501:exon3:c.C161A:p.P54H,ENSG00000185024:ENST00000549655:exon3:c.C263A:p.P88H,ENSG00000185024:ENST00000379932:exon4:c.C263A:p.P88H,ENSG00000185024:ENST00000392557:exon4:c.C263A:p.P88H,ENSG00000185024:ENST00000551787:exon4:c.C263A:p.P88H,ENSG00000185024:ENST00000552127:exon4:c.C263A:p.P88H,ENSG00000185024:ENST000003799…	BRF1:NM_001242789:exon3:c.C161A:p.P54H,BRF1:NM_145685:exon4:c.C263A:p.P88H,BRF1:NM_001242788:exon7:c.C794A:p.P265H,BRF1:NM_001242786:exon8:c.C530A:p.P177H,BRF1:NM_001242787:exon8:c.C530A:p.P177H,BRF1:NM_001519:exon8:c.C875A:p.P292H	clinvar: Pathogenic	Likely pathogenic	No	ESCC-P009
ESCC-0008	17	59934484	59934484	G	T	BRIP1	exonic	stopgain	ENSG00000136492	.	.	ENSG00000136492:ENST00000577598:exon3:c.C314A:p.S105X,ENSG00000136492:ENST00000259008:exon4:c.C314A:p.S105X	BRIP1:NM_032043:exon4:c.C314A:p.S105X	clinvar: UNK	Pathogenic	Yes	ESCC-P001
ESCC-0539	17	59861748	59861748	-	T	BRIP1	exonic	frameshift insertion	ENSG00000136492	rs775735278	.	ENSG00000136492:ENST00000577598:exon10:c.1510dupA:p.I504Nfs*7,ENSG00000136492:ENST00000259008:exon11:c.1510dupA:p.I504Nfs*7;ENSG00000136492:ENST00000577598:exon10:c.1510dupA:p.I504Nfs*7,ENSG00000136492:ENST00000259008:exon11:c.1510dupA:p.I504Nfs*7	BRIP1:NM_032043:exon11:c.1510dupA:p.I504Nfs*7;BRIP1:NM_032043:exon11:c.1510dupA:p.I504Nfs*7	clinvar: Pathogenic/Likely_pathogenic	Pathogenic	Yes	ESCC-P009
ESCC-0142	11	62458895	62458895	T	C	BSCL2	splicing	.	ENSG00000168000;ENSG00000234857	.	.	.	.	clinvar: Pathogenic	Pathogenic	No	ESCC-P002
ESCC-0367	11	62472857	62472857	C	T	BSCL2	exonic	stopgain	ENSG00000168000	rs764139253	.	ENSG00000168000:ENST00000278893:exon2:c.G128A:p.W43X,ENSG00000168000:ENST00000301781:exon2:c.G320A:p.W107X,ENSG00000168000:ENST00000360796:exon2:c.G320A:p.W107X,ENSG00000168000:ENST00000403550:exon2:c.G128A:p.W43X,ENSG00000168000:ENST00000407022:exon2:c.G128A:p.W43X,ENSG00000168000:ENST00000421906:exon2:c.G128A:p.W43X,ENSG00000168000:ENST00000448568:exon2:c.G128A:p.W43X,ENSG00000168000:ENST000005…	BSCL2:NM_001122955:exon2:c.G320A:p.W107X,BSCL2:NM_001130702:exon2:c.G128A:p.W43X,BSCL2:NM_032667:exon2:c.G128A:p.W43X	clinvar: UNK	Pathogenic	No	ESCC-P005
ESCC-0507	11	62458782	62458782	-	C	BSCL2	exonic	frameshift insertion	ENSG00000168000	rs749890533	3.232e-05	ENSG00000168000:ENST00000449636:exon1:c.29dupG:p.I11Hfs*12,ENSG00000168000:ENST00000360796:exon7:c.974dupG:p.I326Hfs*12,ENSG00000168000:ENST00000403550:exon7:c.782dupG:p.I262Hfs*12,ENSG00000168000:ENST00000407022:exon7:c.782dupG:p.I262Hfs*12,ENSG00000168000:ENST00000421906:exon7:c.782dupG:p.I262Hfs*12,ENSG00000168000:ENST00000405837:exon8:c.974dupG:p.I326Hfs*12,ENSG00000168000:ENST00000433053:exo…	BSCL2:NM_001122955:exon7:c.974dupG:p.I326Hfs*12,BSCL2:NM_032667:exon7:c.782dupG:p.I262Hfs*12;BSCL2:NM_001122955:exon7:c.974dupG:p.I326Hfs*12,BSCL2:NM_032667:exon7:c.782dupG:p.I262Hfs*12	clinvar: Pathogenic	Pathogenic	No	ESCC-P009
ESCC-0307	1	55464881	55464881	C	T	BSND	exonic	nonsynonymous SNV	ENSG00000162399	rs74315285	3.234e-05	ENSG00000162399:ENST00000371265:exon1:c.C22T:p.R8W	BSND:NM_057176:exon1:c.C22T:p.R8W	clinvar: Pathogenic	Uncertain significance	No	ESCC-P004
ESCC-0348	10	93773566	93773566	G	A	BTAF1	splicing	.	ENSG00000095564	.	.	.	.	clinvar: UNK	Pathogenic	No	ESCC-P004
ESCC-0386	2	111431666	111431666	T	-	BUB1	exonic	frameshift deletion	ENSG00000169679	.	.	ENSG00000169679:ENST00000535254:exon2:c.162delA:p.K54Nfs*95,ENSG00000169679:ENST00000302759:exon3:c.222delA:p.K74Nfs*95,ENSG00000169679:ENST00000409311:exon3:c.222delA:p.K74Nfs*95,ENSG00000169679:ENST00000420328:exon4:c.195delA:p.K65Nfs*69,ENSG00000169679:ENST00000447014:exon4:c.195delA:p.K65Nfs*82;ENSG00000169679:ENST00000535254:exon2:c.162delA:p.K54Nfs*95,ENSG00000169679:ENST00000302759:exon3:c…	BUB1:NM_001278616:exon2:c.162delA:p.K54Nfs*95,BUB1:NM_001278617:exon3:c.222delA:p.K74Nfs*95,BUB1:NM_004336:exon3:c.222delA:p.K74Nfs*95;BUB1:NM_001278616:exon2:c.162delA:p.K54Nfs*95,BUB1:NM_001278617:exon3:c.222delA:p.K74Nfs*95,BUB1:NM_004336:exon3:c.222delA:p.K74Nfs*95	clinvar: UNK	Likely pathogenic	No	ESCC-P006
ESCC-0028	15	40504709	40504709	C	T	BUB1B	exonic	stopgain	ENSG00000156970	.	.	ENSG00000156970:ENST00000287598:exon19:c.C2395T:p.Q799X,ENSG00000156970:ENST00000412359:exon19:c.C2437T:p.Q813X	BUB1B:NM_001211:exon19:c.C2395T:p.Q799X	clinvar: UNK	Pathogenic	Yes	ESCC-P001
ESCC-0402	19	30193873	30193873	C	T	C19orf12	exonic	nonsynonymous SNV	ENSG00000131943	rs515726205	3.234e-05	ENSG00000131943:ENST00000591243:exon2:c.G172A:p.G58R,ENSG00000131943:ENST00000323670:exon3:c.G172A:p.G58R,ENSG00000131943:ENST00000392278:exon3:c.G205A:p.G69R,ENSG00000131943:ENST00000592153:exon3:c.G172A:p.G58R	C19orf12:NM_001031726:exon3:c.G205A:p.G69R,C19orf12:NM_001256046:exon3:c.G172A:p.G58R,C19orf12:NM_001256047:exon3:c.G172A:p.G58R,C19orf12:NM_031448:exon3:c.G172A:p.G58R	clinvar: Pathogenic	Uncertain significance	No	ESCC-P006
ESCC-0265	11	118984358	118984358	-	TTGCT	C2CD2L	exonic	frameshift insertion	ENSG00000172375	.	.	ENSG00000172375:ENST00000528586:exon7:c.669_670insTTGCT:p.E224Lfs*9,ENSG00000172375:ENST00000336702:exon11:c.1425_1426insTTGCT:p.E476Lfs*9;ENSG00000172375:ENST00000528586:exon7:c.669_670insTTGCT:p.E224Lfs*9,ENSG00000172375:ENST00000336702:exon11:c.1425_1426insTTGCT:p.E476Lfs*9	C2CD2L:NM_001290474:exon11:c.1425_1426insTTGCT:p.E476Lfs*9,C2CD2L:NM_014807:exon11:c.1425_1426insTTGCT:p.E476Lfs*9;C2CD2L:NM_001290474:exon11:c.1425_1426insTTGCT:p.E476Lfs*9,C2CD2L:NM_014807:exon11:c.1425_1426insTTGCT:p.E476Lfs*9	clinvar: UNK	Likely pathogenic	No	ESCC-P003
ESCC-0272	11	73796828	73796828	G	A	C2CD3	exonic	stopgain	ENSG00000168014	.	.	ENSG00000168014:ENST00000442398:exon1:c.C13T:p.R5X,ENSG00000168014:ENST00000414160:exon2:c.C169T:p.R57X,ENSG00000168014:ENST00000313663:exon21:c.C3745T:p.R1249X,ENSG00000168014:ENST00000334126:exon21:c.C3745T:p.R1249X	C2CD3:NM_001286577:exon21:c.C3745T:p.R1249X,C2CD3:NM_015531:exon21:c.C3745T:p.R1249X	clinvar: UNK	Pathogenic	No	ESCC-P003
ESCC-0437	11	73803549	73803549	C	-	C2CD3	exonic	frameshift deletion	ENSG00000168014	.	.	ENSG00000168014:ENST00000313663:exon19:c.3429delG:p.Q1143Hfs*15,ENSG00000168014:ENST00000334126:exon19:c.3429delG:p.Q1143Hfs*15;ENSG00000168014:ENST00000313663:exon19:c.3429delG:p.Q1143Hfs*15,ENSG00000168014:ENST00000334126:exon19:c.3429delG:p.Q1143Hfs*15	C2CD3:NM_001286577:exon19:c.3429delG:p.Q1143Hfs*15,C2CD3:NM_015531:exon19:c.3429delG:p.Q1143Hfs*15;C2CD3:NM_001286577:exon19:c.3429delG:p.Q1143Hfs*15,C2CD3:NM_015531:exon19:c.3429delG:p.Q1143Hfs*15	clinvar: UNK	Likely pathogenic	No	ESCC-P006
ESCC-0323	9	123769252	123769252	T	-	C5	exonic	frameshift deletion	ENSG00000106804	.	.	ENSG00000106804:ENST00000223642:exon19:c.2352delA:p.K784Nfs*11;ENSG00000106804:ENST00000223642:exon19:c.2352delA:p.K784Nfs*11	C5:NM_001317163:exon19:c.2370delA:p.K790Nfs*11,C5:NM_001317164:exon19:c.2352delA:p.K784Nfs*11,C5:NM_001735:exon19:c.2352delA:p.K784Nfs*11;C5:NM_001317163:exon19:c.2370delA:p.K790Nfs*11,C5:NM_001317164:exon19:c.2352delA:p.K784Nfs*11,C5:NM_001735:exon19:c.2352delA:p.K784Nfs*11	clinvar: UNK	Likely pathogenic	No	ESCC-P004
ESCC-0539	5	41203353	41203353	C	T	C6	splicing	.	ENSG00000039537	.	.	.	.	clinvar: UNK	Pathogenic	No	ESCC-P009
ESCC-0262	5	40936517	40936517	G	T	C7	exonic	stopgain	ENSG00000112936	.	.	ENSG00000112936:ENST00000313164:exon5:c.G358T:p.E120X	C7:NM_000587:exon5:c.G358T:p.E120X	clinvar: UNK	Pathogenic	No	ESCC-P003
ESCC-0258	5	40936439	40936439	G	T	C7	splicing	.	ENSG00000112936	rs531103546	3.231e-05	.	.	clinvar: Pathogenic	Pathogenic	No	ESCC-P003
ESCC-0226	5	40936439	40936439	G	T	C7	splicing	.	ENSG00000112936	rs531103546	3.231e-05	.	.	clinvar: Pathogenic	Pathogenic	No	ESCC-P003
ESCC-0282	5	40936439	40936439	G	T	C7	splicing	.	ENSG00000112936	rs531103546	3.231e-05	.	.	clinvar: Pathogenic	Pathogenic	No	ESCC-P003
ESCC-0396	1	57406638	57406638	G	A	C8B	exonic	stopgain	ENSG00000021852	rs41286844	0.0013	ENSG00000021852:ENST00000371237:exon9:c.C1282T:p.R428X,ENSG00000021852:ENST00000535057:exon10:c.C1096T:p.R366X,ENSG00000021852:ENST00000543257:exon10:c.C1126T:p.R376X	C8B:NM_000066:exon9:c.C1282T:p.R428X,C8B:NM_001278543:exon10:c.C1126T:p.R376X,C8B:NM_001278544:exon10:c.C1096T:p.R366X	clinvar: Pathogenic	Pathogenic	No	ESCC-P006
ESCC-0104	5	39341378	39341378	G	A	C9	exonic	stopgain	ENSG00000113600	rs121909592	0.0003	ENSG00000113600:ENST00000263408:exon4:c.C346T:p.R116X	C9:NM_001737:exon4:c.C346T:p.R116X	clinvar: Pathogenic	Pathogenic	No	ESCC-P001
ESCC-0125	5	39341378	39341378	G	A	C9	exonic	stopgain	ENSG00000113600	rs121909592	0.0003	ENSG00000113600:ENST00000263408:exon4:c.C346T:p.R116X	C9:NM_001737:exon4:c.C346T:p.R116X	clinvar: Pathogenic	Pathogenic	No	ESCC-P002
ESCC-0406	5	39341378	39341378	G	A	C9	exonic	stopgain	ENSG00000113600	rs121909592	0.0003	ENSG00000113600:ENST00000263408:exon4:c.C346T:p.R116X	C9:NM_001737:exon4:c.C346T:p.R116X	clinvar: Pathogenic	Pathogenic	No	ESCC-P006
ESCC-0475	5	39341378	39341378	G	A	C9	exonic	stopgain	ENSG00000113600	rs121909592	0.0003	ENSG00000113600:ENST00000263408:exon4:c.C346T:p.R116X	C9:NM_001737:exon4:c.C346T:p.R116X	clinvar: Pathogenic	Pathogenic	No	ESCC-P006
ESCC-0444	5	39341378	39341378	G	A	C9	exonic	stopgain	ENSG00000113600	rs121909592	0.0003	ENSG00000113600:ENST00000263408:exon4:c.C346T:p.R116X	C9:NM_001737:exon4:c.C346T:p.R116X	clinvar: Pathogenic	Pathogenic	No	ESCC-P006
ESCC-0507	5	39341378	39341378	G	A	C9	exonic	stopgain	ENSG00000113600	rs121909592	0.0003	ENSG00000113600:ENST00000263408:exon4:c.C346T:p.R116X	C9:NM_001737:exon4:c.C346T:p.R116X	clinvar: Pathogenic	Pathogenic	No	ESCC-P009
ESCC-0501	16	87925498	87925498	G	C	CA5A	exonic	stopgain	ENSG00000174990	.	.	ENSG00000174990:ENST00000309893:exon6:c.C681G:p.Y227X	CA5A:NM_001367225:exon6:c.C681G:p.Y227X,CA5A:NM_001739:exon6:c.C681G:p.Y227X	clinvar: UNK	Pathogenic	No	ESCC-P008
ESCC-0530	11	67287524	67287524	C	-	CABP2	exonic	frameshift deletion	ENSG00000167791	.	.	ENSG00000167791:ENST00000353903:exon4:c.316delG:p.E106Sfs*55,ENSG00000167791:ENST00000294288:exon5:c.487delG:p.E163Sfs*55;ENSG00000167791:ENST00000353903:exon4:c.316delG:p.E106Sfs*55,ENSG00000167791:ENST00000294288:exon5:c.487delG:p.E163Sfs*55	CABP2:NM_001318496:exon5:c.505delG:p.E169Sfs*55,CABP2:NM_016366:exon5:c.487delG:p.E163Sfs*55;CABP2:NM_001318496:exon5:c.505delG:p.E169Sfs*55,CABP2:NM_016366:exon5:c.487delG:p.E163Sfs*55	clinvar: UNK	Likely pathogenic	No	ESCC-P009
ESCC-0570	11	67225148	67225148	C	T	CABP4	exonic	stopgain	ENSG00000175544	rs150115958	.	ENSG00000175544:ENST00000325656:exon4:c.C646T:p.R216X,ENSG00000175544:ENST00000438189:exon5:c.C331T:p.R111X	CABP4:NM_001300895:exon4:c.C331T:p.R111X,CABP4:NM_145200:exon4:c.C646T:p.R216X,CABP4:NM_001300896:exon5:c.C331T:p.R111X	clinvar: Pathogenic	Pathogenic	No	ESCC-P009
ESCC-0145	19	13565974	13565974	C	A	CACNA1A	exonic	nonsynonymous SNV	ENSG00000141837	rs778725158	3.23e-05	ENSG00000141837:ENST00000360228:exon2:c.G346T:p.A116S,ENSG00000141837:ENST00000573710:exon2:c.G346T:p.A116S,ENSG00000141837:ENST00000574974:exon3:c.G97T:p.A33S	CACNA1A:NM_001127221:exon2:c.G346T:p.A116S,CACNA1A:NM_001127222:exon2:c.G346T:p.A116S	clinvar: UNK	Likely pathogenic	No	ESCC-P002
ESCC-0035	12	2229576	2229576	A	G	CACNA1C	exonic	nonsynonymous SNV	ENSG00000151067	.	.	ENSG00000151067:ENST00000327702:exon3:c.A457G:p.N153D,ENSG00000151067:ENST00000335762:exon3:c.A457G:p.N153D,ENSG00000151067:ENST00000344100:exon3:c.A457G:p.N153D,ENSG00000151067:ENST00000347598:exon3:c.A457G:p.N153D,ENSG00000151067:ENST00000399591:exon3:c.A457G:p.N153D,ENSG00000151067:ENST00000399595:exon3:c.A457G:p.N153D,ENSG00000151067:ENST00000399597:exon3:c.A457G:p.N153D,ENSG00000151067:ENST0…	CACNA1C:NM_000719:exon3:c.A457G:p.N153D,CACNA1C:NM_001129827:exon3:c.A457G:p.N153D,CACNA1C:NM_001129829:exon3:c.A457G:p.N153D,CACNA1C:NM_001129830:exon3:c.A457G:p.N153D,CACNA1C:NM_001129831:exon3:c.A457G:p.N153D,CACNA1C:NM_001129832:exon3:c.A457G:p.N153D,CACNA1C:NM_001129833:exon3:c.A457G:p.N153D,CACNA1C:NM_001129834:exon3:c.A457G:p.N153D,CACNA1C:NM_001129835:exon3:c.A457G:p.N153D,CACNA1C:NM_0011…	clinvar: UNK	Likely pathogenic	No	ESCC-P001
ESCC-0047	12	2719792	2719792	T	C	CACNA1C	exonic	nonsynonymous SNV	ENSG00000151067	.	.	ENSG00000151067:ENST00000327702:exon28:c.T3644C:p.V1215A,ENSG00000151067:ENST00000344100:exon28:c.T3644C:p.V1215A,ENSG00000151067:ENST00000399591:exon28:c.T3644C:p.V1215A,ENSG00000151067:ENST00000399595:exon28:c.T3644C:p.V1215A,ENSG00000151067:ENST00000399597:exon28:c.T3644C:p.V1215A,ENSG00000151067:ENST00000399601:exon28:c.T3644C:p.V1215A,ENSG00000151067:ENST00000399603:exon28:c.T3644C:p.V1215A,…	CACNA1C:NM_000719:exon28:c.T3644C:p.V1215A,CACNA1C:NM_001129829:exon28:c.T3644C:p.V1215A,CACNA1C:NM_001129830:exon28:c.T3644C:p.V1215A,CACNA1C:NM_001129831:exon28:c.T3644C:p.V1215A,CACNA1C:NM_001129833:exon28:c.T3644C:p.V1215A,CACNA1C:NM_001129834:exon28:c.T3644C:p.V1215A,CACNA1C:NM_001129835:exon28:c.T3644C:p.V1215A,CACNA1C:NM_001129836:exon28:c.T3644C:p.V1215A,CACNA1C:NM_001129837:exon28:c.T364…	clinvar: UNK	Likely pathogenic	No	ESCC-P001
ESCC-0066	12	2676869	2676869	G	C	CACNA1C	exonic	nonsynonymous SNV	ENSG00000151067	.	.	ENSG00000151067:ENST00000327702:exon13:c.G1804C:p.E602Q,ENSG00000151067:ENST00000344100:exon13:c.G1804C:p.E602Q,ENSG00000151067:ENST00000347598:exon13:c.G1804C:p.E602Q,ENSG00000151067:ENST00000399591:exon13:c.G1804C:p.E602Q,ENSG00000151067:ENST00000399595:exon13:c.G1804C:p.E602Q,ENSG00000151067:ENST00000399597:exon13:c.G1804C:p.E602Q,ENSG00000151067:ENST00000399601:exon13:c.G1804C:p.E602Q,ENSG000…	CACNA1C:NM_000719:exon13:c.G1804C:p.E602Q,CACNA1C:NM_001129827:exon13:c.G1804C:p.E602Q,CACNA1C:NM_001129829:exon13:c.G1804C:p.E602Q,CACNA1C:NM_001129830:exon13:c.G1804C:p.E602Q,CACNA1C:NM_001129831:exon13:c.G1804C:p.E602Q,CACNA1C:NM_001129832:exon13:c.G1804C:p.E602Q,CACNA1C:NM_001129833:exon13:c.G1804C:p.E602Q,CACNA1C:NM_001129834:exon13:c.G1804C:p.E602Q,CACNA1C:NM_001129835:exon13:c.G1804C:p.E60…	clinvar: UNK	Likely pathogenic	No	ESCC-P001
ESCC-0150	12	2775856	2775856	C	T	CACNA1C	exonic	nonsynonymous SNV	ENSG00000151067	.	.	ENSG00000151067:ENST00000399591:exon36:c.C4498T:p.R1500C,ENSG00000151067:ENST00000399595:exon36:c.C4498T:p.R1500C,ENSG00000151067:ENST00000399649:exon36:c.C4492T:p.R1498C,ENSG00000151067:ENST00000327702:exon37:c.C4531T:p.R1511C,ENSG00000151067:ENST00000344100:exon37:c.C4597T:p.R1533C,ENSG00000151067:ENST00000399597:exon37:c.C4531T:p.R1511C,ENSG00000151067:ENST00000399601:exon37:c.C4531T:p.R1511C,…	CACNA1C:NM_001129837:exon36:c.C4498T:p.R1500C,CACNA1C:NM_001129838:exon36:c.C4498T:p.R1500C,CACNA1C:NM_001129839:exon36:c.C4492T:p.R1498C,CACNA1C:NM_001129846:exon36:c.C4498T:p.R1500C,CACNA1C:NM_001167625:exon36:c.C4498T:p.R1500C,CACNA1C:NM_000719:exon37:c.C4531T:p.R1511C,CACNA1C:NM_001129829:exon37:c.C4597T:p.R1533C,CACNA1C:NM_001129830:exon37:c.C4531T:p.R1511C,CACNA1C:NM_001129833:exon37:c.C453…	clinvar: UNK	Likely pathogenic	No	ESCC-P002
ESCC-0297	12	2778165	2778165	G	T	CACNA1C	exonic	nonsynonymous SNV	ENSG00000151067	.	.	ENSG00000151067:ENST00000399591:exon37:c.G4657T:p.A1553S,ENSG00000151067:ENST00000399595:exon37:c.G4657T:p.A1553S,ENSG00000151067:ENST00000399649:exon37:c.G4651T:p.A1551S,ENSG00000151067:ENST00000327702:exon38:c.G4690T:p.A1564S,ENSG00000151067:ENST00000344100:exon38:c.G4756T:p.A1586S,ENSG00000151067:ENST00000399597:exon38:c.G4690T:p.A1564S,ENSG00000151067:ENST00000399601:exon38:c.G4690T:p.A1564S,…	CACNA1C:NM_001129837:exon37:c.G4657T:p.A1553S,CACNA1C:NM_001129838:exon37:c.G4657T:p.A1553S,CACNA1C:NM_001129839:exon37:c.G4651T:p.A1551S,CACNA1C:NM_001129846:exon37:c.G4657T:p.A1553S,CACNA1C:NM_001167625:exon37:c.G4657T:p.A1553S,CACNA1C:NM_000719:exon38:c.G4690T:p.A1564S,CACNA1C:NM_001129829:exon38:c.G4756T:p.A1586S,CACNA1C:NM_001129830:exon38:c.G4690T:p.A1564S,CACNA1C:NM_001129833:exon38:c.G469…	clinvar: UNK	Likely pathogenic	No	ESCC-P003
ESCC-0403	12	2788638	2788638	T	C	CACNA1C	exonic	nonsynonymous SNV	ENSG00000151067	rs531161884	9.706e-05	ENSG00000151067:ENST00000399591:exon41:c.T5144C:p.V1715A,ENSG00000151067:ENST00000399595:exon41:c.T5144C:p.V1715A,ENSG00000151067:ENST00000399649:exon41:c.T5138C:p.V1713A,ENSG00000151067:ENST00000327702:exon42:c.T5120C:p.V1707A,ENSG00000151067:ENST00000344100:exon42:c.T5243C:p.V1748A,ENSG00000151067:ENST00000399597:exon42:c.T5120C:p.V1707A,ENSG00000151067:ENST00000399601:exon42:c.T5120C:p.V1707A,…	CACNA1C:NM_001129837:exon41:c.T5144C:p.V1715A,CACNA1C:NM_001129838:exon41:c.T5144C:p.V1715A,CACNA1C:NM_001129839:exon41:c.T5138C:p.V1713A,CACNA1C:NM_001129846:exon41:c.T5087C:p.V1696A,CACNA1C:NM_001167625:exon41:c.T5087C:p.V1696A,CACNA1C:NM_000719:exon42:c.T5120C:p.V1707A,CACNA1C:NM_001129829:exon42:c.T5243C:p.V1748A,CACNA1C:NM_001129830:exon42:c.T5120C:p.V1707A,CACNA1C:NM_001129833:exon42:c.T517…	clinvar: Uncertain_significance	Likely pathogenic	No	ESCC-P006
ESCC-0094	3	53766841	53766841	G	A	CACNA1D	splicing	.	ENSG00000157388	.	.	.	.	clinvar: UNK	Pathogenic	No	ESCC-P001
ESCC-0491	1	181689980	181689980	A	T	CACNA1E	exonic	nonsynonymous SNV	ENSG00000198216	.	.	ENSG00000198216:ENST00000357570:exon15:c.A1798T:p.T600S,ENSG00000198216:ENST00000358338:exon15:c.A1798T:p.T600S,ENSG00000198216:ENST00000360108:exon15:c.A1945T:p.T649S,ENSG00000198216:ENST00000367567:exon15:c.A766T:p.T256S,ENSG00000198216:ENST00000367570:exon15:c.A1945T:p.T649S,ENSG00000198216:ENST00000367573:exon15:c.A1945T:p.T649S,ENSG00000198216:ENST00000526775:exon15:c.A1945T:p.T649S	CACNA1E:NM_000721:exon15:c.A1945T:p.T649S,CACNA1E:NM_001205293:exon15:c.A1945T:p.T649S,CACNA1E:NM_001205294:exon15:c.A1945T:p.T649S	clinvar: UNK	Likely pathogenic	No	ESCC-P008
ESCC-0538	1	181725135	181725135	G	A	CACNA1E	exonic	nonsynonymous SNV	ENSG00000198216	rs776906934	.	ENSG00000198216:ENST00000358338:exon28:c.G3829A:p.G1277S,ENSG00000198216:ENST00000360108:exon28:c.G3976A:p.G1326S,ENSG00000198216:ENST00000526775:exon28:c.G3976A:p.G1326S,ENSG00000198216:ENST00000357570:exon29:c.G3886A:p.G1296S,ENSG00000198216:ENST00000367567:exon29:c.G2854A:p.G952S,ENSG00000198216:ENST00000367570:exon29:c.G4033A:p.G1345S,ENSG00000198216:ENST00000367573:exon29:c.G4033A:p.G1345S	CACNA1E:NM_001205294:exon28:c.G3976A:p.G1326S,CACNA1E:NM_000721:exon29:c.G4033A:p.G1345S,CACNA1E:NM_001205293:exon29:c.G4033A:p.G1345S	clinvar: UNK	Likely pathogenic	No	ESCC-P009
ESCC-0094	17	48693703	48693703	T	G	CACNA1G	exonic	nonsynonymous SNV	ENSG00000006283	.	.	ENSG00000006283:ENST00000352832:exon26:c.T4877G:p.F1626C,ENSG00000006283:ENST00000354983:exon26:c.T4877G:p.F1626C,ENSG00000006283:ENST00000358244:exon26:c.T4877G:p.F1626C,ENSG00000006283:ENST00000442258:exon26:c.T4856G:p.F1619C,ENSG00000006283:ENST00000503607:exon26:c.T4856G:p.F1619C,ENSG00000006283:ENST00000510115:exon26:c.T4877G:p.F1626C,ENSG00000006283:ENST00000360761:exon27:c.T4910G:p.F1637C,…	CACNA1G:NM_198376:exon26:c.T4877G:p.F1626C,CACNA1G:NM_198379:exon26:c.T4877G:p.F1626C,CACNA1G:NM_198387:exon26:c.T4877G:p.F1626C,CACNA1G:NM_198388:exon26:c.T4856G:p.F1619C,CACNA1G:NM_198396:exon26:c.T4877G:p.F1626C,CACNA1G:NM_001256324:exon27:c.T4925G:p.F1642C,CACNA1G:NM_001256326:exon27:c.T4844G:p.F1615C,CACNA1G:NM_001256328:exon27:c.T4925G:p.F1642C,CACNA1G:NM_001256330:exon27:c.T4844G:p.F1615C,…	clinvar: UNK	Likely pathogenic	No	ESCC-P001
ESCC-0253	17	48696295	48696295	A	T	CACNA1G	exonic	nonsynonymous SNV	ENSG00000006283	.	.	ENSG00000006283:ENST00000352832:exon31:c.A5605T:p.S1869C,ENSG00000006283:ENST00000354983:exon31:c.A5605T:p.S1869C,ENSG00000006283:ENST00000358244:exon31:c.A5605T:p.S1869C,ENSG00000006283:ENST00000442258:exon31:c.A5584T:p.S1862C,ENSG00000006283:ENST00000510115:exon31:c.A5605T:p.S1869C,ENSG00000006283:ENST00000360761:exon32:c.A5638T:p.S1880C,ENSG00000006283:ENST00000429973:exon32:c.A5653T:p.S1885C,…	CACNA1G:NM_198376:exon31:c.A5605T:p.S1869C,CACNA1G:NM_198379:exon31:c.A5605T:p.S1869C,CACNA1G:NM_198387:exon31:c.A5605T:p.S1869C,CACNA1G:NM_198388:exon31:c.A5584T:p.S1862C,CACNA1G:NM_198396:exon31:c.A5605T:p.S1869C,CACNA1G:NM_001256324:exon32:c.A5653T:p.S1885C,CACNA1G:NM_001256326:exon32:c.A5572T:p.S1858C,CACNA1G:NM_001256328:exon32:c.A5632T:p.S1878C,CACNA1G:NM_001256330:exon32:c.A5572T:p.S1858C,…	clinvar: UNK	Likely pathogenic	No	ESCC-P003
ESCC-0315	17	48649954	48649954	G	C	CACNA1G	exonic	nonsynonymous SNV	ENSG00000006283	.	.	ENSG00000006283:ENST00000570567:exon4:c.G432C:p.E144D,ENSG00000006283:ENST00000352832:exon6:c.G786C:p.E262D,ENSG00000006283:ENST00000354983:exon6:c.G786C:p.E262D,ENSG00000006283:ENST00000358244:exon6:c.G786C:p.E262D,ENSG00000006283:ENST00000359106:exon6:c.G786C:p.E262D,ENSG00000006283:ENST00000360761:exon6:c.G786C:p.E262D,ENSG00000006283:ENST00000416767:exon6:c.G786C:p.E262D,ENSG00000006283:ENST0…	CACNA1G:NM_001256324:exon6:c.G786C:p.E262D,CACNA1G:NM_001256325:exon6:c.G786C:p.E262D,CACNA1G:NM_001256326:exon6:c.G786C:p.E262D,CACNA1G:NM_001256327:exon6:c.G786C:p.E262D,CACNA1G:NM_001256328:exon6:c.G786C:p.E262D,CACNA1G:NM_001256329:exon6:c.G786C:p.E262D,CACNA1G:NM_001256330:exon6:c.G786C:p.E262D,CACNA1G:NM_001256331:exon6:c.G786C:p.E262D,CACNA1G:NM_001256332:exon6:c.G786C:p.E262D,CACNA1G:NM_0…	clinvar: UNK	Likely pathogenic	No	ESCC-P004
ESCC-0497	22	40055437	40055437	G	A	CACNA1I	splicing	.	ENSG00000100346	.	.	.	.	clinvar: UNK	Pathogenic	No	ESCC-P008
ESCC-0135	1	201036015	201036015	-	C	CACNA1S	exonic	frameshift insertion	ENSG00000081248	.	.	ENSG00000081248:ENST00000362061:exon20:c.2656dupG:p.E886Gfs*190,ENSG00000081248:ENST00000367338:exon20:c.2656dupG:p.E886Gfs*190;ENSG00000081248:ENST00000362061:exon20:c.2656dupG:p.E886Gfs*190,ENSG00000081248:ENST00000367338:exon20:c.2656dupG:p.E886Gfs*190	CACNA1S:NM_000069:exon20:c.2656dupG:p.E886Gfs*190;CACNA1S:NM_000069:exon20:c.2656dupG:p.E886Gfs*190	clinvar: UNK	Likely pathogenic	No	ESCC-P002
ESCC-0113	1	201012597	201012597	G	-	CACNA1S	exonic	frameshift deletion	ENSG00000081248	rs761214441	.	ENSG00000081248:ENST00000367338:exon39:c.4803delC:p.V1602Sfs*13,ENSG00000081248:ENST00000362061:exon40:c.4860delC:p.V1621Sfs*13;ENSG00000081248:ENST00000367338:exon39:c.4803delC:p.V1602Sfs*13,ENSG00000081248:ENST00000362061:exon40:c.4860delC:p.V1621Sfs*13	CACNA1S:NM_000069:exon40:c.4860delC:p.V1621Sfs*13;CACNA1S:NM_000069:exon40:c.4860delC:p.V1621Sfs*13	clinvar: UNK	Likely pathogenic	No	ESCC-P002
ESCC-0314	1	201052301	201052301	G	A	CACNA1S	exonic	nonsynonymous SNV	ENSG00000081248	rs143202536	0.0003	ENSG00000081248:ENST00000362061:exon10:c.C1382T:p.T461I,ENSG00000081248:ENST00000367338:exon10:c.C1382T:p.T461I	CACNA1S:NM_000069:exon10:c.C1382T:p.T461I	clinvar: UNK	Likely pathogenic	No	ESCC-P004
ESCC-0407	1	201061111	201061111	G	A	CACNA1S	exonic	nonsynonymous SNV	ENSG00000081248	rs141204958	0.0002	ENSG00000081248:ENST00000362061:exon4:c.C530T:p.S177L,ENSG00000081248:ENST00000367338:exon4:c.C530T:p.S177L	CACNA1S:NM_000069:exon4:c.C530T:p.S177L	clinvar: Conflicting_interpretations_of_pathogenicity	Likely pathogenic	No	ESCC-P006
ESCC-0410	1	201044667	201044667	A	G	CACNA1S	exonic	nonsynonymous SNV	ENSG00000081248	rs144590408	6.467e-05	ENSG00000081248:ENST00000362061:exon13:c.T1904C:p.M635T,ENSG00000081248:ENST00000367338:exon13:c.T1904C:p.M635T	CACNA1S:NM_000069:exon13:c.T1904C:p.M635T	clinvar: UNK	Likely pathogenic	No	ESCC-P006
ESCC-0076	3	50418495	50418495	G	T	CACNA2D2	exonic	nonsynonymous SNV	ENSG00000007402	rs750610434	3.239e-05	ENSG00000007402:ENST00000266039:exon7:c.C715A:p.R239S,ENSG00000007402:ENST00000360963:exon7:c.C508A:p.R170S,ENSG00000007402:ENST00000395083:exon7:c.C715A:p.R239S,ENSG00000007402:ENST00000423994:exon7:c.C715A:p.R239S,ENSG00000007402:ENST00000424201:exon7:c.C715A:p.R239S,ENSG00000007402:ENST00000429770:exon7:c.C715A:p.R239S,ENSG00000007402:ENST00000435965:exon7:c.C715A:p.R239S,ENSG00000007402:ENST0…	CACNA2D2:NM_001005505:exon7:c.C715A:p.R239S,CACNA2D2:NM_001174051:exon7:c.C715A:p.R239S,CACNA2D2:NM_001291101:exon7:c.C508A:p.R170S,CACNA2D2:NM_006030:exon7:c.C715A:p.R239S	clinvar: UNK	Likely pathogenic	No	ESCC-P001
ESCC-0196	3	55107886	55107886	-	GTAA	CACNA2D3	exonic	frameshift insertion	ENSG00000157445	.	6.457e-05	ENSG00000157445:ENST00000490478:exon36:c.2901_2902insGTAA:p.E968Vfs*41,ENSG00000157445:ENST00000288197:exon37:c.3183_3184insGTAA:p.E1062Vfs*41,ENSG00000157445:ENST00000474759:exon37:c.3183_3184insGTAA:p.E1062Vfs*41,ENSG00000157445:ENST00000415676:exon38:c.3183_3184insGTAA:p.E1062Vfs*41;ENSG00000157445:ENST00000490478:exon36:c.2901_2902insGTAA:p.E968Vfs*41,ENSG00000157445:ENST00000288197:exon37:c.…	CACNA2D3:NM_018398:exon37:c.3183_3184insGTAA:p.E1062Vfs*41;CACNA2D3:NM_018398:exon37:c.3183_3184insGTAA:p.E1062Vfs*41	clinvar: UNK	Likely pathogenic	No	ESCC-P002
ESCC-0102	12	1993484	1993484	G	A	CACNA2D4	exonic	stopgain	ENSG00000151062	rs764495319	3.23e-05	ENSG00000151062:ENST00000382722:exon12:c.C1276T:p.R426X,ENSG00000151062:ENST00000444595:exon12:c.C1276T:p.R426X,ENSG00000151062:ENST00000585708:exon12:c.C1084T:p.R362X,ENSG00000151062:ENST00000586184:exon12:c.C1276T:p.R426X,ENSG00000151062:ENST00000587995:exon12:c.C1276T:p.R426X,ENSG00000151062:ENST00000588077:exon12:c.C1084T:p.R362X	CACNA2D4:NM_172364:exon12:c.C1276T:p.R426X	clinvar: UNK	Pathogenic	No	ESCC-P001
ESCC-0065	12	2017204	2017204	C	G	CACNA2D4	splicing	.	ENSG00000151062	.	.	.	.	clinvar: UNK	Pathogenic	No	ESCC-P001
ESCC-0182	12	1993484	1993484	G	A	CACNA2D4	exonic	stopgain	ENSG00000151062	rs764495319	3.23e-05	ENSG00000151062:ENST00000382722:exon12:c.C1276T:p.R426X,ENSG00000151062:ENST00000444595:exon12:c.C1276T:p.R426X,ENSG00000151062:ENST00000585708:exon12:c.C1084T:p.R362X,ENSG00000151062:ENST00000586184:exon12:c.C1276T:p.R426X,ENSG00000151062:ENST00000587995:exon12:c.C1276T:p.R426X,ENSG00000151062:ENST00000588077:exon12:c.C1084T:p.R362X	CACNA2D4:NM_172364:exon12:c.C1276T:p.R426X	clinvar: UNK	Pathogenic	No	ESCC-P002
ESCC-0223	12	1965396	1965396	C	T	CACNA2D4	splicing	.	ENSG00000151062	.	.	.	.	clinvar: UNK	Pathogenic	No	ESCC-P003
ESCC-0236	19	7671407	7671407	C	T	CAMSAP3	exonic	stopgain	ENSG00000076826	rs201421228	.	ENSG00000076826:ENST00000160298:exon4:c.C571T:p.R191X,ENSG00000076826:ENST00000446248:exon4:c.C571T:p.R191X	CAMSAP3:NM_001080429:exon4:c.C571T:p.R191X,CAMSAP3:NM_020902:exon4:c.C571T:p.R191X	clinvar: UNK	Likely pathogenic	No	ESCC-P003
ESCC-0498	11	64955466	64955466	G	A	CAPN1	exonic	nonsynonymous SNV	ENSG00000014216	rs756205995	3.236e-05	ENSG00000014216:ENST00000526468:exon5:c.G569A:p.R190Q,ENSG00000014216:ENST00000527323:exon7:c.G884A:p.R295Q,ENSG00000014216:ENST00000279247:exon8:c.G884A:p.R295Q,ENSG00000014216:ENST00000524773:exon8:c.G884A:p.R295Q,ENSG00000014216:ENST00000533129:exon8:c.G884A:p.R295Q,ENSG00000014216:ENST00000533820:exon8:c.G884A:p.R295Q	CAPN1:NM_001198868:exon8:c.G884A:p.R295Q,CAPN1:NM_001198869:exon8:c.G884A:p.R295Q,CAPN1:NM_005186:exon8:c.G884A:p.R295Q	clinvar: UNK	Likely pathogenic	No	ESCC-P008
ESCC-0445	16	597580	597580	C	T	CAPN15	exonic	stopgain	ENSG00000103326	.	.	ENSG00000103326:ENST00000219611:exon4:c.C742T:p.R248X	CAPN15:NM_005632:exon4:c.C742T:p.R248X	clinvar: UNK	Pathogenic	No	ESCC-P006
ESCC-0013	15	42691838	42691838	C	T	CAPN3	exonic	nonsynonymous SNV	ENSG00000092529	rs776043976	.	ENSG00000092529:ENST00000349748:exon9:c.C1198T:p.R400C,ENSG00000092529:ENST00000318023:exon10:c.C1342T:p.R448C,ENSG00000092529:ENST00000357568:exon10:c.C1342T:p.R448C,ENSG00000092529:ENST00000397163:exon10:c.C1342T:p.R448C,ENSG00000092529:ENST00000356316:exon14:c.C1081T:p.R361C	CAPN3:NM_173087:exon9:c.C1198T:p.R400C,CAPN3:NM_000070:exon10:c.C1342T:p.R448C,CAPN3:NM_024344:exon10:c.C1342T:p.R448C	clinvar: Pathogenic/Likely_pathogenic	Likely pathogenic	No	ESCC-P001
ESCC-0196	15	42702630	42702630	A	G	CAPN3	exonic	nonsynonymous SNV	ENSG00000092529	rs200379491	0.0001	ENSG00000092529:ENST00000337571:exon5:c.A125G:p.D42G,ENSG00000092529:ENST00000561817:exon5:c.A125G:p.D42G,ENSG00000092529:ENST00000397204:exon6:c.A125G:p.D42G,ENSG00000092529:ENST00000565559:exon7:c.A302G:p.D101G,ENSG00000092529:ENST00000569136:exon7:c.A125G:p.D42G,ENSG00000092529:ENST00000569827:exon7:c.A452G:p.D151G,ENSG00000092529:ENST00000397200:exon9:c.A584G:p.D195G,ENSG00000092529:ENST00000…	CAPN3:NM_173089:exon5:c.A125G:p.D42G,CAPN3:NM_173090:exon6:c.A125G:p.D42G,CAPN3:NM_173088:exon9:c.A584G:p.D195G,CAPN3:NM_173087:exon17:c.A1844G:p.D615G,CAPN3:NM_024344:exon19:c.A2102G:p.D701G,CAPN3:NM_000070:exon20:c.A2120G:p.D707G	clinvar: Pathogenic/Likely_pathogenic	Likely pathogenic	No	ESCC-P002
ESCC-0173	15	42702630	42702630	A	G	CAPN3	exonic	nonsynonymous SNV	ENSG00000092529	rs200379491	0.0001	ENSG00000092529:ENST00000337571:exon5:c.A125G:p.D42G,ENSG00000092529:ENST00000561817:exon5:c.A125G:p.D42G,ENSG00000092529:ENST00000397204:exon6:c.A125G:p.D42G,ENSG00000092529:ENST00000565559:exon7:c.A302G:p.D101G,ENSG00000092529:ENST00000569136:exon7:c.A125G:p.D42G,ENSG00000092529:ENST00000569827:exon7:c.A452G:p.D151G,ENSG00000092529:ENST00000397200:exon9:c.A584G:p.D195G,ENSG00000092529:ENST00000…	CAPN3:NM_173089:exon5:c.A125G:p.D42G,CAPN3:NM_173090:exon6:c.A125G:p.D42G,CAPN3:NM_173088:exon9:c.A584G:p.D195G,CAPN3:NM_173087:exon17:c.A1844G:p.D615G,CAPN3:NM_024344:exon19:c.A2102G:p.D701G,CAPN3:NM_000070:exon20:c.A2120G:p.D707G	clinvar: Pathogenic/Likely_pathogenic	Likely pathogenic	No	ESCC-P002
ESCC-0265	15	42702630	42702630	A	G	CAPN3	exonic	nonsynonymous SNV	ENSG00000092529	rs200379491	0.0001	ENSG00000092529:ENST00000337571:exon5:c.A125G:p.D42G,ENSG00000092529:ENST00000561817:exon5:c.A125G:p.D42G,ENSG00000092529:ENST00000397204:exon6:c.A125G:p.D42G,ENSG00000092529:ENST00000565559:exon7:c.A302G:p.D101G,ENSG00000092529:ENST00000569136:exon7:c.A125G:p.D42G,ENSG00000092529:ENST00000569827:exon7:c.A452G:p.D151G,ENSG00000092529:ENST00000397200:exon9:c.A584G:p.D195G,ENSG00000092529:ENST00000…	CAPN3:NM_173089:exon5:c.A125G:p.D42G,CAPN3:NM_173090:exon6:c.A125G:p.D42G,CAPN3:NM_173088:exon9:c.A584G:p.D195G,CAPN3:NM_173087:exon17:c.A1844G:p.D615G,CAPN3:NM_024344:exon19:c.A2102G:p.D701G,CAPN3:NM_000070:exon20:c.A2120G:p.D707G	clinvar: Pathogenic/Likely_pathogenic	Likely pathogenic	No	ESCC-P003
ESCC-0270	15	42695077	42695077	G	C	CAPN3	exonic	nonsynonymous SNV	ENSG00000092529	.	.	ENSG00000092529:ENST00000397200:exon2:c.G86C:p.R29P,ENSG00000092529:ENST00000569827:exon2:c.G86C:p.R29P,ENSG00000092529:ENST00000349748:exon12:c.G1478C:p.R493P,ENSG00000092529:ENST00000318023:exon13:c.G1622C:p.R541P,ENSG00000092529:ENST00000357568:exon13:c.G1622C:p.R541P,ENSG00000092529:ENST00000397163:exon13:c.G1622C:p.R541P,ENSG00000092529:ENST00000356316:exon17:c.G1361C:p.R454P	CAPN3:NM_173088:exon2:c.G86C:p.R29P,CAPN3:NM_173087:exon12:c.G1478C:p.R493P,CAPN3:NM_000070:exon13:c.G1622C:p.R541P,CAPN3:NM_024344:exon13:c.G1622C:p.R541P	clinvar: UNK	Likely pathogenic	No	ESCC-P003
ESCC-0326	15	42693950	42693950	G	A	CAPN3	exonic	nonsynonymous SNV	ENSG00000092529	rs147764579	9.697e-05	ENSG00000092529:ENST00000349748:exon10:c.G1322A:p.R441Q,ENSG00000092529:ENST00000318023:exon11:c.G1466A:p.R489Q,ENSG00000092529:ENST00000357568:exon11:c.G1466A:p.R489Q,ENSG00000092529:ENST00000397163:exon11:c.G1466A:p.R489Q,ENSG00000092529:ENST00000356316:exon15:c.G1205A:p.R402Q	CAPN3:NM_173087:exon10:c.G1322A:p.R441Q,CAPN3:NM_000070:exon11:c.G1466A:p.R489Q,CAPN3:NM_024344:exon11:c.G1466A:p.R489Q	clinvar: Pathogenic/Likely_pathogenic	Likely pathogenic	No	ESCC-P004
ESCC-0427	15	42702149	42702149	G	A	CAPN3	exonic	nonsynonymous SNV	ENSG00000092529	rs140425651	.	ENSG00000092529:ENST00000337571:exon4:c.G76A:p.G26R,ENSG00000092529:ENST00000561817:exon4:c.G76A:p.G26R,ENSG00000092529:ENST00000397204:exon5:c.G76A:p.G26R,ENSG00000092529:ENST00000565274:exon5:c.G283A:p.G95R,ENSG00000092529:ENST00000565559:exon6:c.G253A:p.G85R,ENSG00000092529:ENST00000569136:exon6:c.G76A:p.G26R,ENSG00000092529:ENST00000569827:exon6:c.G403A:p.G135R,ENSG00000092529:ENST00000397200…	CAPN3:NM_173089:exon4:c.G76A:p.G26R,CAPN3:NM_173090:exon5:c.G76A:p.G26R,CAPN3:NM_173088:exon8:c.G535A:p.G179R,CAPN3:NM_173087:exon16:c.G1795A:p.G599R,CAPN3:NM_024344:exon18:c.G2053A:p.G685R,CAPN3:NM_000070:exon19:c.G2071A:p.G691R	clinvar: Conflicting_interpretations_of_pathogenicity	Likely pathogenic	No	ESCC-P006
ESCC-0451	15	42702149	42702149	G	A	CAPN3	exonic	nonsynonymous SNV	ENSG00000092529	rs140425651	.	ENSG00000092529:ENST00000337571:exon4:c.G76A:p.G26R,ENSG00000092529:ENST00000561817:exon4:c.G76A:p.G26R,ENSG00000092529:ENST00000397204:exon5:c.G76A:p.G26R,ENSG00000092529:ENST00000565274:exon5:c.G283A:p.G95R,ENSG00000092529:ENST00000565559:exon6:c.G253A:p.G85R,ENSG00000092529:ENST00000569136:exon6:c.G76A:p.G26R,ENSG00000092529:ENST00000569827:exon6:c.G403A:p.G135R,ENSG00000092529:ENST00000397200…	CAPN3:NM_173089:exon4:c.G76A:p.G26R,CAPN3:NM_173090:exon5:c.G76A:p.G26R,CAPN3:NM_173088:exon8:c.G535A:p.G179R,CAPN3:NM_173087:exon16:c.G1795A:p.G599R,CAPN3:NM_024344:exon18:c.G2053A:p.G685R,CAPN3:NM_000070:exon19:c.G2071A:p.G691R	clinvar: Conflicting_interpretations_of_pathogenicity	Likely pathogenic	No	ESCC-P006
ESCC-0490	15	42702858	42702858	G	A	CAPN3	exonic	nonsynonymous SNV	ENSG00000092529	rs146923842	0.0004	ENSG00000092529:ENST00000567817:exon1:c.G73A:p.D25N,ENSG00000092529:ENST00000337571:exon6:c.G262A:p.D88N,ENSG00000092529:ENST00000561817:exon6:c.G262A:p.D88N,ENSG00000092529:ENST00000397204:exon7:c.G262A:p.D88N,ENSG00000092529:ENST00000565559:exon8:c.G439A:p.D147N,ENSG00000092529:ENST00000569136:exon8:c.G262A:p.D88N,ENSG00000092529:ENST00000569827:exon8:c.G589A:p.D197N,ENSG00000092529:ENST0000039…	CAPN3:NM_173089:exon6:c.G262A:p.D88N,CAPN3:NM_173090:exon7:c.G262A:p.D88N,CAPN3:NM_173088:exon10:c.G721A:p.D241N,CAPN3:NM_173087:exon18:c.G1981A:p.D661N,CAPN3:NM_024344:exon20:c.G2239A:p.D747N,CAPN3:NM_000070:exon21:c.G2257A:p.D753N	clinvar: Conflicting_interpretations_of_pathogenicity	Likely pathogenic	No	ESCC-P008
ESCC-0074	17	78176172	78176172	C	A	CARD14	exonic	stopgain	ENSG00000141527	rs141122143	3.231e-05	ENSG00000141527:ENST00000344227:exon15:c.C2172A:p.Y724X,ENSG00000141527:ENST00000570421:exon15:c.C2172A:p.Y724X,ENSG00000141527:ENST00000573882:exon17:c.C2172A:p.Y724X	CARD14:NM_001257970:exon15:c.C2172A:p.Y724X,CARD14:NM_024110:exon15:c.C2172A:p.Y724X,CARD14:NM_001366385:exon18:c.C2172A:p.Y724X	clinvar: UNK	Pathogenic	No	ESCC-P001
ESCC-0190	17	78171906	78171906	C	T	CARD14	exonic	stopgain	ENSG00000141527	rs202166921	6.464e-05	ENSG00000141527:ENST00000392434:exon9:c.C892T:p.Q298X,ENSG00000141527:ENST00000344227:exon12:c.C1603T:p.Q535X,ENSG00000141527:ENST00000570421:exon12:c.C1603T:p.Q535X,ENSG00000141527:ENST00000573882:exon14:c.C1603T:p.Q535X	CARD14:NM_052819:exon9:c.C892T:p.Q298X,CARD14:NM_001257970:exon12:c.C1603T:p.Q535X,CARD14:NM_024110:exon12:c.C1603T:p.Q535X,CARD14:NM_001366385:exon15:c.C1603T:p.Q535X	clinvar: UNK	Likely pathogenic	No	ESCC-P002
ESCC-0399	9	139266526	139266526	G	T	CARD9	exonic	stopgain	ENSG00000187796	.	.	ENSG00000187796:ENST00000315908:exon2:c.C5A:p.S2X,ENSG00000187796:ENST00000371732:exon2:c.C5A:p.S2X,ENSG00000187796:ENST00000371734:exon2:c.C5A:p.S2X,ENSG00000187796:ENST00000489932:exon2:c.C5A:p.S2X	CARD9:NM_052813:exon2:c.C5A:p.S2X,CARD9:NM_052814:exon2:c.C5A:p.S2X	clinvar: UNK	Pathogenic	No	ESCC-P006
ESCC-0420	2	202050825	202050825	C	T	CASP10	exonic	stopgain	ENSG00000003400	rs201601111	.	ENSG00000003400:ENST00000272879:exon2:c.C325T:p.R109X,ENSG00000003400:ENST00000286186:exon2:c.C325T:p.R109X,ENSG00000003400:ENST00000313728:exon2:c.C325T:p.R109X,ENSG00000003400:ENST00000346817:exon2:c.C325T:p.R109X,ENSG00000003400:ENST00000360132:exon2:c.C325T:p.R109X,ENSG00000003400:ENST00000374650:exon2:c.C325T:p.R109X,ENSG00000003400:ENST00000438843:exon2:c.C325T:p.R109X,ENSG00000003400:ENST0…	CASP10:NM_001206524:exon2:c.C325T:p.R109X,CASP10:NM_001206542:exon2:c.C325T:p.R109X,CASP10:NM_001230:exon2:c.C325T:p.R109X,CASP10:NM_001306083:exon2:c.C325T:p.R109X,CASP10:NM_032974:exon2:c.C325T:p.R109X,CASP10:NM_032976:exon2:c.C325T:p.R109X,CASP10:NM_032977:exon2:c.C325T:p.R109X	clinvar: UNK	Likely pathogenic	No	ESCC-P006
ESCC-0029	1	160163623	160163623	G	C	CASQ1	exonic	nonsynonymous SNV	ENSG00000143318	.	.	ENSG00000143318:ENST00000368078:exon3:c.G451C:p.E151Q,ENSG00000143318:ENST00000368079:exon3:c.G433C:p.E145Q	CASQ1:NM_001231:exon3:c.G451C:p.E151Q	clinvar: UNK	Likely pathogenic	No	ESCC-P001
ESCC-0541	11	65788379	65788379	G	-	CATSPER1	exonic	frameshift deletion	ENSG00000175294	.	.	ENSG00000175294:ENST00000312106:exon6:c.1830delC:p.K611Sfs*42;ENSG00000175294:ENST00000312106:exon6:c.1830delC:p.K611Sfs*42	CATSPER1:NM_053054:exon6:c.1830delC:p.K611Sfs*42;CATSPER1:NM_053054:exon6:c.1830delC:p.K611Sfs*42	clinvar: UNK	Likely pathogenic	No	ESCC-P009
ESCC-0218	3	8787497	8787497	G	C	CAV3	exonic	nonsynonymous SNV	ENSG00000182533	rs773309037	3.233e-05	ENSG00000182533:ENST00000343849:exon2:c.G400C:p.A134P,ENSG00000182533:ENST00000397368:exon2:c.G400C:p.A134P	CAV3:NM_001234:exon2:c.G400C:p.A134P,CAV3:NM_033337:exon2:c.G400C:p.A134P	clinvar: UNK	Likely pathogenic	No	ESCC-P003
ESCC-0518	3	8787374	8787374	G	A	CAV3	exonic	nonsynonymous SNV	ENSG00000182533	rs28936686	6.46e-05	ENSG00000182533:ENST00000343849:exon2:c.G277A:p.A93T,ENSG00000182533:ENST00000397368:exon2:c.G277A:p.A93T	CAV3:NM_001234:exon2:c.G277A:p.A93T,CAV3:NM_033337:exon2:c.G277A:p.A93T	clinvar: Conflicting_interpretations_of_pathogenicity	Uncertain significance	No	ESCC-P009
ESCC-0332	20	32161779	32161779	G	A	CBFA2T2	splicing	.	ENSG00000078699	.	.	.	.	clinvar: UNK	Pathogenic	No	ESCC-P004
ESCC-0022	2	114210749	114210749	A	-	CBWD2	exonic	frameshift deletion	ENSG00000136682	.	.	ENSG00000136682:ENST00000259199:exon5:c.464delA:p.E155Dfs*2,ENSG00000136682:ENST00000416503:exon5:c.464delA:p.E155Dfs*2,ENSG00000136682:ENST00000456188:exon5:c.464delA:p.E155Dfs*2,ENSG00000136682:ENST00000433343:exon6:c.356delA:p.E119Dfs*2;ENSG00000136682:ENST00000259199:exon5:c.464delA:p.E155Dfs*2,ENSG00000136682:ENST00000416503:exon5:c.464delA:p.E155Dfs*2,ENSG00000136682:ENST00000456188:exon5:c…	CBWD2:NM_001330336:exon5:c.464delA:p.E155Dfs*2,CBWD2:NM_001330337:exon5:c.464delA:p.E155Dfs*2,CBWD2:NM_172003:exon5:c.464delA:p.E155Dfs*2,CBWD2:NM_001330339:exon6:c.356delA:p.E119Dfs*2;CBWD2:NM_001330336:exon5:c.464delA:p.E155Dfs*2,CBWD2:NM_001330337:exon5:c.464delA:p.E155Dfs*2,CBWD2:NM_172003:exon5:c.464delA:p.E155Dfs*2,CBWD2:NM_001330339:exon6:c.356delA:p.E119Dfs*2	clinvar: UNK	Likely pathogenic	No	ESCC-P001
ESCC-0384	17	77755635	77755635	C	-	CBX2	exonic	frameshift deletion	ENSG00000173894	rs368650820	0.0008	ENSG00000173894:ENST00000269399:exon4:c.323delC:p.Q109Sfs*6;ENSG00000173894:ENST00000269399:exon4:c.323delC:p.Q109Sfs*6	CBX2:NM_032647:exon4:c.323delC:p.Q109Sfs*6;CBX2:NM_032647:exon4:c.323delC:p.Q109Sfs*6	clinvar: UNK	Likely pathogenic	No	ESCC-P006
ESCC-0529	17	77755736	77755736	C	T	CBX2	exonic	stopgain	ENSG00000173894	.	.	ENSG00000173894:ENST00000269399:exon4:c.C424T:p.Q142X	CBX2:NM_032647:exon4:c.C424T:p.Q142X	clinvar: UNK	Likely pathogenic	No	ESCC-P009
ESCC-0118	4	15599055	15599058	CAGA	-	CC2D2A	exonic	frameshift deletion	ENSG00000048342	rs797045437	.	ENSG00000048342:ENST00000389652:exon32:c.4139_4142del:p.D1381Kfs*15,ENSG00000048342:ENST00000413206:exon35:c.4463_4466del:p.D1489Kfs*15,ENSG00000048342:ENST00000424120:exon35:c.4463_4466del:p.D1489Kfs*15,ENSG00000048342:ENST00000503292:exon36:c.4463_4466del:p.D1489Kfs*15;ENSG00000048342:ENST00000389652:exon32:c.4139_4142del:p.D1381Kfs*15,ENSG00000048342:ENST00000413206:exon35:c.4463_4466del:p.D14…	CC2D2A:NM_001080522:exon36:c.4463_4466del:p.D1489Kfs*15;CC2D2A:NM_001080522:exon36:c.4463_4466del:p.D1489Kfs*15	clinvar: Pathogenic/Likely_pathogenic	Pathogenic	No	ESCC-P002
ESCC-0043	3	180334442	180334443	TG	-	CCDC39	exonic	frameshift deletion	ENSG00000145075	.	.	ENSG00000145075:ENST00000442201:exon18:c.2447_2448del:p.T816Kfs*3;ENSG00000145075:ENST00000442201:exon18:c.2447_2448del:p.T816Kfs*3	CCDC39:NM_181426:exon18:c.2447_2448del:p.T816Kfs*3;CCDC39:NM_181426:exon18:c.2447_2448del:p.T816Kfs*3	clinvar: UNK	Likely pathogenic	No	ESCC-P001
ESCC-0336	17	78055589	78055589	G	A	CCDC40	splicing	.	ENSG00000141519	.	.	.	.	clinvar: UNK	Pathogenic	No	ESCC-P004
ESCC-0359	17	78022380	78022380	A	G	CCDC40	splicing	.	ENSG00000141519	rs752419274	.	.	.	clinvar: UNK	Pathogenic	No	ESCC-P005
ESCC-0473	15	55681611	55681611	-	T	CCPG1	exonic	frameshift insertion	ENSG00000260916	.	.	ENSG00000260916:ENST00000310958:exon2:c.11dupA:p.N4Kfs*4,ENSG00000260916:ENST00000425574:exon2:c.11dupA:p.N4Kfs*4,ENSG00000260916:ENST00000442196:exon2:c.11dupA:p.N4Kfs*4,ENSG00000260916:ENST00000563171:exon2:c.11dupA:p.N4Kfs*4,ENSG00000260916:ENST00000568808:exon2:c.11dupA:p.N4Kfs*4,ENSG00000260916:ENST00000569205:exon2:c.11dupA:p.N4Kfs*4,ENSG00000260916:ENST00000570272:exon2:c.11dupA:p.N4Kfs*4,…	CCPG1:NM_001204450:exon2:c.11dupA:p.N4Kfs*4,CCPG1:NM_001204451:exon2:c.11dupA:p.N4Kfs*4,CCPG1:NM_004748:exon2:c.11dupA:p.N4Kfs*4,CCPG1:NM_020739:exon2:c.11dupA:p.N4Kfs*4;CCPG1:NM_001204450:exon2:c.11dupA:p.N4Kfs*4,CCPG1:NM_001204451:exon2:c.11dupA:p.N4Kfs*4,CCPG1:NM_004748:exon2:c.11dupA:p.N4Kfs*4,CCPG1:NM_020739:exon2:c.11dupA:p.N4Kfs*4	clinvar: UNK	Likely pathogenic	No	ESCC-P006
ESCC-0020	7	80302707	80302707	T	-	CD36	exonic	frameshift deletion	ENSG00000135218	.	.	ENSG00000135218:ENST00000433696:exon9:c.1119delT:p.I374Ffs*22,ENSG00000135218:ENST00000538969:exon10:c.1056delT:p.I353Ffs*22,ENSG00000135218:ENST00000419819:exon11:c.1236delT:p.I413Ffs*22,ENSG00000135218:ENST00000534394:exon11:c.1008delT:p.I337Ffs*22,ENSG00000135218:ENST00000432207:exon12:c.1236delT:p.I413Ffs*22,ENSG00000135218:ENST00000309881:exon13:c.1236delT:p.I413Ffs*22,ENSG00000135218:ENST00…	CD36:NM_001289908:exon9:c.1119delT:p.I374Ffs*22,CD36:NM_001371080:exon10:c.771delT:p.I258Ffs*22,CD36:NM_001127444:exon11:c.1236delT:p.I413Ffs*22,CD36:NM_001289909:exon11:c.1056delT:p.I353Ffs*22,CD36:NM_001289911:exon11:c.1008delT:p.I337Ffs*22,CD36:NM_001127443:exon12:c.1236delT:p.I413Ffs*22,CD36:NM_000072:exon13:c.1236delT:p.I413Ffs*22,CD36:NM_001001547:exon13:c.1236delT:p.I413Ffs*22,CD36:NM_0010…	clinvar: UNK	Likely pathogenic	No	ESCC-P001
ESCC-0004	7	80302102	80302102	T	G	CD36	exonic	stopgain	ENSG00000135218	rs775478465	6.469e-05	ENSG00000135218:ENST00000433696:exon8:c.T1025G:p.L342X,ENSG00000135218:ENST00000538969:exon9:c.T962G:p.L321X,ENSG00000135218:ENST00000419819:exon10:c.T1142G:p.L381X,ENSG00000135218:ENST00000534394:exon10:c.T914G:p.L305X,ENSG00000135218:ENST00000432207:exon11:c.T1142G:p.L381X,ENSG00000135218:ENST00000309881:exon12:c.T1142G:p.L381X,ENSG00000135218:ENST00000394788:exon12:c.T1142G:p.L381X,ENSG0000013…	CD36:NM_001289908:exon8:c.T1025G:p.L342X,CD36:NM_001371080:exon9:c.T677G:p.L226X,CD36:NM_001127444:exon10:c.T1142G:p.L381X,CD36:NM_001289909:exon10:c.T962G:p.L321X,CD36:NM_001289911:exon10:c.T914G:p.L305X,CD36:NM_001127443:exon11:c.T1142G:p.L381X,CD36:NM_000072:exon12:c.T1142G:p.L381X,CD36:NM_001001547:exon12:c.T1142G:p.L381X,CD36:NM_001001548:exon12:c.T1142G:p.L381X,CD36:NM_001371074:exon12:c.T1…	clinvar: UNK	Pathogenic	No	ESCC-P001
ESCC-0071	7	80302102	80302102	T	G	CD36	exonic	stopgain	ENSG00000135218	rs775478465	6.469e-05	ENSG00000135218:ENST00000433696:exon8:c.T1025G:p.L342X,ENSG00000135218:ENST00000538969:exon9:c.T962G:p.L321X,ENSG00000135218:ENST00000419819:exon10:c.T1142G:p.L381X,ENSG00000135218:ENST00000534394:exon10:c.T914G:p.L305X,ENSG00000135218:ENST00000432207:exon11:c.T1142G:p.L381X,ENSG00000135218:ENST00000309881:exon12:c.T1142G:p.L381X,ENSG00000135218:ENST00000394788:exon12:c.T1142G:p.L381X,ENSG0000013…	CD36:NM_001289908:exon8:c.T1025G:p.L342X,CD36:NM_001371080:exon9:c.T677G:p.L226X,CD36:NM_001127444:exon10:c.T1142G:p.L381X,CD36:NM_001289909:exon10:c.T962G:p.L321X,CD36:NM_001289911:exon10:c.T914G:p.L305X,CD36:NM_001127443:exon11:c.T1142G:p.L381X,CD36:NM_000072:exon12:c.T1142G:p.L381X,CD36:NM_001001547:exon12:c.T1142G:p.L381X,CD36:NM_001001548:exon12:c.T1142G:p.L381X,CD36:NM_001371074:exon12:c.T1…	clinvar: UNK	Pathogenic	No	ESCC-P001
ESCC-0118	7	80300482	80300482	T	G	CD36	splicing	.	ENSG00000135218	rs555480623	3.232e-05	.	.	clinvar: UNK	Pathogenic	No	ESCC-P002
ESCC-0197	7	80300482	80300482	T	G	CD36	splicing	.	ENSG00000135218	rs555480623	3.232e-05	.	.	clinvar: UNK	Pathogenic	No	ESCC-P002
ESCC-0156	7	80300482	80300482	T	G	CD36	splicing	.	ENSG00000135218	rs555480623	3.232e-05	.	.	clinvar: UNK	Pathogenic	No	ESCC-P002
ESCC-0271	7	80292485	80292485	-	GTAA	CD36	exonic	frameshift insertion	ENSG00000135218	rs765206579	.	ENSG00000135218:ENST00000419819:exon4:c.609_610insGTAA:p.Y204Vfs*11,ENSG00000135218:ENST00000433696:exon4:c.609_610insGTAA:p.Y204Vfs*11,ENSG00000135218:ENST00000534394:exon4:c.381_382insGTAA:p.Y128Vfs*11,ENSG00000135218:ENST00000544133:exon4:c.609_610insGTAA:p.Y204Vfs*11,ENSG00000135218:ENST00000413265:exon5:c.609_610insGTAA:p.P203_204insV,ENSG00000135218:ENST00000432207:exon5:c.609_610insGTAA:p.…	CD36:NM_001371080:exon3:c.144_145insGTAA:p.Y49Vfs*11,CD36:NM_001127444:exon4:c.609_610insGTAA:p.Y204Vfs*11,CD36:NM_001289908:exon4:c.609_610insGTAA:p.Y204Vfs*11,CD36:NM_001289911:exon4:c.381_382insGTAA:p.Y128Vfs*11,CD36:NM_001127443:exon5:c.609_610insGTAA:p.Y204Vfs*11,CD36:NM_000072:exon6:c.609_610insGTAA:p.Y204Vfs*11,CD36:NM_001001547:exon6:c.609_610insGTAA:p.Y204Vfs*11,CD36:NM_001001548:exon6:c…	clinvar: UNK	Likely pathogenic	No	ESCC-P003
ESCC-0312	7	80290528	80290528	T	C	CD36	splicing	.	ENSG00000135218	rs3211893	0.0019	.	.	clinvar: Likely_pathogenic	Pathogenic	No	ESCC-P004
ESCC-0327	7	80290528	80290528	T	C	CD36	splicing	.	ENSG00000135218	rs3211893	0.0019	.	.	clinvar: Likely_pathogenic	Pathogenic	No	ESCC-P004
ESCC-0432	7	80302674	80302674	-	TTAAAGAATCTGAAGAGGAACTATATTGTGCCTATTCTTTGGC	CD36	exonic	frameshift insertion	ENSG00000135218	rs774967939	3.238e-05	ENSG00000135218:ENST00000433696:exon9:c.1086_1087insTTAAAGAATCTGAAGAGGAACTATATTGTGCCTATTCTTTGGC:p.N378Kfs*15,ENSG00000135218:ENST00000538969:exon10:c.1023_1024insTTAAAGAATCTGAAGAGGAACTATATTGTGCCTATTCTTTGGC:p.N357Kfs*15,ENSG00000135218:ENST00000419819:exon11:c.1203_1204insTTAAAGAATCTGAAGAGGAACTATATTGTGCCTATTCTTTGGC:p.N417Kfs*15,ENSG00000135218:ENST00000534394:exon11:c.975_976insTTAAAGAATCTGAAGAGGA…	CD36:NM_001289908:exon9:c.1086_1087insTTAAAGAATCTGAAGAGGAACTATATTGTGCCTATTCTTTGGC:p.N378Kfs*15,CD36:NM_001371080:exon10:c.738_739insTTAAAGAATCTGAAGAGGAACTATATTGTGCCTATTCTTTGGC:p.N262Kfs*15,CD36:NM_001127444:exon11:c.1203_1204insTTAAAGAATCTGAAGAGGAACTATATTGTGCCTATTCTTTGGC:p.N417Kfs*15,CD36:NM_001289909:exon11:c.1023_1024insTTAAAGAATCTGAAGAGGAACTATATTGTGCCTATTCTTTGGC:p.N357Kfs*15,CD36:NM_001289911:…	clinvar: UNK	Likely pathogenic	No	ESCC-P006
ESCC-0534	7	80300482	80300482	T	G	CD36	splicing	.	ENSG00000135218	rs555480623	3.232e-05	.	.	clinvar: UNK	Pathogenic	No	ESCC-P009
ESCC-0540	7	80300482	80300482	T	G	CD36	splicing	.	ENSG00000135218	rs555480623	3.232e-05	.	.	clinvar: UNK	Pathogenic	No	ESCC-P009
ESCC-0071	7	80286003	80286003	C	T	CD36	exonic	nonsynonymous SNV	ENSG00000135218	rs75326924	0.0001	ENSG00000135218:ENST00000419819:exon2:c.C268T:p.P90S,ENSG00000135218:ENST00000433696:exon2:c.C268T:p.P90S,ENSG00000135218:ENST00000534394:exon2:c.C40T:p.P14S,ENSG00000135218:ENST00000538969:exon2:c.C268T:p.P90S,ENSG00000135218:ENST00000544133:exon2:c.C268T:p.P90S,ENSG00000135218:ENST00000413265:exon3:c.C268T:p.P90S,ENSG00000135218:ENST00000426978:exon3:c.C268T:p.P90S,ENSG00000135218:ENST000004322…	CD36:NM_001127444:exon2:c.C268T:p.P90S,CD36:NM_001289908:exon2:c.C268T:p.P90S,CD36:NM_001289911:exon2:c.C40T:p.P14S,CD36:NM_001127443:exon3:c.C268T:p.P90S,CD36:NM_001289909:exon3:c.C268T:p.P90S,CD36:NM_000072:exon4:c.C268T:p.P90S,CD36:NM_001001547:exon4:c.C268T:p.P90S,CD36:NM_001001548:exon4:c.C268T:p.P90S,CD36:NM_001371074:exon4:c.C268T:p.P90S,CD36:NM_001371075:exon4:c.C268T:p.P90S,CD36:NM_00137…	clinvar: Pathogenic	Uncertain significance	No	ESCC-P001
ESCC-0119	7	80286003	80286003	C	T	CD36	exonic	nonsynonymous SNV	ENSG00000135218	rs75326924	0.0001	ENSG00000135218:ENST00000419819:exon2:c.C268T:p.P90S,ENSG00000135218:ENST00000433696:exon2:c.C268T:p.P90S,ENSG00000135218:ENST00000534394:exon2:c.C40T:p.P14S,ENSG00000135218:ENST00000538969:exon2:c.C268T:p.P90S,ENSG00000135218:ENST00000544133:exon2:c.C268T:p.P90S,ENSG00000135218:ENST00000413265:exon3:c.C268T:p.P90S,ENSG00000135218:ENST00000426978:exon3:c.C268T:p.P90S,ENSG00000135218:ENST000004322…	CD36:NM_001127444:exon2:c.C268T:p.P90S,CD36:NM_001289908:exon2:c.C268T:p.P90S,CD36:NM_001289911:exon2:c.C40T:p.P14S,CD36:NM_001127443:exon3:c.C268T:p.P90S,CD36:NM_001289909:exon3:c.C268T:p.P90S,CD36:NM_000072:exon4:c.C268T:p.P90S,CD36:NM_001001547:exon4:c.C268T:p.P90S,CD36:NM_001001548:exon4:c.C268T:p.P90S,CD36:NM_001371074:exon4:c.C268T:p.P90S,CD36:NM_001371075:exon4:c.C268T:p.P90S,CD36:NM_00137…	clinvar: Pathogenic	Uncertain significance	No	ESCC-P002
ESCC-0235	2	174224221	174224221	T	C	CDCA7	splicing	.	ENSG00000144354	.	.	.	.	clinvar: UNK	Pathogenic	No	ESCC-P003
ESCC-0463	16	68771321	68771321	G	T	CDH1	exonic	startloss	ENSG00000039068	.	.	ENSG00000039068:ENST00000261769:exon1:c.G3T:p.M1?,ENSG00000039068:ENST00000422392:exon1:c.G3T:p.M1?,ENSG00000039068:ENST00000566510:exon1:c.G3T:p.M1?,ENSG00000039068:ENST00000566612:exon1:c.G3T:p.M1?	CDH1:NM_001317184:exon1:c.G3T:p.M1?,CDH1:NM_004360:exon1:c.G3T:p.M1?	clinvar: UNK	Uncertain significance	Yes	ESCC-P006
ESCC-0092	18	25572665	25572665	A	G	CDH2	exonic	nonsynonymous SNV	ENSG00000170558	.	.	ENSG00000170558:ENST00000399380:exon8:c.T1205C:p.I402T,ENSG00000170558:ENST00000269141:exon9:c.T1298C:p.I433T	CDH2:NM_001308176:exon8:c.T1205C:p.I402T,CDH2:NM_001792:exon9:c.T1298C:p.I433T	clinvar: UNK	Likely pathogenic	No	ESCC-P001
ESCC-0112	18	25565134	25565134	A	G	CDH2	exonic	nonsynonymous SNV	ENSG00000170558	.	.	ENSG00000170558:ENST00000399380:exon12:c.T1946C:p.I649T,ENSG00000170558:ENST00000269141:exon13:c.T2039C:p.I680T	CDH2:NM_001308176:exon12:c.T1946C:p.I649T,CDH2:NM_001792:exon13:c.T2039C:p.I680T	clinvar: UNK	Likely pathogenic	No	ESCC-P001
ESCC-0404	18	25543364	25543364	G	C	CDH2	exonic	nonsynonymous SNV	ENSG00000170558	.	.	ENSG00000170558:ENST00000399380:exon14:c.C2378G:p.S793C,ENSG00000170558:ENST00000269141:exon15:c.C2471G:p.S824C	CDH2:NM_001308176:exon14:c.C2378G:p.S793C,CDH2:NM_001792:exon15:c.C2471G:p.S824C	clinvar: UNK	Likely pathogenic	No	ESCC-P006
ESCC-0341	10	73574769	73574769	C	T	CDH23	exonic	nonsynonymous SNV	ENSG00000107736	rs201727938	0.0001	ENSG00000107736:ENST00000398788:exon23:c.C3079T:p.R1027C,ENSG00000107736:ENST00000224721:exon69:c.C9814T:p.R3272C	CDH23:NM_001171936:exon4:c.C385T:p.R129C,CDH23:NM_001171935:exon5:c.C490T:p.R164C,CDH23:NM_001171934:exon22:c.C2974T:p.R992C,CDH23:NM_001171933:exon23:c.C3079T:p.R1027C,CDH23:NM_022124:exon68:c.C9799T:p.R3267C	clinvar: Conflicting_interpretations_of_pathogenicity	Likely pathogenic	No	ESCC-P004
ESCC-0050	20	60074538	60074538	C	A	CDH4	exonic	stopgain	ENSG00000179242	.	.	.	CDH4:NM_001252338:exon1:c.C48A:p.C16X	clinvar: UNK	Likely pathogenic	No	ESCC-P001
ESCC-0019	20	60498542	60498542	C	A	CDH4	exonic	nonsynonymous SNV	ENSG00000179242	.	.	ENSG00000179242:ENST00000543233:exon9:c.C1186A:p.L396M,ENSG00000179242:ENST00000360469:exon10:c.C1408A:p.L470M	CDH4:NM_001252338:exon9:c.C1297A:p.L433M,CDH4:NM_001252339:exon9:c.C1186A:p.L396M,CDH4:NM_001794:exon10:c.C1408A:p.L470M	clinvar: UNK	Likely pathogenic	No	ESCC-P001
ESCC-0101	20	60511870	60511870	G	A	CDH4	exonic	nonsynonymous SNV	ENSG00000179242	rs762171099	.	ENSG00000179242:ENST00000543233:exon15:c.G2398A:p.G800S,ENSG00000179242:ENST00000360469:exon16:c.G2620A:p.G874S	CDH4:NM_001252338:exon15:c.G2509A:p.G837S,CDH4:NM_001252339:exon15:c.G2398A:p.G800S,CDH4:NM_001794:exon16:c.G2620A:p.G874S	clinvar: UNK	Likely pathogenic	No	ESCC-P001
ESCC-0362	20	60074538	60074538	C	A	CDH4	exonic	stopgain	ENSG00000179242	.	.	.	CDH4:NM_001252338:exon1:c.C48A:p.C16X	clinvar: UNK	Likely pathogenic	No	ESCC-P005
ESCC-0526	9	90585482	90585482	C	A	CDK20	splicing	.	ENSG00000156345	.	.	.	.	clinvar: UNK	Pathogenic	No	ESCC-P009
ESCC-0314	9	123177408	123177408	G	A	CDK5RAP2	exonic	stopgain	ENSG00000136861	rs754282058	.	ENSG00000136861:ENST00000425647:exon6:c.C1237T:p.R413X,ENSG00000136861:ENST00000416449:exon13:c.C2389T:p.R797X,ENSG00000136861:ENST00000359309:exon27:c.C4084T:p.R1362X,ENSG00000136861:ENST00000360822:exon27:c.C4111T:p.R1371X,ENSG00000136861:ENST00000349780:exon28:c.C4207T:p.R1403X,ENSG00000136861:ENST00000360190:exon28:c.C4207T:p.R1403X	CDK5RAP2:NM_001272039:exon25:c.C3517T:p.R1173X,CDK5RAP2:NM_001011649:exon28:c.C4207T:p.R1403X,CDK5RAP2:NM_018249:exon28:c.C4207T:p.R1403X	clinvar: Pathogenic	Pathogenic	No	ESCC-P004
ESCC-0341	9	21971098	21971098	C	T	CDKN2A	exonic	nonsynonymous SNV	ENSG00000147889	.	.	ENSG00000147889:ENST00000578845:exon1:c.G107A:p.R36Q,ENSG00000147889:ENST00000304494:exon2:c.G260A:p.R87Q,ENSG00000147889:ENST00000446177:exon2:c.G260A:p.R87Q,ENSG00000147889:ENST00000479692:exon2:c.G107A:p.R36Q,ENSG00000147889:ENST00000497750:exon2:c.G107A:p.R36Q,ENSG00000147889:ENST00000498124:exon2:c.G260A:p.R87Q,ENSG00000147889:ENST00000498628:exon2:c.G107A:p.R36Q,ENSG00000147889:ENST00000579…	CDKN2A:NM_000077:exon2:c.G260A:p.R87Q,CDKN2A:NM_001195132:exon2:c.G260A:p.R87Q,CDKN2A:NM_001363763:exon2:c.G107A:p.R36Q	clinvar: UNK	Likely pathogenic	Yes	ESCC-P004
ESCC-0491	9	21974676	21974676	C	A	CDKN2A	exonic;splicing	nonsynonymous SNV	ENSG00000147889;ENSG00000147889	.	.	ENSG00000147889:ENST00000380151:exon1:c.G151T:p.V51L	CDKN2A:NM_058197:exon1:c.G151T:p.V51L	clinvar: UNK	Uncertain significance	Yes	ESCC-P008
ESCC-0259	16	88873749	88873749	C	T	CDT1	exonic	stopgain	ENSG00000167513	.	.	ENSG00000167513:ENST00000301019:exon9:c.C1336T:p.Q446X	CDT1:NM_030928:exon9:c.C1336T:p.Q446X	clinvar: UNK	Pathogenic	No	ESCC-P003
ESCC-0049	1	214791992	214791992	C	T	CENPF	exonic	stopgain	ENSG00000117724	rs753435122	.	ENSG00000117724:ENST00000366955:exon4:c.C436T:p.Q146X	CENPF:NM_016343:exon4:c.C436T:p.Q146X	clinvar: UNK	Pathogenic	No	ESCC-P001
ESCC-0169	1	214819284	214819285	TG	-	CENPF	exonic	frameshift deletion	ENSG00000117724	.	.	ENSG00000117724:ENST00000366955:exon13:c.6371_6372del:p.L2124Qfs*5;ENSG00000117724:ENST00000366955:exon13:c.6371_6372del:p.L2124Qfs*5	CENPF:NM_016343:exon13:c.6371_6372del:p.L2124Qfs*5;CENPF:NM_016343:exon13:c.6371_6372del:p.L2124Qfs*5	clinvar: Likely_pathogenic	Pathogenic	No	ESCC-P002
ESCC-0308	1	214787203	214787203	-	A	CENPF	exonic	frameshift insertion	ENSG00000117724	.	.	ENSG00000117724:ENST00000366955:exon2:c.107dupA:p.R37Kfs*6;ENSG00000117724:ENST00000366955:exon2:c.107dupA:p.R37Kfs*6	CENPF:NM_016343:exon2:c.107dupA:p.R37Kfs*6;CENPF:NM_016343:exon2:c.107dupA:p.R37Kfs*6	clinvar: UNK	Likely pathogenic	No	ESCC-P004
ESCC-0496	1	214792470	214792470	A	G	CENPF	splicing	.	ENSG00000117724	rs754027997	.	.	.	clinvar: UNK	Pathogenic	No	ESCC-P008
ESCC-0117	4	56846307	56846307	A	G	CEP135	splicing	.	ENSG00000174799	rs202125581	9.686e-05	.	.	clinvar: UNK	Pathogenic	No	ESCC-P002
ESCC-0471	4	56885717	56885717	A	T	CEP135	exonic	stopgain	ENSG00000174799	rs200676378	6.457e-05	ENSG00000174799:ENST00000257287:exon23:c.A3211T:p.K1071X	CEP135:NM_025009:exon23:c.A3211T:p.K1071X	clinvar: UNK	Pathogenic	No	ESCC-P006
ESCC-0530	4	56846307	56846307	A	G	CEP135	splicing	.	ENSG00000174799	rs202125581	9.686e-05	.	.	clinvar: UNK	Pathogenic	No	ESCC-P009
ESCC-0122	15	49090250	49090250	T	C	CEP152	splicing	.	ENSG00000103995	rs537376932	6.458e-05	.	.	clinvar: UNK	Pathogenic	No	ESCC-P002
ESCC-0294	15	49033797	49033797	C	A	CEP152	splicing	.	ENSG00000103995;ENSG00000103995	rs137967275	3.227e-05	ENSG00000103995:ENST00000325747:exon25:c.G3815T:p.G1272V	.	clinvar: UNK	Pathogenic	No	ESCC-P003
ESCC-0401	15	49089856	49089856	A	G	CEP152	splicing	.	ENSG00000103995	.	.	.	.	clinvar: UNK	Pathogenic	No	ESCC-P006
ESCC-0554	15	49059645	49059645	A	C	CEP152	exonic	stopgain	ENSG00000103995	rs182018947	0.0005	ENSG00000103995:ENST00000325747:exon15:c.T1755G:p.Y585X,ENSG00000103995:ENST00000380950:exon16:c.T2034G:p.Y678X,ENSG00000103995:ENST00000399334:exon16:c.T2034G:p.Y678X	CEP152:NM_001194998:exon16:c.T2034G:p.Y678X,CEP152:NM_014985:exon16:c.T2034G:p.Y678X	clinvar: Conflicting_interpretations_of_pathogenicity	Pathogenic	No	ESCC-P009
ESCC-0179	12	88452645	88452645	C	T	CEP290	exonic	stopgain	ENSG00000198707	rs760540562	6.457e-05	ENSG00000198707:ENST00000547691:exon24:c.G3978A:p.W1326X,ENSG00000198707:ENST00000397838:exon41:c.G3978A:p.W1326X,ENSG00000198707:ENST00000309041:exon49:c.G6804A:p.W2268X,ENSG00000198707:ENST00000552810:exon49:c.G6798A:p.W2266X	CEP290:NM_025114:exon49:c.G6798A:p.W2266X	clinvar: Pathogenic	Pathogenic	No	ESCC-P002
ESCC-0413	12	88476938	88476938	G	A	CEP290	exonic	stopgain	ENSG00000198707	rs376493409	.	ENSG00000198707:ENST00000547691:exon12:c.C2062T:p.Q688X,ENSG00000198707:ENST00000397838:exon29:c.C2062T:p.Q688X,ENSG00000198707:ENST00000309041:exon37:c.C4888T:p.Q1630X,ENSG00000198707:ENST00000552810:exon37:c.C4882T:p.Q1628X	CEP290:NM_025114:exon37:c.C4882T:p.Q1628X	clinvar: Pathogenic	Pathogenic	No	ESCC-P006
ESCC-0281	1	179956422	179956422	G	A	CEP350	splicing	.	ENSG00000135837	.	.	.	.	clinvar: UNK	Pathogenic	No	ESCC-P003
ESCC-0274	1	179955368	179955368	C	T	CEP350	exonic	stopgain	ENSG00000135837	.	.	ENSG00000135837:ENST00000357434:exon1:c.C52T:p.Q18X,ENSG00000135837:ENST00000367607:exon2:c.C52T:p.Q18X	CEP350:NM_014810:exon2:c.C52T:p.Q18X	clinvar: UNK	Likely pathogenic	No	ESCC-P003
ESCC-0247	3	134214143	134214143	A	-	CEP63	exonic	frameshift deletion	ENSG00000182923	.	.	.	CEP63:NM_001353118:exon2:c.12delA:p.K5Nfs*23;CEP63:NM_001353118:exon2:c.12delA:p.K5Nfs*23	clinvar: UNK	Likely pathogenic	No	ESCC-P003
ESCC-0206	9	80856681	80856681	G	A	CEP78	exonic	stopgain	ENSG00000148019	.	.	ENSG00000148019:ENST00000277082:exon4:c.G569A:p.W190X,ENSG00000148019:ENST00000376597:exon4:c.G569A:p.W190X,ENSG00000148019:ENST00000376598:exon4:c.G569A:p.W190X,ENSG00000148019:ENST00000415759:exon4:c.G569A:p.W190X,ENSG00000148019:ENST00000424347:exon4:c.G569A:p.W190X	CEP78:NM_001098802:exon4:c.G569A:p.W190X,CEP78:NM_001330691:exon4:c.G569A:p.W190X,CEP78:NM_001330693:exon4:c.G569A:p.W190X,CEP78:NM_001330694:exon4:c.G569A:p.W190X,CEP78:NM_001349838:exon4:c.G569A:p.W190X,CEP78:NM_001349839:exon4:c.G569A:p.W190X,CEP78:NM_001349840:exon4:c.G569A:p.W190X,CEP78:NM_032171:exon4:c.G569A:p.W190X	clinvar: UNK	Pathogenic	No	ESCC-P003
ESCC-0514	12	94703747	94703747	G	A	CEP83	exonic	stopgain	ENSG00000173588	.	.	ENSG00000173588:ENST00000552632:exon3:c.C340T:p.Q114X,ENSG00000173588:ENST00000339839:exon15:c.C1948T:p.Q650X,ENSG00000173588:ENST00000397809:exon16:c.C1948T:p.Q650X	CEP83:NM_001368041:exon13:c.C1723T:p.Q575X,CEP83:NM_001042399:exon15:c.C1948T:p.Q650X,CEP83:NM_001346457:exon15:c.C1948T:p.Q650X,CEP83:NM_001346459:exon15:c.C1636T:p.Q546X,CEP83:NM_001368038:exon15:c.C1948T:p.Q650X,CEP83:NM_001368040:exon15:c.C1636T:p.Q546X,CEP83:NM_001346458:exon16:c.C1636T:p.Q546X,CEP83:NM_001368037:exon16:c.C1948T:p.Q650X,CEP83:NM_001368039:exon16:c.C1636T:p.Q546X,CEP83:NM_016…	clinvar: UNK	Pathogenic	No	ESCC-P009
ESCC-0438	16	57004954	57004954	G	A	CETP	exonic	stopgain	ENSG00000087237	.	.	ENSG00000087237:ENST00000200676:exon6:c.G537A:p.W179X,ENSG00000087237:ENST00000379780:exon6:c.G537A:p.W179X,ENSG00000087237:ENST00000566128:exon6:c.G342A:p.W114X	CETP:NM_000078:exon6:c.G537A:p.W179X,CETP:NM_001286085:exon6:c.G537A:p.W179X	clinvar: UNK	Pathogenic	No	ESCC-P006
ESCC-0484	18	47778144	47778145	CA	-	CFAP53	exonic	stopgain	ENSG00000172361	.	.	ENSG00000172361:ENST00000398545:exon4:c.483_484del:p.C161*;ENSG00000172361:ENST00000398545:exon4:c.483_484del:p.C161*	CFAP53:NM_145020:exon4:c.483_484del:p.C161*;CFAP53:NM_145020:exon4:c.483_484del:p.C161*	clinvar: UNK	Likely pathogenic	No	ESCC-P007
ESCC-0537	18	47765070	47765070	G	A	CFAP53	exonic	stopgain	ENSG00000172361	rs776128962	.	ENSG00000172361:ENST00000398545:exon7:c.C1219T:p.R407X	CFAP53:NM_145020:exon7:c.C1219T:p.R407X	clinvar: UNK	Pathogenic	No	ESCC-P009
ESCC-0102	2	131356214	131356214	C	T	CFC1	splicing	.	ENSG00000136698	.	.	.	.	clinvar: UNK	Pathogenic	No	ESCC-P001
ESCC-0090	1	196646720	196646721	GC	-	CFH	exonic	frameshift deletion	ENSG00000000971	.	.	ENSG00000000971:ENST00000367429:exon5:c.542_543del:p.G181Vfs*4,ENSG00000000971:ENST00000439155:exon5:c.542_543del:p.G181Vfs*4;ENSG00000000971:ENST00000367429:exon5:c.542_543del:p.G181Vfs*4,ENSG00000000971:ENST00000439155:exon5:c.542_543del:p.G181Vfs*4	CFH:NM_000186:exon5:c.542_543del:p.G181Vfs*4,CFH:NM_001014975:exon5:c.542_543del:p.G181Vfs*4;CFH:NM_000186:exon5:c.542_543del:p.G181Vfs*4,CFH:NM_001014975:exon5:c.542_543del:p.G181Vfs*4	clinvar: UNK	Likely pathogenic	No	ESCC-P001
ESCC-0164	4	110670684	110670684	G	A	CFI	exonic	stopgain	ENSG00000205403	rs762761680	.	ENSG00000205403:ENST00000512148:exon8:c.C994T:p.R332X,ENSG00000205403:ENST00000394634:exon9:c.C1015T:p.R339X,ENSG00000205403:ENST00000394635:exon10:c.C1039T:p.R347X	CFI:NM_001331035:exon8:c.C994T:p.R332X,CFI:NM_000204:exon9:c.C1015T:p.R339X,CFI:NM_001318057:exon10:c.C1039T:p.R347X	clinvar: UNK	Likely pathogenic	No	ESCC-P002
ESCC-0190	4	110685775	110685775	G	A	CFI	exonic	stopgain	ENSG00000205403	.	.	ENSG00000205403:ENST00000394634:exon3:c.C400T:p.Q134X,ENSG00000205403:ENST00000394635:exon3:c.C400T:p.Q134X,ENSG00000205403:ENST00000510800:exon3:c.C400T:p.Q134X,ENSG00000205403:ENST00000512148:exon3:c.C400T:p.Q134X	CFI:NM_000204:exon3:c.C400T:p.Q134X,CFI:NM_001318057:exon3:c.C400T:p.Q134X,CFI:NM_001331035:exon3:c.C400T:p.Q134X	clinvar: UNK	Pathogenic	No	ESCC-P002
ESCC-0447	4	110679091	110679091	C	T	CFI	splicing	.	ENSG00000205403	rs540622364	3.246e-05	.	.	clinvar: UNK	Pathogenic	No	ESCC-P006
ESCC-0040	7	117180197	117180197	T	A	CFTR	exonic	nonsynonymous SNV	ENSG00000001626	.	.	ENSG00000001626:ENST00000426809:exon7:c.T823A:p.F275I,ENSG00000001626:ENST00000003084:exon8:c.T913A:p.F305I,ENSG00000001626:ENST00000454343:exon8:c.T913A:p.F305I	CFTR:NM_000492:exon8:c.T913A:p.F305I	clinvar: UNK	Likely pathogenic	No	ESCC-P001
ESCC-0065	7	117243740	117243740	G	A	CFTR	exonic	nonsynonymous SNV	ENSG00000001626	.	3.229e-05	ENSG00000001626:ENST00000426809:exon16:c.G2722A:p.V908M,ENSG00000001626:ENST00000454343:exon16:c.G2629A:p.V877M,ENSG00000001626:ENST00000003084:exon17:c.G2812A:p.V938M	CFTR:NM_000492:exon17:c.G2812A:p.V938M	clinvar: UNK	Likely pathogenic	No	ESCC-P001
ESCC-0260	7	117243686	117243686	G	A	CFTR	exonic	nonsynonymous SNV	ENSG00000001626	rs373885282	3.229e-05	ENSG00000001626:ENST00000426809:exon16:c.G2668A:p.V890M,ENSG00000001626:ENST00000454343:exon16:c.G2575A:p.V859M,ENSG00000001626:ENST00000003084:exon17:c.G2758A:p.V920M	CFTR:NM_000492:exon17:c.G2758A:p.V920M	clinvar: Conflicting_interpretations_of_pathogenicity	Likely pathogenic	No	ESCC-P003
ESCC-0344	7	117246808	117246808	G	A	CFTR	splicing	.	ENSG00000001626	rs75096551	0.0002	.	.	clinvar: Pathogenic	Pathogenic	No	ESCC-P004
ESCC-0328	7	117246808	117246808	G	A	CFTR	splicing	.	ENSG00000001626	rs75096551	0.0002	.	.	clinvar: Pathogenic	Pathogenic	No	ESCC-P004
ESCC-0389	7	117232086	117232086	G	A	CFTR	exonic	nonsynonymous SNV	ENSG00000001626	rs121908759	0.0003	ENSG00000001626:ENST00000426809:exon13:c.G1775A:p.G592D,ENSG00000001626:ENST00000454343:exon13:c.G1682A:p.G561D,ENSG00000001626:ENST00000003084:exon14:c.G1865A:p.G622D	CFTR:NM_000492:exon14:c.G1865A:p.G622D	clinvar: Pathogenic/Likely_pathogenic	Likely pathogenic	No	ESCC-P006
ESCC-0457	7	117267592	117267592	G	T	CFTR	exonic	nonsynonymous SNV	ENSG00000001626	rs1800120	0.0008	ENSG00000001626:ENST00000426809:exon21:c.G3395T:p.R1132L,ENSG00000001626:ENST00000454343:exon21:c.G3302T:p.R1101L,ENSG00000001626:ENST00000003084:exon22:c.G3485T:p.R1162L	CFTR:NM_000492:exon22:c.G3485T:p.R1162L	clinvar: Conflicting_interpretations_of_pathogenicity	Likely pathogenic	No	ESCC-P006
ESCC-0551	7	117232470	117232470	C	T	CFTR	exonic	nonsynonymous SNV	ENSG00000001626	rs140455771	0.0002	ENSG00000001626:ENST00000426809:exon13:c.C2159T:p.P720L,ENSG00000001626:ENST00000454343:exon13:c.C2066T:p.P689L,ENSG00000001626:ENST00000003084:exon14:c.C2249T:p.P750L	CFTR:NM_000492:exon14:c.C2249T:p.P750L	clinvar: Conflicting_interpretations_of_pathogenicity	Likely pathogenic	No	ESCC-P009
ESCC-0569	7	117282511	117282511	C	G	CFTR	exonic	nonsynonymous SNV	ENSG00000001626	.	.	ENSG00000001626:ENST00000426809:exon22:c.C3647G:p.T1216S,ENSG00000001626:ENST00000454343:exon22:c.C3554G:p.T1185S,ENSG00000001626:ENST00000003084:exon23:c.C3737G:p.T1246S	CFTR:NM_000492:exon23:c.C3737G:p.T1246S	clinvar: UNK	Likely pathogenic	No	ESCC-P009
ESCC-0188	7	117251703	117251703	C	T	CFTR	exonic	nonsynonymous SNV	ENSG00000001626	rs202179988	6.465e-05	ENSG00000001626:ENST00000426809:exon19:c.C3118T:p.R1040W,ENSG00000001626:ENST00000454343:exon19:c.C3025T:p.R1009W,ENSG00000001626:ENST00000003084:exon20:c.C3208T:p.R1070W	CFTR:NM_000492:exon20:c.C3208T:p.R1070W	clinvar: drug_response	Uncertain significance	No	ESCC-P002
ESCC-0299	1	146736117	146736117	C	-	CHD1L	exonic	frameshift deletion	ENSG00000131778	.	.	ENSG00000131778:ENST00000369258:exon7:c.613delC:p.I206Sfs*54,ENSG00000131778:ENST00000431239:exon7:c.613delC:p.I206Sfs*54;ENSG00000131778:ENST00000369258:exon7:c.613delC:p.I206Sfs*54,ENSG00000131778:ENST00000431239:exon7:c.613delC:p.I206Sfs*54	CHD1L:NM_001348454:exon2:c.157delC:p.I54Sfs*54,CHD1L:NM_001256336:exon6:c.313delC:p.I106Sfs*54,CHD1L:NM_001348453:exon6:c.274delC:p.I93Sfs*54,CHD1L:NM_001348455:exon6:c.124delC:p.I43Sfs*54,CHD1L:NM_001348452:exon7:c.397delC:p.I134Sfs*54,CHD1L:NM_004284:exon7:c.613delC:p.I206Sfs*54,CHD1L:NM_024568:exon7:c.274delC:p.I93Sfs*54,CHD1L:NM_001348451:exon8:c.397delC:p.I134Sfs*54;CHD1L:NM_001348454:exon2:…	clinvar: UNK	Likely pathogenic	No	ESCC-P003
ESCC-0254	1	146757095	146757098	CAGC	-	CHD1L	exonic	frameshift deletion	ENSG00000131778	rs782606870	.	ENSG00000131778:ENST00000369259:exon11:c.1337_1340del:p.A446Vfs*8,ENSG00000131778:ENST00000361293:exon12:c.1106_1109del:p.A369Vfs*8,ENSG00000131778:ENST00000431239:exon14:c.1667_1670del:p.A556Vfs*8,ENSG00000131778:ENST00000369258:exon17:c.1949_1952del:p.A650Vfs*8;ENSG00000131778:ENST00000369259:exon11:c.1337_1340del:p.A446Vfs*8,ENSG00000131778:ENST00000361293:exon12:c.1106_1109del:p.A369Vfs*8,ENS…	CHD1L:NM_001256338:exon11:c.1337_1340del:p.A446Vfs*8,CHD1L:NM_001256337:exon12:c.1106_1109del:p.A369Vfs*8,CHD1L:NM_001348454:exon12:c.1493_1496del:p.A498Vfs*8,CHD1L:NM_001348456:exon12:c.1106_1109del:p.A369Vfs*8,CHD1L:NM_001348463:exon13:c.1106_1109del:p.A369Vfs*8,CHD1L:NM_001348466:exon13:c.1106_1109del:p.A369Vfs*8,CHD1L:NM_001348459:exon15:c.1106_1109del:p.A369Vfs*8,CHD1L:NM_001348461:exon15:c.…	clinvar: UNK	Likely pathogenic	No	ESCC-P003
ESCC-0410	12	6707193	6707193	C	T	CHD4	exonic	nonsynonymous SNV	ENSG00000111642	.	.	ENSG00000111642:ENST00000309577:exon12:c.G1759A:p.D587N,ENSG00000111642:ENST00000357008:exon12:c.G1759A:p.D587N,ENSG00000111642:ENST00000544040:exon12:c.G1738A:p.D580N,ENSG00000111642:ENST00000544484:exon12:c.G1750A:p.D584N	CHD4:NM_001297553:exon11:c.G1738A:p.D580N,CHD4:NM_001273:exon12:c.G1759A:p.D587N,CHD4:NM_001363606:exon12:c.G1720A:p.D574N	clinvar: UNK	Likely pathogenic	No	ESCC-P006
ESCC-0440	12	6709702	6709702	T	C	CHD4	exonic	nonsynonymous SNV	ENSG00000111642	.	.	ENSG00000111642:ENST00000309577:exon8:c.A1061G:p.K354R,ENSG00000111642:ENST00000357008:exon8:c.A1061G:p.K354R,ENSG00000111642:ENST00000544040:exon8:c.A1040G:p.K347R,ENSG00000111642:ENST00000544484:exon8:c.A1052G:p.K351R,ENSG00000111642:ENST00000545942:exon8:c.A1061G:p.K354R	CHD4:NM_001297553:exon7:c.A1040G:p.K347R,CHD4:NM_001273:exon8:c.A1061G:p.K354R,CHD4:NM_001363606:exon8:c.A1061G:p.K354R	clinvar: UNK	Likely pathogenic	No	ESCC-P006
ESCC-0184	22	29120884	29120884	T	-	CHEK2	exonic	frameshift deletion	ENSG00000183765	rs746878232	9.694e-05	ENSG00000183765:ENST00000447421:exon3:c.472delA:p.I158Yfs*10,ENSG00000183765:ENST00000448511:exon3:c.472delA:p.I158Yfs*350,ENSG00000183765:ENST00000433028:exon4:c.472delA:p.I158Yfs*6;ENSG00000183765:ENST00000447421:exon3:c.472delA:p.I158Yfs*10,ENSG00000183765:ENST00000448511:exon3:c.472delA:p.I158Yfs*350,ENSG00000183765:ENST00000433028:exon4:c.472delA:p.I158Yfs*6	CHEK2:NM_001349956:exon4:c.472delA:p.I158Yfs*10;CHEK2:NM_001349956:exon4:c.472delA:p.I158Yfs*10	clinvar: UNK	Likely pathogenic	Yes	ESCC-P002
ESCC-0256	22	29095917	29095917	C	G	CHEK2	exonic	nonsynonymous SNV	ENSG00000183765	rs587780192	3.229e-05	ENSG00000183765:ENST00000403642:exon6:c.G644C:p.G215A,ENSG00000183765:ENST00000382578:exon7:c.G644C:p.G215A,ENSG00000183765:ENST00000433728:exon7:c.G855C:p.R285S,ENSG00000183765:ENST00000447421:exon7:c.G716C:p.G239A,ENSG00000183765:ENST00000382566:exon8:c.G855C:p.R285S,ENSG00000183765:ENST00000402731:exon8:c.G917C:p.G306A,ENSG00000183765:ENST00000404276:exon8:c.G917C:p.G306A,ENSG00000183765:ENST0…	CHEK2:NM_001349956:exon8:c.G716C:p.G239A,CHEK2:NM_007194:exon9:c.G917C:p.G306A,CHEK2:NM_145862:exon9:c.G917C:p.G306A,CHEK2:NM_001005735:exon10:c.G1046C:p.G349A,CHEK2:NM_001257387:exon10:c.G254C:p.G85A	clinvar: Conflicting_interpretations_of_pathogenicity	Likely pathogenic	Yes	ESCC-P003
ESCC-0491	22	29126447	29126447	T	A	CHEK2	exonic	stopgain	ENSG00000183765	.	.	ENSG00000183765:ENST00000454252:exon1:c.A43T:p.R15X,ENSG00000183765:ENST00000382580:exon3:c.A409T:p.R137X,ENSG00000183765:ENST00000439200:exon3:c.A409T:p.R137X	CHEK2:NM_001005735:exon3:c.A409T:p.R137X	clinvar: UNK	Likely pathogenic	Yes	ESCC-P008
ESCC-0483	X	85156194	85156194	C	A	CHM	splicing	.	ENSG00000188419	.	.	.	.	clinvar: UNK	Pathogenic	No	ESCC-P007
ESCC-0534	16	89713042	89713042	G	A	CHMP1A	exonic	stopgain	ENSG00000131165	rs200669587	6.47e-05	ENSG00000131165:ENST00000253475:exon5:c.C442T:p.R148X	CHMP1A:NM_001083314:exon5:c.C442T:p.R148X	clinvar: UNK	Likely pathogenic	No	ESCC-P009
ESCC-0005	2	175618405	175618405	G	A	CHRNA1	exonic	nonsynonymous SNV	ENSG00000138435	rs528619587	3.234e-05	ENSG00000138435:ENST00000409542:exon5:c.C358T:p.R120W,ENSG00000138435:ENST00000348749:exon6:c.C604T:p.R202W,ENSG00000138435:ENST00000409219:exon6:c.C604T:p.R202W,ENSG00000138435:ENST00000409323:exon6:c.C604T:p.R202W,ENSG00000138435:ENST00000261007:exon7:c.C679T:p.R227W	CHRNA1:NM_000079:exon6:c.C604T:p.R202W,CHRNA1:NM_001039523:exon7:c.C679T:p.R227W	clinvar: UNK	Likely pathogenic	No	ESCC-P001
ESCC-0159	2	175614897	175614897	-	T	CHRNA1	exonic	frameshift insertion	ENSG00000138435	rs771260711	4.603e-05	ENSG00000138435:ENST00000409542:exon6:c.532_533insA:p.G178Efs*108,ENSG00000138435:ENST00000348749:exon7:c.778_779insA:p.G260Efs*108,ENSG00000138435:ENST00000409219:exon7:c.778_779insA:p.G260Efs*113,ENSG00000138435:ENST00000261007:exon8:c.853_854insA:p.G285Efs*108;ENSG00000138435:ENST00000409542:exon6:c.532_533insA:p.G178Efs*108,ENSG00000138435:ENST00000348749:exon7:c.778_779insA:p.G260Efs*108,ENS…	CHRNA1:NM_000079:exon7:c.778_779insA:p.G260Efs*108,CHRNA1:NM_001039523:exon8:c.853_854insA:p.G285Efs*108;CHRNA1:NM_000079:exon7:c.778_779insA:p.G260Efs*108,CHRNA1:NM_001039523:exon8:c.853_854insA:p.G285Efs*108	clinvar: UNK	Likely pathogenic	No	ESCC-P002
ESCC-0235	2	175612955	175612955	A	G	CHRNA1	exonic	nonsynonymous SNV	ENSG00000138435	.	.	ENSG00000138435:ENST00000409219:exon8:c.T1031C:p.M344T,ENSG00000138435:ENST00000409542:exon8:c.T1025C:p.M342T,ENSG00000138435:ENST00000348749:exon9:c.T1271C:p.M424T,ENSG00000138435:ENST00000261007:exon10:c.T1346C:p.M449T	CHRNA1:NM_000079:exon9:c.T1271C:p.M424T,CHRNA1:NM_001039523:exon10:c.T1346C:p.M449T	clinvar: UNK	Likely pathogenic	No	ESCC-P003
ESCC-0503	2	175618305	175618305	A	T	CHRNA1	exonic	nonsynonymous SNV	ENSG00000138435	.	.	ENSG00000138435:ENST00000409542:exon5:c.T458A:p.I153N,ENSG00000138435:ENST00000348749:exon6:c.T704A:p.I235N,ENSG00000138435:ENST00000409219:exon6:c.T704A:p.I235N,ENSG00000138435:ENST00000409323:exon6:c.T704A:p.I235N,ENSG00000138435:ENST00000261007:exon7:c.T779A:p.I260N	CHRNA1:NM_000079:exon6:c.T704A:p.I235N,CHRNA1:NM_001039523:exon7:c.T779A:p.I260N	clinvar: UNK	Likely pathogenic	No	ESCC-P009
ESCC-0520	2	175618404	175618404	C	T	CHRNA1	exonic	nonsynonymous SNV	ENSG00000138435	rs769337073	6.467e-05	ENSG00000138435:ENST00000409542:exon5:c.G359A:p.R120Q,ENSG00000138435:ENST00000348749:exon6:c.G605A:p.R202Q,ENSG00000138435:ENST00000409219:exon6:c.G605A:p.R202Q,ENSG00000138435:ENST00000409323:exon6:c.G605A:p.R202Q,ENSG00000138435:ENST00000261007:exon7:c.G680A:p.R227Q	CHRNA1:NM_000079:exon6:c.G605A:p.R202Q,CHRNA1:NM_001039523:exon7:c.G680A:p.R227Q	clinvar: Uncertain_significance	Likely pathogenic	No	ESCC-P009
ESCC-0036	2	233392156	233392156	G	A	CHRND	splicing	.	ENSG00000135902	rs751237539	.	.	.	clinvar: UNK	Pathogenic	No	ESCC-P001
ESCC-0451	2	233391313	233391313	C	T	CHRND	exonic	nonsynonymous SNV	ENSG00000135902	rs55868108	6.466e-05	ENSG00000135902:ENST00000258385:exon2:c.C127T:p.R43W,ENSG00000135902:ENST00000412233:exon2:c.C127T:p.R43W,ENSG00000135902:ENST00000441621:exon2:c.C127T:p.R43W,ENSG00000135902:ENST00000446616:exon2:c.C127T:p.R43W,ENSG00000135902:ENST00000449596:exon2:c.C127T:p.R43W,ENSG00000135902:ENST00000536614:exon2:c.C127T:p.R43W,ENSG00000135902:ENST00000543200:exon2:c.C127T:p.R43W	CHRND:NM_000751:exon2:c.C127T:p.R43W,CHRND:NM_001256657:exon2:c.C127T:p.R43W	clinvar: Pathogenic	Likely pathogenic	No	ESCC-P006
ESCC-0088	17	4805605	4805605	C	T	CHRNE	exonic	nonsynonymous SNV	ENSG00000108556	.	.	ENSG00000108556:ENST00000293780:exon4:c.G251A:p.R84Q	CHRNE:NM_000080:exon4:c.G251A:p.R84Q	clinvar: UNK	Likely pathogenic	No	ESCC-P001
ESCC-0268	17	4805769	4805770	GA	-	CHRNE	exonic	frameshift deletion	ENSG00000108556	.	.	ENSG00000108556:ENST00000293780:exon3:c.209_210del:p.L70Hfs*3;ENSG00000108556:ENST00000293780:exon3:c.209_210del:p.L70Hfs*3	CHRNE:NM_000080:exon3:c.209_210del:p.L70Hfs*3;CHRNE:NM_000080:exon3:c.209_210del:p.L70Hfs*3	clinvar: UNK	Likely pathogenic	No	ESCC-P003
ESCC-0318	17	4805272	4805272	A	T	CHRNE	exonic	nonsynonymous SNV	ENSG00000108556	rs142901746	0.0002	ENSG00000108556:ENST00000293780:exon5:c.T455A:p.V152D	CHRNE:NM_000080:exon5:c.T455A:p.V152D	clinvar: UNK	Likely pathogenic	No	ESCC-P004
ESCC-0498	17	4804187	4804187	C	G	CHRNE	exonic	nonsynonymous SNV	ENSG00000108556	rs745821689	9.695e-05	ENSG00000108556:ENST00000293780:exon8:c.G818C:p.C273S	CHRNE:NM_000080:exon8:c.G818C:p.C273S	clinvar: UNK	Likely pathogenic	No	ESCC-P008
ESCC-0287	2	233407740	233407741	CT	-	CHRNG	exonic	frameshift deletion	ENSG00000196811	rs767503038	0.0002	ENSG00000196811:ENST00000389492:exon6:c.597_598del:p.V201Afs*44,ENSG00000196811:ENST00000389494:exon7:c.753_754del:p.V253Afs*44;ENSG00000196811:ENST00000389492:exon6:c.597_598del:p.V201Afs*44,ENSG00000196811:ENST00000389494:exon7:c.753_754del:p.V253Afs*44	CHRNG:NM_005199:exon7:c.753_754del:p.V253Afs*44;CHRNG:NM_005199:exon7:c.753_754del:p.V253Afs*44	clinvar: Pathogenic	Pathogenic	No	ESCC-P003
ESCC-0397	16	75513128	75513128	A	C	CHST6	exonic	nonsynonymous SNV	ENSG00000183196	rs28937879	0.0003	ENSG00000183196:ENST00000332272:exon3:c.T599G:p.L200R,ENSG00000183196:ENST00000390664:exon4:c.T599G:p.L200R	CHST6:NM_021615:exon3:c.T599G:p.L200R	clinvar: Pathogenic	Likely pathogenic	No	ESCC-P006
ESCC-0555	10	101953779	101953779	T	-	CHUK	exonic	frameshift deletion	ENSG00000213341	.	.	ENSG00000213341:ENST00000370397:exon18:c.1936delA:p.R646Gfs*22;ENSG00000213341:ENST00000370397:exon18:c.1936delA:p.R646Gfs*22	CHUK:NM_001278:exon18:c.1936delA:p.R646Gfs*22,CHUK:NM_001320928:exon18:c.1936delA:p.R646Gfs*22;CHUK:NM_001278:exon18:c.1936delA:p.R646Gfs*22,CHUK:NM_001320928:exon18:c.1936delA:p.R646Gfs*22	clinvar: UNK	Likely pathogenic	No	ESCC-P009
ESCC-0539	15	78401645	78401645	T	C	CIB2	exonic	nonsynonymous SNV	ENSG00000136425	.	3.236e-05	ENSG00000136425:ENST00000557846:exon2:c.A131G:p.D44G,ENSG00000136425:ENST00000539011:exon3:c.A149G:p.D50G,ENSG00000136425:ENST00000557917:exon3:c.A166G:p.T56A,ENSG00000136425:ENST00000559645:exon3:c.A293G:p.D98G,ENSG00000136425:ENST00000560618:exon3:c.A149G:p.D50G,ENSG00000136425:ENST00000258930:exon4:c.A278G:p.D93G,ENSG00000136425:ENST00000561190:exon4:c.A278G:p.D93G,ENSG00000136425:ENST00000559…	CIB2:NM_001271889:exon2:c.A131G:p.D44G,CIB2:NM_001271888:exon3:c.A149G:p.D50G,CIB2:NM_001301224:exon3:c.A293G:p.D98G,CIB2:NM_006383:exon4:c.A278G:p.D93G	clinvar: UNK	Likely pathogenic	No	ESCC-P009
ESCC-0166	19	42777004	42777004	G	T	CIC	exonic	stopgain	ENSG00000079432	.	.	ENSG00000079432:ENST00000572681:exon2:c.G1069T:p.E357X	CIC:NM_001304815:exon2:c.G1069T:p.E357X	clinvar: UNK	Pathogenic	No	ESCC-P002
ESCC-0396	19	42776911	42776911	G	T	CIC	exonic	stopgain	ENSG00000079432	.	.	ENSG00000079432:ENST00000572681:exon2:c.G976T:p.E326X	CIC:NM_001304815:exon2:c.G976T:p.E326X	clinvar: UNK	Pathogenic	No	ESCC-P006
ESCC-0196	9	130942803	130942803	C	T	CIZ1	splicing	.	ENSG00000148337	rs760484731	.	.	.	clinvar: UNK	Pathogenic	No	ESCC-P002
ESCC-0501	7	143029550	143029550	C	T	CLCN1	exonic	nonsynonymous SNV	ENSG00000188037	rs202119213	0.0002	ENSG00000188037:ENST00000343257:exon11:c.C1205T:p.A402V	CLCN1:NM_000083:exon11:c.C1205T:p.A402V	clinvar: Conflicting_interpretations_of_pathogenicity	Likely pathogenic	No	ESCC-P008
ESCC-0544	7	143029550	143029550	C	T	CLCN1	exonic	nonsynonymous SNV	ENSG00000188037	rs202119213	0.0002	ENSG00000188037:ENST00000343257:exon11:c.C1205T:p.A402V	CLCN1:NM_000083:exon11:c.C1205T:p.A402V	clinvar: Conflicting_interpretations_of_pathogenicity	Likely pathogenic	No	ESCC-P009
ESCC-0139	7	143017768	143017768	C	T	CLCN1	exonic	nonsynonymous SNV	ENSG00000188037	rs201509501	0.0001	ENSG00000188037:ENST00000343257:exon3:c.C313T:p.R105C	CLCN1:NM_000083:exon3:c.C313T:p.R105C	clinvar: UNK	Uncertain significance	No	ESCC-P002
ESCC-0202	7	143017768	143017768	C	T	CLCN1	exonic	nonsynonymous SNV	ENSG00000188037	rs201509501	0.0001	ENSG00000188037:ENST00000343257:exon3:c.C313T:p.R105C	CLCN1:NM_000083:exon3:c.C313T:p.R105C	clinvar: UNK	Uncertain significance	No	ESCC-P003
ESCC-0379	7	143017768	143017768	C	T	CLCN1	exonic	nonsynonymous SNV	ENSG00000188037	rs201509501	0.0001	ENSG00000188037:ENST00000343257:exon3:c.C313T:p.R105C	CLCN1:NM_000083:exon3:c.C313T:p.R105C	clinvar: UNK	Uncertain significance	No	ESCC-P005
ESCC-0528	X	10181906	10181906	G	T	CLCN4	exonic	nonsynonymous SNV	ENSG00000073464	.	.	ENSG00000073464:ENST00000421085:exon8:c.G1480T:p.D494Y,ENSG00000073464:ENST00000380829:exon11:c.G1669T:p.D557Y,ENSG00000073464:ENST00000380833:exon11:c.G1762T:p.D588Y	CLCN4:NM_001256944:exon9:c.G1480T:p.D494Y,CLCN4:NM_001830:exon11:c.G1762T:p.D588Y	clinvar: UNK	Likely pathogenic	No	ESCC-P009
ESCC-0389	1	16358289	16358289	G	-	CLCNKA	exonic	frameshift deletion	ENSG00000186510	rs556704888	0.0007	ENSG00000186510:ENST00000439316:exon15:c.1578delG:p.V527Lfs*2,ENSG00000186510:ENST00000331433:exon16:c.1707delG:p.V570Lfs*2,ENSG00000186510:ENST00000420078:exon16:c.1707delG:p.V570Lfs*2,ENSG00000186510:ENST00000375692:exon17:c.1707delG:p.V570Lfs*2;ENSG00000186510:ENST00000439316:exon15:c.1578delG:p.V527Lfs*2,ENSG00000186510:ENST00000331433:exon16:c.1707delG:p.V570Lfs*2,ENSG00000186510:ENST0000042…	CLCNKA:NM_001257139:exon15:c.1578delG:p.V527Lfs*2,CLCNKA:NM_001042704:exon16:c.1707delG:p.V570Lfs*2,CLCNKA:NM_004070:exon16:c.1707delG:p.V570Lfs*2;CLCNKA:NM_001257139:exon15:c.1578delG:p.V527Lfs*2,CLCNKA:NM_001042704:exon16:c.1707delG:p.V570Lfs*2,CLCNKA:NM_004070:exon16:c.1707delG:p.V570Lfs*2	clinvar: UNK	Likely pathogenic	No	ESCC-P006
ESCC-0095	1	16375548	16375548	G	T	CLCNKB	exonic	stopgain	ENSG00000184908	.	.	ENSG00000184908:ENST00000375667:exon1:c.G82T:p.G28X	CLCNKB:NM_001165945:exon1:c.G82T:p.G28X	clinvar: UNK	Likely pathogenic	No	ESCC-P001
ESCC-0416	1	16375584	16375584	A	-	CLCNKB	exonic	frameshift deletion	ENSG00000184908	rs751608665	0.0005	ENSG00000184908:ENST00000375667:exon1:c.118delA:p.R40Gfs*4;ENSG00000184908:ENST00000375667:exon1:c.118delA:p.R40Gfs*4	CLCNKB:NM_001165945:exon1:c.118delA:p.R40Gfs*4;CLCNKB:NM_001165945:exon1:c.118delA:p.R40Gfs*4	clinvar: UNK	Likely pathogenic	No	ESCC-P006
ESCC-0285	16	28497706	28497706	C	-	CLN3	exonic	frameshift deletion	ENSG00000188603;ENSG00000261832	.	.	ENSG00000188603:ENST00000395653:exon6:c.339delG:p.L114Cfs*41,ENSG00000188603:ENST00000535392:exon6:c.405delG:p.L136Cfs*41,ENSG00000188603:ENST00000565688:exon6:c.390delG:p.L131Cfs*41,ENSG00000261832:ENST00000568224:exon6:c.405delG:p.L136Cfs*41,ENSG00000188603:ENST00000357857:exon7:c.477delG:p.L160Cfs*41,ENSG00000188603:ENST00000561505:exon7:c.339delG:p.L114Cfs*7,ENSG00000188603:ENST00000333496:ex…	CLN3:NM_001286105:exon6:c.339delG:p.L114Cfs*41,CLN3:NM_001286109:exon6:c.405delG:p.L136Cfs*41,CLN3:NM_001286110:exon7:c.477delG:p.L160Cfs*41,CLN3:NM_000086:exon8:c.639delG:p.L214Cfs*41,CLN3:NM_001286104:exon8:c.567delG:p.L190Cfs*41,CLN3:NM_001042432:exon9:c.639delG:p.L214Cfs*41;CLN3:NM_001286105:exon6:c.339delG:p.L114Cfs*41,CLN3:NM_001286109:exon6:c.405delG:p.L136Cfs*41,CLN3:NM_001286110:exon7:c.…	clinvar: UNK	Likely pathogenic	No	ESCC-P003
ESCC-0363	11	72083967	72083967	A	G	CLPB	splicing	.	ENSG00000162129	rs201350869	0.0002	.	.	clinvar: UNK	Pathogenic	No	ESCC-P005
ESCC-0381	11	72083967	72083967	A	G	CLPB	splicing	.	ENSG00000162129	rs201350869	0.0002	.	.	clinvar: UNK	Pathogenic	No	ESCC-P005
ESCC-0426	11	72083967	72083967	A	G	CLPB	splicing	.	ENSG00000162129	rs201350869	0.0002	.	.	clinvar: UNK	Pathogenic	No	ESCC-P006
ESCC-0038	1	36229870	36229870	-	T	CLSPN	exonic	frameshift insertion	ENSG00000092853	.	.	ENSG00000092853:ENST00000251195:exon3:c.578dupA:p.N193Kfs*5,ENSG00000092853:ENST00000318121:exon3:c.578dupA:p.N193Kfs*5,ENSG00000092853:ENST00000373220:exon3:c.578dupA:p.N193Kfs*5,ENSG00000092853:ENST00000520551:exon3:c.578dupA:p.N193Kfs*5;ENSG00000092853:ENST00000251195:exon3:c.578dupA:p.N193Kfs*5,ENSG00000092853:ENST00000318121:exon3:c.578dupA:p.N193Kfs*5,ENSG00000092853:ENST00000373220:exon3:c…	CLSPN:NM_001190481:exon3:c.578dupA:p.N193Kfs*5,CLSPN:NM_001330490:exon3:c.578dupA:p.N193Kfs*5,CLSPN:NM_022111:exon3:c.578dupA:p.N193Kfs*5;CLSPN:NM_001190481:exon3:c.578dupA:p.N193Kfs*5,CLSPN:NM_001330490:exon3:c.578dupA:p.N193Kfs*5,CLSPN:NM_022111:exon3:c.578dupA:p.N193Kfs*5	clinvar: UNK	Likely pathogenic	No	ESCC-P001
ESCC-0276	17	2595054	2595054	C	G	CLUH	splicing	.	ENSG00000132361	.	.	.	.	clinvar: UNK	Pathogenic	No	ESCC-P003
ESCC-0013	4	47951884	47951884	G	-	CNGA1	exonic	frameshift deletion	ENSG00000198515	rs749012133	6.455e-05	ENSG00000198515:ENST00000514520:exon3:c.265delC:p.L89Ffs*4,ENSG00000198515:ENST00000358519:exon4:c.265delC:p.L89Ffs*4,ENSG00000198515:ENST00000402813:exon5:c.472delC:p.L158Ffs*4,ENSG00000198515:ENST00000504722:exon5:c.265delC:p.L89Ffs*4,ENSG00000198515:ENST00000513178:exon5:c.265delC:p.L89Ffs*4,ENSG00000198515:ENST00000544810:exon5:c.265delC:p.L89Ffs*4,ENSG00000198515:ENST00000420489:exon6:c.265d…	CNGA1:NM_001142564:exon5:c.472delC:p.L158Ffs*4,CNGA1:NM_000087:exon6:c.265delC:p.L89Ffs*4;CNGA1:NM_001142564:exon5:c.472delC:p.L158Ffs*4,CNGA1:NM_000087:exon6:c.265delC:p.L89Ffs*4	clinvar: Pathogenic	Pathogenic	No	ESCC-P001
ESCC-0230	16	57946842	57946842	G	T	CNGB1	exonic	stopgain	ENSG00000070729	rs367678786	.	ENSG00000070729:ENST00000251102:exon24:c.C2361A:p.Y787X,ENSG00000070729:ENST00000564448:exon24:c.C2343A:p.Y781X	CNGB1:NM_001286130:exon24:c.C2343A:p.Y781X,CNGB1:NM_001297:exon24:c.C2361A:p.Y787X	clinvar: UNK	Likely pathogenic	No	ESCC-P003
ESCC-0440	16	57935339	57935339	C	A	CNGB1	exonic	nonsynonymous SNV	ENSG00000070729	rs559591083	3.228e-05	ENSG00000070729:ENST00000251102:exon29:c.G2893T:p.G965C,ENSG00000070729:ENST00000564448:exon29:c.G2875T:p.G959C	CNGB1:NM_001286130:exon29:c.G2875T:p.G959C,CNGB1:NM_001297:exon29:c.G2893T:p.G965C	clinvar: UNK	Likely pathogenic	No	ESCC-P006
ESCC-0309	8	87645122	87645122	C	A	CNGB3	splicing	.	ENSG00000170289	.	.	.	.	clinvar: UNK	Pathogenic	No	ESCC-P004
ESCC-0522	1	205035659	205035659	G	-	CNTN2	exonic	frameshift deletion	ENSG00000184144	.	.	ENSG00000184144:ENST00000331830:exon15:c.1907delG:p.S636Tfs*51;ENSG00000184144:ENST00000331830:exon15:c.1907delG:p.S636Tfs*51	CNTN2:NM_001346083:exon15:c.1907delG:p.S636Tfs*51,CNTN2:NM_005076:exon15:c.1907delG:p.S636Tfs*51;CNTN2:NM_001346083:exon15:c.1907delG:p.S636Tfs*51,CNTN2:NM_005076:exon15:c.1907delG:p.S636Tfs*51	clinvar: UNK	Likely pathogenic	No	ESCC-P009
ESCC-0180	17	40845463	40845464	CT	-	CNTNAP1	exonic	frameshift deletion	ENSG00000108797	rs751050956	3.229e-05	ENSG00000108797:ENST00000264638:exon18:c.2901_2902del:p.C968Ffs*11;ENSG00000108797:ENST00000264638:exon18:c.2901_2902del:p.C968Ffs*11	CNTNAP1:NM_003632:exon18:c.2901_2902del:p.C968Ffs*11;CNTNAP1:NM_003632:exon18:c.2901_2902del:p.C968Ffs*11	clinvar: Pathogenic	Pathogenic	No	ESCC-P002
ESCC-0471	17	40717487	40717487	A	G	COASY	splicing	.	ENSG00000068120	rs145108650	0.0004	.	.	clinvar: UNK	Pathogenic	No	ESCC-P006
ESCC-0503	17	40714373	40714373	G	T	COASY	splicing	.	ENSG00000068120	.	.	.	.	clinvar: UNK	Pathogenic	No	ESCC-P009
ESCC-0522	17	40717493	40717494	GC	-	COASY	exonic	frameshift deletion	ENSG00000068120	.	.	ENSG00000068120:ENST00000393818:exon7:c.1392_1393del:p.R465Cfs*5,ENSG00000068120:ENST00000420359:exon8:c.1392_1393del:p.R465Cfs*5,ENSG00000068120:ENST00000421097:exon8:c.1392_1393del:p.R465Cfs*5,ENSG00000068120:ENST00000449624:exon8:c.507_508del:p.R170Cfs*5,ENSG00000068120:ENST00000590958:exon9:c.1479_1480del:p.R494Cfs*5;ENSG00000068120:ENST00000393818:exon7:c.1392_1393del:p.R465Cfs*5,ENSG0000006…	COASY:NM_025233:exon7:c.1392_1393del:p.R465Cfs*5,COASY:NM_001042529:exon8:c.1392_1393del:p.R465Cfs*5,COASY:NM_001042532:exon9:c.1479_1480del:p.R494Cfs*5;COASY:NM_025233:exon7:c.1392_1393del:p.R465Cfs*5,COASY:NM_001042529:exon8:c.1392_1393del:p.R465Cfs*5,COASY:NM_001042532:exon9:c.1479_1480del:p.R494Cfs*5	clinvar: UNK	Likely pathogenic	No	ESCC-P009
ESCC-0194	16	70553603	70553604	AA	-	COG4	exonic	frameshift deletion	ENSG00000103051	rs767979499	9.684e-05	ENSG00000103051:ENST00000323786:exon2:c.202_203del:p.L68Gfs*7,ENSG00000103051:ENST00000393612:exon2:c.190_191del:p.L64Gfs*7,ENSG00000103051:ENST00000482252:exon2:c.190_191del:p.L64Gfs*7,ENSG00000103051:ENST00000530160:exon2:c.202_203del:p.L68Gfs*7,ENSG00000103051:ENST00000564415:exon2:c.202_203del:p.L68Gfs*7,ENSG00000103051:ENST00000564653:exon2:c.202_203del:p.L68Gfs*7;ENSG00000103051:ENST0000032…	COG4:NM_001195139:exon2:c.190_191del:p.L64Gfs*7,COG4:NM_015386:exon2:c.202_203del:p.L68Gfs*7;COG4:NM_001195139:exon2:c.190_191del:p.L64Gfs*7,COG4:NM_015386:exon2:c.202_203del:p.L68Gfs*7	clinvar: UNK	Likely pathogenic	No	ESCC-P002
ESCC-0482	7	106938703	106938703	G	T	COG5	exonic	stopgain	ENSG00000164597	.	.	ENSG00000164597:ENST00000297135:exon12:c.C1290A:p.Y430X,ENSG00000164597:ENST00000347053:exon12:c.C1290A:p.Y430X,ENSG00000164597:ENST00000393603:exon12:c.C1290A:p.Y430X	COG5:NM_001161520:exon12:c.C1290A:p.Y430X,COG5:NM_006348:exon12:c.C1290A:p.Y430X,COG5:NM_181733:exon12:c.C1290A:p.Y430X	clinvar: UNK	Likely pathogenic	No	ESCC-P007
ESCC-0071	10	71705481	71705481	G	T	COL13A1	splicing	.	ENSG00000197467	.	.	.	.	clinvar: UNK	Pathogenic	No	ESCC-P001
ESCC-0158	10	71688720	71688720	G	-	COL13A1	exonic	frameshift deletion	ENSG00000197467	.	.	ENSG00000197467:ENST00000398969:exon23:c.1246delG:p.G416Afs*53,ENSG00000197467:ENST00000520267:exon23:c.1246delG:p.G416Afs*53,ENSG00000197467:ENST00000398964:exon24:c.1330delG:p.G444Afs*53,ENSG00000197467:ENST00000520133:exon24:c.1264delG:p.G422Afs*53,ENSG00000197467:ENST00000398966:exon25:c.1351delG:p.G451Afs*53,ENSG00000197467:ENST00000398968:exon25:c.1360delG:p.G454Afs*53,ENSG00000197467:ENST0…	COL13A1:NM_001368896:exon23:c.1246delG:p.G416Afs*53,COL13A1:NM_001368898:exon23:c.1246delG:p.G416Afs*53,COL13A1:NM_080798:exon23:c.1246delG:p.G416Afs*53,COL13A1:NM_001368897:exon24:c.1273delG:p.G425Afs*53,COL13A1:NM_080805:exon24:c.1264delG:p.G422Afs*53,COL13A1:NM_001368895:exon25:c.1360delG:p.G454Afs*53,COL13A1:NM_001368885:exon26:c.1351delG:p.G451Afs*53,COL13A1:NM_001368886:exon26:c.787delG:p.G…	clinvar: UNK	Likely pathogenic	No	ESCC-P002
ESCC-0460	17	48264049	48264049	C	T	COL1A1	exonic	nonsynonymous SNV	ENSG00000108821	rs148216434	6.467e-05	ENSG00000108821:ENST00000225964:exon48:c.G3766A:p.A1256T	COL1A1:NM_000088:exon48:c.G3766A:p.A1256T	clinvar: Conflicting_interpretations_of_pathogenicity	Likely pathogenic	No	ESCC-P006
ESCC-0506	17	48264049	48264049	C	T	COL1A1	exonic	nonsynonymous SNV	ENSG00000108821	rs148216434	6.467e-05	ENSG00000108821:ENST00000225964:exon48:c.G3766A:p.A1256T	COL1A1:NM_000088:exon48:c.G3766A:p.A1256T	clinvar: Conflicting_interpretations_of_pathogenicity	Likely pathogenic	No	ESCC-P009
ESCC-0531	17	48264049	48264049	C	T	COL1A1	exonic	nonsynonymous SNV	ENSG00000108821	rs148216434	6.467e-05	ENSG00000108821:ENST00000225964:exon48:c.G3766A:p.A1256T	COL1A1:NM_000088:exon48:c.G3766A:p.A1256T	clinvar: Conflicting_interpretations_of_pathogenicity	Likely pathogenic	No	ESCC-P009
ESCC-0565	17	48264049	48264049	C	T	COL1A1	exonic	nonsynonymous SNV	ENSG00000108821	rs148216434	6.467e-05	ENSG00000108821:ENST00000225964:exon48:c.G3766A:p.A1256T	COL1A1:NM_000088:exon48:c.G3766A:p.A1256T	clinvar: Conflicting_interpretations_of_pathogenicity	Likely pathogenic	No	ESCC-P009
ESCC-0562	13	111154019	111154019	-	C	COL4A2	exonic	frameshift insertion	ENSG00000134871	.	.	ENSG00000134871:ENST00000360467:exon41:c.3766dupC:p.R1256Pfs*27;ENSG00000134871:ENST00000360467:exon41:c.3766dupC:p.R1256Pfs*27	COL4A2:NM_001846:exon41:c.3766dupC:p.R1256Pfs*27;COL4A2:NM_001846:exon41:c.3766dupC:p.R1256Pfs*27	clinvar: UNK	Likely pathogenic	No	ESCC-P009
ESCC-0112	2	228175529	228175529	T	G	COL4A3	exonic	nonsynonymous SNV	ENSG00000169031	rs752452590	3.229e-05	ENSG00000169031:ENST00000396578:exon51:c.T4793G:p.L1598R	COL4A3:NM_000091:exon51:c.T4793G:p.L1598R	clinvar: Likely_pathogenic	Likely pathogenic	No	ESCC-P001
ESCC-0166	2	228162439	228162439	A	-	COL4A3	exonic	frameshift deletion	ENSG00000169031	.	.	ENSG00000169031:ENST00000396578:exon42:c.3615delA:p.A1208Pfs*13;ENSG00000169031:ENST00000396578:exon42:c.3615delA:p.A1208Pfs*13	COL4A3:NM_000091:exon42:c.3615delA:p.A1208Pfs*13;COL4A3:NM_000091:exon42:c.3615delA:p.A1208Pfs*13	clinvar: UNK	Likely pathogenic	No	ESCC-P002
ESCC-0207	2	228175529	228175529	T	G	COL4A3	exonic	nonsynonymous SNV	ENSG00000169031	rs752452590	3.229e-05	ENSG00000169031:ENST00000396578:exon51:c.T4793G:p.L1598R	COL4A3:NM_000091:exon51:c.T4793G:p.L1598R	clinvar: Likely_pathogenic	Likely pathogenic	No	ESCC-P003
ESCC-0368	2	228175529	228175529	T	G	COL4A3	exonic	nonsynonymous SNV	ENSG00000169031	rs752452590	3.229e-05	ENSG00000169031:ENST00000396578:exon51:c.T4793G:p.L1598R	COL4A3:NM_000091:exon51:c.T4793G:p.L1598R	clinvar: Likely_pathogenic	Likely pathogenic	No	ESCC-P005
ESCC-0395	2	228116089	228116089	T	C	COL4A3	splicing	.	ENSG00000169031	.	.	.	.	clinvar: Likely_pathogenic	Pathogenic	No	ESCC-P006
ESCC-0523	2	227872828	227872828	G	A	COL4A4	exonic	nonsynonymous SNV	ENSG00000081052	rs121912863	0.0001	ENSG00000081052:ENST00000329662:exon46:c.C4706T:p.P1569L,ENSG00000081052:ENST00000396625:exon47:c.C4715T:p.P1572L	COL4A4:NM_000092:exon47:c.C4715T:p.P1572L	clinvar: Pathogenic	Likely pathogenic	No	ESCC-P009
ESCC-0057	2	189953420	189953420	C	T	COL5A2	splicing	.	ENSG00000204262	.	.	.	.	clinvar: UNK	Pathogenic	No	ESCC-P001
ESCC-0446	21	47407570	47407570	T	C	COL6A1	splicing	.	ENSG00000142156	.	.	.	.	clinvar: UNK	Pathogenic	No	ESCC-P006
ESCC-0053	2	238280363	238280363	C	-	COL6A3	exonic	frameshift deletion	ENSG00000163359	rs370194938	.	ENSG00000163359:ENST00000392003:exon7:c.3076delG:p.A1026Rfs*14,ENSG00000163359:ENST00000392004:exon8:c.3679delG:p.A1227Rfs*14;ENSG00000163359:ENST00000392003:exon7:c.3076delG:p.A1026Rfs*14,ENSG00000163359:ENST00000392004:exon8:c.3679delG:p.A1227Rfs*14	COL6A3:NM_057164:exon7:c.3076delG:p.A1026Rfs*14,COL6A3:NM_057165:exon8:c.3679delG:p.A1227Rfs*14;COL6A3:NM_057164:exon7:c.3076delG:p.A1026Rfs*14,COL6A3:NM_057165:exon8:c.3679delG:p.A1227Rfs*14	clinvar: UNK	Likely pathogenic	No	ESCC-P001
ESCC-0249	2	238303641	238303641	G	A	COL6A3	exonic	stopgain	ENSG00000163359	.	.	ENSG00000163359:ENST00000295550:exon3:c.C298T:p.Q100X,ENSG00000163359:ENST00000346358:exon3:c.C298T:p.Q100X,ENSG00000163359:ENST00000347401:exon3:c.C298T:p.Q100X,ENSG00000163359:ENST00000433762:exon3:c.C298T:p.Q100X	COL6A3:NM_004369:exon3:c.C298T:p.Q100X	clinvar: UNK	Pathogenic	No	ESCC-P003
ESCC-0327	3	130345349	130345349	-	G	COL6A6	exonic	frameshift insertion	ENSG00000206384	.	.	ENSG00000206384:ENST00000358511:exon24:c.4900dupG:p.E1634Gfs*17,ENSG00000206384:ENST00000453409:exon24:c.4900dupG:p.E1634Gfs*17;ENSG00000206384:ENST00000358511:exon24:c.4900dupG:p.E1634Gfs*17,ENSG00000206384:ENST00000453409:exon24:c.4900dupG:p.E1634Gfs*17	COL6A6:NM_001102608:exon24:c.4900dupG:p.E1634Gfs*17;COL6A6:NM_001102608:exon24:c.4900dupG:p.E1634Gfs*17	clinvar: UNK	Likely pathogenic	No	ESCC-P004
ESCC-0299	3	48630206	48630206	A	G	COL7A1	splicing	.	ENSG00000114270	.	.	.	.	clinvar: UNK	Pathogenic	Yes	ESCC-P003
ESCC-0394	3	48630534	48630534	C	T	COL7A1	splicing	.	ENSG00000114270	.	6.471e-05	.	.	clinvar: Pathogenic/Likely_pathogenic	Pathogenic	Yes	ESCC-P006
ESCC-0507	8	120114599	120114599	A	-	COLEC10	exonic	frameshift deletion	ENSG00000184374	.	.	ENSG00000184374:ENST00000332843:exon4:c.305delA:p.G104Vfs*39;ENSG00000184374:ENST00000332843:exon4:c.305delA:p.G104Vfs*39	COLEC10:NM_006438:exon4:c.305delA:p.G104Vfs*39,COLEC10:NM_001324095:exon6:c.98delA:p.G35Vfs*39;COLEC10:NM_006438:exon4:c.305delA:p.G104Vfs*39,COLEC10:NM_001324095:exon6:c.98delA:p.G35Vfs*39	clinvar: UNK	Likely pathogenic	No	ESCC-P009
ESCC-0026	18	346294	346294	C	T	COLEC12	splicing	.	ENSG00000158270	.	.	.	.	clinvar: UNK	Pathogenic	No	ESCC-P001
ESCC-0095	19	18896330	18896330	G	-	COMP	exonic	frameshift deletion	ENSG00000105664	.	.	ENSG00000105664:ENST00000425807:exon14:c.1536delC:p.N512Kfs*24,ENSG00000105664:ENST00000542601:exon14:c.1596delC:p.N532Kfs*24,ENSG00000105664:ENST00000222271:exon15:c.1695delC:p.N565Kfs*24;ENSG00000105664:ENST00000425807:exon14:c.1536delC:p.N512Kfs*24,ENSG00000105664:ENST00000542601:exon14:c.1596delC:p.N532Kfs*24,ENSG00000105664:ENST00000222271:exon15:c.1695delC:p.N565Kfs*24	COMP:NM_000095:exon15:c.1695delC:p.N565Kfs*24;COMP:NM_000095:exon15:c.1695delC:p.N565Kfs*24	clinvar: UNK	Likely pathogenic	No	ESCC-P001
ESCC-0298	3	139088161	139088161	G	A	COPB2	exonic	nonsynonymous SNV	ENSG00000184432	rs755534435	.	ENSG00000184432:ENST00000512309:exon3:c.C212T:p.A71V,ENSG00000184432:ENST00000333188:exon12:c.C1343T:p.A448V,ENSG00000184432:ENST00000507777:exon12:c.C1256T:p.A419V	COPB2:NM_004766:exon12:c.C1343T:p.A448V	clinvar: UNK	Likely pathogenic	No	ESCC-P003
ESCC-0181	9	131088161	131088161	G	C	COQ4	splicing	.	ENSG00000167113;ENSG00000167113	rs747779231	.	ENSG00000167113:ENST00000372875:exon4:c.G403C:p.V135L	.	clinvar: Pathogenic	Pathogenic	No	ESCC-P002
ESCC-0037	4	47695020	47695020	C	T	CORIN	exonic	nonsynonymous SNV	ENSG00000145244	rs765666960	.	ENSG00000145244:ENST00000502252:exon5:c.G679A:p.D227N,ENSG00000145244:ENST00000508498:exon5:c.G463A:p.D155N,ENSG00000145244:ENST00000273857:exon6:c.G880A:p.D294N,ENSG00000145244:ENST00000504584:exon6:c.G880A:p.D294N,ENSG00000145244:ENST00000505909:exon6:c.G880A:p.D294N	CORIN:NM_001278585:exon5:c.G679A:p.D227N,CORIN:NM_001278586:exon6:c.G880A:p.D294N,CORIN:NM_006587:exon6:c.G880A:p.D294N	clinvar: UNK	Likely pathogenic	No	ESCC-P001
ESCC-0244	4	47602309	47602309	C	G	CORIN	exonic	nonsynonymous SNV	ENSG00000145244	.	.	ENSG00000145244:ENST00000502252:exon20:c.G2667C:p.Q889H,ENSG00000145244:ENST00000505909:exon20:c.G2757C:p.Q919H,ENSG00000145244:ENST00000508498:exon20:c.G2451C:p.Q817H,ENSG00000145244:ENST00000273857:exon21:c.G2868C:p.Q956H	CORIN:NM_001278585:exon19:c.G2556C:p.Q852H,CORIN:NM_006587:exon21:c.G2868C:p.Q956H	clinvar: UNK	Likely pathogenic	No	ESCC-P003
ESCC-0009	10	101480792	101480792	G	A	COX15	exonic	stopgain	ENSG00000014919	rs774366079	6.462e-05	ENSG00000014919:ENST00000016171:exon6:c.C784T:p.R262X,ENSG00000014919:ENST00000370483:exon6:c.C784T:p.R262X	COX15:NM_001320974:exon6:c.C784T:p.R262X,COX15:NM_001320975:exon6:c.C784T:p.R262X,COX15:NM_001320976:exon6:c.C247T:p.R83X,COX15:NM_004376:exon6:c.C784T:p.R262X,COX15:NM_078470:exon6:c.C784T:p.R262X	clinvar: UNK	Pathogenic	No	ESCC-P001
ESCC-0030	3	148925338	148925338	C	G	CP	exonic	nonsynonymous SNV	ENSG00000047457	rs386134126	.	ENSG00000047457:ENST00000494544:exon2:c.G197C:p.W66S,ENSG00000047457:ENST00000264613:exon5:c.G848C:p.W283S,ENSG00000047457:ENST00000481169:exon5:c.G848C:p.W283S	CP:NM_000096:exon5:c.G848C:p.W283S	clinvar: Pathogenic	Likely pathogenic	No	ESCC-P001
ESCC-0260	3	148930243	148930243	T	A	CP	exonic	nonsynonymous SNV	ENSG00000047457	rs747953840	.	ENSG00000047457:ENST00000264613:exon2:c.A389T:p.H130L,ENSG00000047457:ENST00000481169:exon2:c.A389T:p.H130L,ENSG00000047457:ENST00000455472:exon3:c.A509T:p.H170L	CP:NM_000096:exon2:c.A389T:p.H130L	clinvar: UNK	Likely pathogenic	No	ESCC-P003
ESCC-0233	8	68419021	68419023	CTT	-	CPA6	exonic	frameshift deletion	ENSG00000165078	.	.	ENSG00000165078:ENST00000297769:exon6:c.191_192del:p.E64Gfs*6,ENSG00000165078:ENST00000297770:exon6:c.635_636del:p.E212Gfs*6,ENSG00000165078:ENST00000518549:exon6:c.635_636del:p.E212Gfs*6;ENSG00000165078:ENST00000297769:exon6:c.191_192del:p.E64Gfs*6,ENSG00000165078:ENST00000297770:exon6:c.635_636del:p.E212Gfs*6,ENSG00000165078:ENST00000518549:exon6:c.635_636del:p.E212Gfs*6	CPA6:NM_020361:exon6:c.635_636del:p.E212Gfs*6;CPA6:NM_020361:exon6:c.635_636del:p.E212Gfs*6	clinvar: UNK	Likely pathogenic	No	ESCC-P003
ESCC-0024	19	17056473	17056473	G	C	CPAMD8	exonic	stopgain	ENSG00000160111	.	.	ENSG00000160111:ENST00000443236:exon22:c.C2820G:p.Y940X	CPAMD8:NM_015692:exon22:c.C2679G:p.Y893X	clinvar: UNK	Likely pathogenic	No	ESCC-P001
ESCC-0164	19	17013574	17013574	-	G	CPAMD8	exonic	frameshift insertion	ENSG00000160111	.	.	ENSG00000160111:ENST00000443236:exon35:c.4710dupC:p.M1571Hfs*7;ENSG00000160111:ENST00000443236:exon35:c.4710dupC:p.M1571Hfs*7	CPAMD8:NM_015692:exon35:c.4569dupC:p.M1524Hfs*7;CPAMD8:NM_015692:exon35:c.4569dupC:p.M1524Hfs*7	clinvar: UNK	Likely pathogenic	No	ESCC-P002
ESCC-0400	5	37226878	37226878	A	-	CPLANE1	exonic	frameshift deletion	ENSG00000197603	rs777686211	0.0001	ENSG00000197603:ENST00000508244:exon11:c.1819delT:p.Y607Tfs*6,ENSG00000197603:ENST00000425232:exon12:c.1819delT:p.Y607Tfs*6;ENSG00000197603:ENST00000508244:exon11:c.1819delT:p.Y607Tfs*6,ENSG00000197603:ENST00000425232:exon12:c.1819delT:p.Y607Tfs*6	CPLANE1:NM_023073:exon12:c.1819delT:p.Y607Tfs*6;CPLANE1:NM_023073:exon12:c.1819delT:p.Y607Tfs*6	clinvar: Pathogenic	Uncertain significance	No	ESCC-P006
ESCC-0347	2	211438062	211438062	T	C	CPS1	exonic	nonsynonymous SNV	ENSG00000021826	.	.	ENSG00000021826:ENST00000233072:exon2:c.T167C:p.M56T,ENSG00000021826:ENST00000430249:exon3:c.T185C:p.M62T,ENSG00000021826:ENST00000523702:exon3:c.T185C:p.M62T,ENSG00000021826:ENST00000417946:exon4:c.T167C:p.M56T,ENSG00000021826:ENST00000518043:exon4:c.T167C:p.M56T	CPS1:NM_001875:exon2:c.T167C:p.M56T,CPS1:NM_001122633:exon3:c.T167C:p.M56T,CPS1:NM_001369256:exon3:c.T200C:p.M67T,CPS1:NM_001369257:exon4:c.T167C:p.M56T	clinvar: UNK	Likely pathogenic	No	ESCC-P004
ESCC-0045	12	69651841	69651841	G	T	CPSF6	exonic	stopgain	ENSG00000111605	.	.	ENSG00000111605:ENST00000266679:exon6:c.G721T:p.G241X	CPSF6:NM_001300947:exon6:c.G721T:p.G241X	clinvar: UNK	Pathogenic	No	ESCC-P001
ESCC-0469	1	53675851	53675854	GGCC	-	CPT2	exonic	frameshift deletion	ENSG00000157184	.	.	ENSG00000157184:ENST00000371486:exon4:c.505_508del:p.G169Ffs*9;ENSG00000157184:ENST00000371486:exon4:c.505_508del:p.G169Ffs*9	CPT2:NM_000098:exon4:c.505_508del:p.G169Ffs*9,CPT2:NM_001330589:exon4:c.505_508del:p.G169Ffs*9;CPT2:NM_000098:exon4:c.505_508del:p.G169Ffs*9,CPT2:NM_001330589:exon4:c.505_508del:p.G169Ffs*9	clinvar: UNK	Likely pathogenic	No	ESCC-P006
ESCC-0118	1	53668099	53668099	C	T	CPT2	exonic	nonsynonymous SNV	ENSG00000157184	rs74315294	0.0013	ENSG00000157184:ENST00000371486:exon3:c.C338T:p.S113L	CPT2:NM_000098:exon3:c.C338T:p.S113L,CPT2:NM_001330589:exon3:c.C338T:p.S113L	clinvar: Pathogenic	Uncertain significance	No	ESCC-P002
ESCC-0101	1	207649644	207649644	C	T	CR2	exonic	stopgain	ENSG00000117322	.	.	ENSG00000117322:ENST00000367058:exon14:c.C2605T:p.R869X,ENSG00000117322:ENST00000458541:exon14:c.C2524T:p.R842X,ENSG00000117322:ENST00000367057:exon15:c.C2782T:p.R928X	CR2:NM_001877:exon14:c.C2605T:p.R869X,CR2:NM_001006658:exon15:c.C2782T:p.R928X	clinvar: UNK	Pathogenic	No	ESCC-P001
ESCC-0200	1	207658858	207658858	C	T	CR2	exonic	stopgain	ENSG00000117322	rs185689791	3.229e-05	ENSG00000117322:ENST00000367059:exon17:c.C2875T:p.R959X,ENSG00000117322:ENST00000367058:exon18:c.C3061T:p.R1021X,ENSG00000117322:ENST00000458541:exon18:c.C2980T:p.R994X,ENSG00000117322:ENST00000367057:exon19:c.C3238T:p.R1080X	CR2:NM_001877:exon18:c.C3061T:p.R1021X,CR2:NM_001006658:exon19:c.C3238T:p.R1080X	clinvar: Uncertain_significance	Pathogenic	No	ESCC-P002
ESCC-0252	1	207658858	207658858	C	T	CR2	exonic	stopgain	ENSG00000117322	rs185689791	3.229e-05	ENSG00000117322:ENST00000367059:exon17:c.C2875T:p.R959X,ENSG00000117322:ENST00000367058:exon18:c.C3061T:p.R1021X,ENSG00000117322:ENST00000458541:exon18:c.C2980T:p.R994X,ENSG00000117322:ENST00000367057:exon19:c.C3238T:p.R1080X	CR2:NM_001877:exon18:c.C3061T:p.R1021X,CR2:NM_001006658:exon19:c.C3238T:p.R1080X	clinvar: Uncertain_significance	Pathogenic	No	ESCC-P003
ESCC-0340	1	197396689	197396689	C	T	CRB1	exonic	nonsynonymous SNV	ENSG00000134376	rs28939720	3.229e-05	ENSG00000134376:ENST00000367397:exon3:c.C377T:p.T126M,ENSG00000134376:ENST00000544212:exon3:c.C677T:p.T226M,ENSG00000134376:ENST00000367399:exon5:c.C1898T:p.T633M,ENSG00000134376:ENST00000367400:exon7:c.C2234T:p.T745M,ENSG00000134376:ENST00000484075:exon7:c.C2234T:p.T745M,ENSG00000134376:ENST00000535699:exon9:c.C2027T:p.T676M	CRB1:NM_001193640:exon5:c.C1898T:p.T633M,CRB1:NM_201253:exon7:c.C2234T:p.T745M,CRB1:NM_001257965:exon9:c.C2027T:p.T676M	clinvar: Pathogenic	Likely pathogenic	No	ESCC-P004
ESCC-0080	9	126135888	126135903	GGCGCGGCCCCGGCCC	-	CRB2	exonic	frameshift deletion	ENSG00000148204	.	3.309e-05	ENSG00000148204:ENST00000373629:exon5:c.2082_2097del:p.R698Lfs*106,ENSG00000148204:ENST00000460253:exon5:c.2082_2097del:p.R698Lfs*106,ENSG00000148204:ENST00000359999:exon10:c.3078_3093del:p.R1030Lfs*138,ENSG00000148204:ENST00000373631:exon10:c.3078_3093del:p.R1030Lfs*106;ENSG00000148204:ENST00000373629:exon5:c.2082_2097del:p.R698Lfs*106,ENSG00000148204:ENST00000460253:exon5:c.2082_2097del:p.R698L…	CRB2:NM_173689:exon10:c.3078_3093del:p.R1030Lfs*106;CRB2:NM_173689:exon10:c.3078_3093del:p.R1030Lfs*106	clinvar: UNK	Likely pathogenic	No	ESCC-P001
ESCC-0290	17	29120528	29120528	G	A	CRLF3	exonic	stopgain	ENSG00000176390	rs768156707	.	ENSG00000176390:ENST00000544695:exon4:c.C418T:p.R140X,ENSG00000176390:ENST00000324238:exon5:c.C766T:p.R256X	CRLF3:NM_015986:exon5:c.C766T:p.R256X	clinvar: UNK	Pathogenic	No	ESCC-P003
ESCC-0370	20	20022244	20022244	T	C	CRNKL1	exonic	nonsynonymous SNV	ENSG00000101343	.	.	ENSG00000101343:ENST00000536226:exon9:c.A1190G:p.Y397C,ENSG00000101343:ENST00000377327:exon10:c.A1637G:p.Y546C,ENSG00000101343:ENST00000377340:exon10:c.A1673G:p.Y558C	CRNKL1:NM_001278628:exon9:c.A1190G:p.Y397C,CRNKL1:NM_001278625:exon10:c.A1637G:p.Y546C,CRNKL1:NM_001278626:exon10:c.A821G:p.Y274C,CRNKL1:NM_001278627:exon10:c.A821G:p.Y274C,CRNKL1:NM_016652:exon10:c.A1673G:p.Y558C	clinvar: UNK	Likely pathogenic	No	ESCC-P005
ESCC-0041	21	44592184	44592184	G	A	CRYAA	exonic	nonsynonymous SNV	ENSG00000160202	.	3.24e-05	ENSG00000160202:ENST00000291554:exon3:c.G316A:p.D106N,ENSG00000160202:ENST00000398132:exon3:c.G205A:p.D69N,ENSG00000160202:ENST00000398133:exon3:c.G256A:p.D86N	CRYAA:NM_000394:exon3:c.G316A:p.D106N,CRYAA2:NM_001314050:exon3:c.G316A:p.D106N,CRYAA2:NM_001320719:exon3:c.G205A:p.D69N,CRYAA:NM_001363766:exon3:c.G205A:p.D69N	clinvar: UNK	Likely pathogenic	No	ESCC-P001
ESCC-0266	21	44590711	44590711	G	A	CRYAA	exonic	nonsynonymous SNV	ENSG00000160202	rs747639804	3.229e-05	ENSG00000160202:ENST00000291554:exon2:c.G274A:p.D92N,ENSG00000160202:ENST00000398132:exon2:c.G163A:p.D55N,ENSG00000160202:ENST00000398133:exon2:c.G214A:p.D72N	CRYAA:NM_000394:exon2:c.G274A:p.D92N,CRYAA2:NM_001314050:exon2:c.G274A:p.D92N,CRYAA2:NM_001320719:exon2:c.G163A:p.D55N,CRYAA:NM_001363766:exon2:c.G163A:p.D55N	clinvar: UNK	Likely pathogenic	No	ESCC-P003
ESCC-0425	21	44592323	44592323	C	A	CRYAA	exonic	nonsynonymous SNV	ENSG00000160202	rs772562667	.	ENSG00000160202:ENST00000291554:exon3:c.C455A:p.A152D,ENSG00000160202:ENST00000398132:exon3:c.C344A:p.A115D,ENSG00000160202:ENST00000398133:exon3:c.C395A:p.A132D	CRYAA:NM_000394:exon3:c.C455A:p.A152D,CRYAA2:NM_001314050:exon3:c.C455A:p.A152D,CRYAA2:NM_001320719:exon3:c.C344A:p.A115D,CRYAA:NM_001363766:exon3:c.C344A:p.A115D	clinvar: UNK	Likely pathogenic	No	ESCC-P006
ESCC-0221	22	27021497	27021497	C	T	CRYBA4	exonic	stopgain	ENSG00000196431	rs199635152	3.231e-05	ENSG00000196431:ENST00000354760:exon4:c.C211T:p.R71X	CRYBA4:NM_001886:exon4:c.C211T:p.R71X	clinvar: UNK	Uncertain significance	No	ESCC-P003
ESCC-0309	22	27003891	27003891	G	A	CRYBB1	exonic	nonsynonymous SNV	ENSG00000100122	rs148083686	0.0002	ENSG00000100122:ENST00000215939:exon4:c.C394T:p.R132C	CRYBB1:NM_001887:exon4:c.C394T:p.R132C	clinvar: UNK	Likely pathogenic	No	ESCC-P004
ESCC-0311	22	27003891	27003891	G	A	CRYBB1	exonic	nonsynonymous SNV	ENSG00000100122	rs148083686	0.0002	ENSG00000100122:ENST00000215939:exon4:c.C394T:p.R132C	CRYBB1:NM_001887:exon4:c.C394T:p.R132C	clinvar: UNK	Likely pathogenic	No	ESCC-P004
ESCC-0356	22	27003891	27003891	G	A	CRYBB1	exonic	nonsynonymous SNV	ENSG00000100122	rs148083686	0.0002	ENSG00000100122:ENST00000215939:exon4:c.C394T:p.R132C	CRYBB1:NM_001887:exon4:c.C394T:p.R132C	clinvar: UNK	Likely pathogenic	No	ESCC-P004
ESCC-0339	22	27003891	27003891	G	A	CRYBB1	exonic	nonsynonymous SNV	ENSG00000100122	rs148083686	0.0002	ENSG00000100122:ENST00000215939:exon4:c.C394T:p.R132C	CRYBB1:NM_001887:exon4:c.C394T:p.R132C	clinvar: UNK	Likely pathogenic	No	ESCC-P004
ESCC-0120	17	80197866	80197866	G	A	CSNK1D	exonic	stopgain	ENSG00000141551	rs769573174	.	ENSG00000141551:ENST00000398519:exon9:c.C1270T:p.R424X	CSNK1D:NM_001363749:exon9:c.C1270T:p.R424X	clinvar: UNK	Pathogenic	No	ESCC-P002
ESCC-0548	15	64506325	64506325	T	C	CSNK1G1	splicing	.	ENSG00000259316;ENSG00000169118;ENSG00000259316	.	.	ENSG00000259316:ENST00000606793:exon8:c.A389G:p.Q130R	.	clinvar: UNK	Pathogenic	No	ESCC-P009
ESCC-0046	8	67986530	67986530	A	T	CSPP1	exonic	stopgain	ENSG00000104218	rs755119129	.	ENSG00000104218:ENST00000262210:exon2:c.A151T:p.R51X,ENSG00000104218:ENST00000519163:exon2:c.A43T:p.R15X,ENSG00000104218:ENST00000519701:exon2:c.A43T:p.R15X,ENSG00000104218:ENST00000521919:exon2:c.A43T:p.R15X	CSPP1:NM_001363131:exon2:c.A43T:p.R15X,CSPP1:NM_001363132:exon2:c.A43T:p.R15X,CSPP1:NM_001363133:exon2:c.A43T:p.R15X,CSPP1:NM_001364869:exon2:c.A151T:p.R51X,CSPP1:NM_001364870:exon2:c.A151T:p.R51X,CSPP1:NM_024790:exon2:c.A151T:p.R51X	clinvar: UNK	Pathogenic	No	ESCC-P001
ESCC-0031	8	67988817	67988817	G	A	CSPP1	splicing	.	ENSG00000104218	.	.	.	.	clinvar: UNK	Pathogenic	No	ESCC-P001
ESCC-0524	8	67986506	67986506	G	T	CSPP1	exonic	stopgain	ENSG00000104218	.	.	ENSG00000104218:ENST00000262210:exon2:c.G127T:p.E43X,ENSG00000104218:ENST00000519163:exon2:c.G19T:p.E7X,ENSG00000104218:ENST00000519701:exon2:c.G19T:p.E7X,ENSG00000104218:ENST00000521919:exon2:c.G19T:p.E7X	CSPP1:NM_001363131:exon2:c.G19T:p.E7X,CSPP1:NM_001363132:exon2:c.G19T:p.E7X,CSPP1:NM_001363133:exon2:c.G19T:p.E7X,CSPP1:NM_001364869:exon2:c.G127T:p.E43X,CSPP1:NM_001364870:exon2:c.G127T:p.E43X,CSPP1:NM_024790:exon2:c.G127T:p.E43X	clinvar: UNK	Likely pathogenic	No	ESCC-P009
ESCC-0243	17	3563642	3563642	-	GGGTATGA	CTNS	exonic	frameshift insertion	ENSG00000040531	.	.	ENSG00000040531:ENST00000414524:exon9:c.642_643insGGGTATGA:p.D217Efs*6,ENSG00000040531:ENST00000441220:exon9:c.759_760insGGGTATGA:p.L255Yfs*39,ENSG00000040531:ENST00000046640:exon12:c.1083_1084insGGGTATGA:p.D364Efs*6,ENSG00000040531:ENST00000381870:exon12:c.1083_1084insGGGTATGA:p.L363Yfs*39;ENSG00000040531:ENST00000414524:exon9:c.642_643insGGGTATGA:p.D217Efs*6,ENSG00000040531:ENST00000441220:exon…	CTNS:NM_001031681:exon12:c.1083_1084insGGGTATGA:p.L363Yfs*39,CTNS:NM_004937:exon12:c.1083_1084insGGGTATGA:p.D364Efs*6;CTNS:NM_001031681:exon12:c.1083_1084insGGGTATGA:p.L363Yfs*39,CTNS:NM_004937:exon12:c.1083_1084insGGGTATGA:p.D364Efs*6	clinvar: UNK	Likely pathogenic	No	ESCC-P003
ESCC-0176	10	17088011	17088011	T	A	CUBN	exonic	stopgain	ENSG00000107611	.	.	ENSG00000107611:ENST00000377833:exon24:c.A3412T:p.K1138X	CUBN:NM_001081:exon24:c.A3412T:p.K1138X	clinvar: UNK	Pathogenic	No	ESCC-P002
ESCC-0156	10	16967239	16967239	C	T	CUBN	splicing	.	ENSG00000107611	.	.	.	.	clinvar: UNK	Pathogenic	No	ESCC-P002
ESCC-0389	10	16961960	16961960	A	G	CUBN	splicing	.	ENSG00000107611	rs150901286	0.0006	.	.	clinvar: UNK	Pathogenic	No	ESCC-P006
ESCC-0088	6	43156385	43156385	-	CT	CUL9	exonic	frameshift insertion	ENSG00000112659	.	.	ENSG00000112659:ENST00000354495:exon6:c.1782_1783insCT:p.Q597Lfs*21,ENSG00000112659:ENST00000252050:exon8:c.2112_2113insCT:p.Q707Lfs*21,ENSG00000112659:ENST00000372647:exon8:c.2112_2113insCT:p.Q707Lfs*21;ENSG00000112659:ENST00000354495:exon6:c.1782_1783insCT:p.Q597Lfs*21,ENSG00000112659:ENST00000252050:exon8:c.2112_2113insCT:p.Q707Lfs*21,ENSG00000112659:ENST00000372647:exon8:c.2112_2113insCT:p.Q7…	CUL9:NM_015089:exon8:c.2112_2113insCT:p.Q707Lfs*21;CUL9:NM_015089:exon8:c.2112_2113insCT:p.Q707Lfs*21	clinvar: UNK	Likely pathogenic	No	ESCC-P001
ESCC-0348	5	64081347	64081347	G	T	CWC27	exonic	stopgain	ENSG00000153015	.	.	ENSG00000153015:ENST00000381070:exon5:c.G436T:p.E146X,ENSG00000153015:ENST00000508024:exon5:c.G436T:p.E146X	CWC27:NM_001297644:exon5:c.G436T:p.E146X,CWC27:NM_001297645:exon5:c.G436T:p.E146X,CWC27:NM_001318000:exon5:c.G436T:p.E146X,CWC27:NM_001364478:exon5:c.G436T:p.E146X,CWC27:NM_005869:exon5:c.G436T:p.E146X	clinvar: UNK	Pathogenic	No	ESCC-P004
ESCC-0075	22	43026905	43026905	C	T	CYB5R3	exonic	nonsynonymous SNV	ENSG00000100243	rs121965009	3.233e-05	ENSG00000100243:ENST00000407332:exon3:c.G247A:p.V83M,ENSG00000100243:ENST00000352397:exon4:c.G316A:p.V106M,ENSG00000100243:ENST00000361740:exon4:c.G415A:p.V139M,ENSG00000100243:ENST00000396303:exon4:c.G247A:p.V83M,ENSG00000100243:ENST00000407623:exon4:c.G247A:p.V83M,ENSG00000100243:ENST00000438270:exon4:c.G247A:p.V83M,ENSG00000100243:ENST00000402438:exon5:c.G247A:p.V83M	CYB5R3:NM_000398:exon4:c.G316A:p.V106M,CYB5R3:NM_001129819:exon4:c.G247A:p.V83M,CYB5R3:NM_001171660:exon4:c.G415A:p.V139M,CYB5R3:NM_007326:exon4:c.G247A:p.V83M,CYB5R3:NM_001171661:exon5:c.G247A:p.V83M	clinvar: Pathogenic	Likely pathogenic	No	ESCC-P001
ESCC-0244	22	43023623	43023623	C	T	CYB5R3	exonic	nonsynonymous SNV	ENSG00000100243	rs530251354	0.0001	ENSG00000100243:ENST00000407332:exon5:c.G466A:p.A156T,ENSG00000100243:ENST00000352397:exon6:c.G535A:p.A179T,ENSG00000100243:ENST00000361740:exon6:c.G634A:p.A212T,ENSG00000100243:ENST00000396303:exon6:c.G466A:p.A156T,ENSG00000100243:ENST00000407623:exon6:c.G466A:p.A156T,ENSG00000100243:ENST00000402438:exon7:c.G466A:p.A156T	CYB5R3:NM_000398:exon6:c.G535A:p.A179T,CYB5R3:NM_001129819:exon6:c.G466A:p.A156T,CYB5R3:NM_001171660:exon6:c.G634A:p.A212T,CYB5R3:NM_007326:exon6:c.G466A:p.A156T,CYB5R3:NM_001171661:exon7:c.G466A:p.A156T	clinvar: UNK	Likely pathogenic	No	ESCC-P003
ESCC-0525	22	43019873	43019873	G	A	CYB5R3	exonic	stopgain	ENSG00000100243	rs121965010	.	ENSG00000100243:ENST00000407332:exon7:c.C586T:p.R196X,ENSG00000100243:ENST00000352397:exon8:c.C655T:p.R219X,ENSG00000100243:ENST00000361740:exon8:c.C754T:p.R252X,ENSG00000100243:ENST00000396303:exon8:c.C586T:p.R196X,ENSG00000100243:ENST00000407623:exon8:c.C586T:p.R196X,ENSG00000100243:ENST00000402438:exon9:c.C586T:p.R196X	CYB5R3:NM_000398:exon8:c.C655T:p.R219X,CYB5R3:NM_001129819:exon8:c.C586T:p.R196X,CYB5R3:NM_001171660:exon8:c.C754T:p.R252X,CYB5R3:NM_007326:exon8:c.C586T:p.R196X,CYB5R3:NM_001171661:exon9:c.C586T:p.R196X	clinvar: Pathogenic	Pathogenic	No	ESCC-P009
ESCC-0530	22	43024239	43024239	A	G	CYB5R3	exonic	nonsynonymous SNV	ENSG00000100243	rs121965006	.	ENSG00000100243:ENST00000407332:exon4:c.T313C:p.S105P,ENSG00000100243:ENST00000352397:exon5:c.T382C:p.S128P,ENSG00000100243:ENST00000361740:exon5:c.T481C:p.S161P,ENSG00000100243:ENST00000396303:exon5:c.T313C:p.S105P,ENSG00000100243:ENST00000407623:exon5:c.T313C:p.S105P,ENSG00000100243:ENST00000438270:exon5:c.T313C:p.S105P,ENSG00000100243:ENST00000402438:exon6:c.T313C:p.S105P	CYB5R3:NM_000398:exon5:c.T382C:p.S128P,CYB5R3:NM_001129819:exon5:c.T313C:p.S105P,CYB5R3:NM_001171660:exon5:c.T481C:p.S161P,CYB5R3:NM_007326:exon5:c.T313C:p.S105P,CYB5R3:NM_001171661:exon6:c.T313C:p.S105P	clinvar: Pathogenic	Likely pathogenic	No	ESCC-P009
ESCC-0544	22	43032808	43032808	C	-	CYB5R3	exonic	frameshift deletion	ENSG00000100243	rs769628626	6.46e-05	ENSG00000100243:ENST00000352397:exon2:c.66delG:p.L23Sfs*2,ENSG00000100243:ENST00000361740:exon2:c.165delG:p.L56Sfs*2;ENSG00000100243:ENST00000352397:exon2:c.66delG:p.L23Sfs*2,ENSG00000100243:ENST00000361740:exon2:c.165delG:p.L56Sfs*2	CYB5R3:NM_000398:exon2:c.66delG:p.L23Sfs*2,CYB5R3:NM_001171660:exon2:c.165delG:p.L56Sfs*2;CYB5R3:NM_000398:exon2:c.66delG:p.L23Sfs*2,CYB5R3:NM_001171660:exon2:c.165delG:p.L56Sfs*2	clinvar: UNK	Likely pathogenic	No	ESCC-P009
ESCC-0521	5	156816250	156816250	T	A	CYFIP2	exonic	stopgain	ENSG00000055163	.	.	ENSG00000055163:ENST00000435847:exon21:c.T2358A:p.C786X,ENSG00000055163:ENST00000522463:exon24:c.T2673A:p.C891X,ENSG00000055163:ENST00000541131:exon26:c.T3036A:p.C1012X,ENSG00000055163:ENST00000521420:exon28:c.T3183A:p.C1061X,ENSG00000055163:ENST00000347377:exon29:c.T3261A:p.C1087X,ENSG00000055163:ENST00000377576:exon29:c.T3261A:p.C1087X,ENSG00000055163:ENST00000318218:exon31:c.T3336A:p.C1112X	CYFIP2:NM_001291721:exon28:c.T3183A:p.C1061X,CYFIP2:NM_001037333:exon29:c.T3261A:p.C1087X,CYFIP2:NM_014376:exon29:c.T3261A:p.C1087X,CYFIP2:NM_001291722:exon30:c.T3336A:p.C1112X	clinvar: UNK	Likely pathogenic	No	ESCC-P009
ESCC-0543	19	15636146	15636146	G	A	CYP4F22	splicing	.	ENSG00000171954	rs200464692	6.464e-05	.	.	clinvar: UNK	Pathogenic	No	ESCC-P009
ESCC-0070	4	187126358	187126358	A	C	CYP4V2	exonic	nonsynonymous SNV	ENSG00000145476	rs199476197	.	ENSG00000145476:ENST00000378802:exon8:c.A992C:p.H331P	CYP4V2:NM_207352:exon8:c.A992C:p.H331P	clinvar: Pathogenic	Uncertain significance	No	ESCC-P001
ESCC-0567	4	187126358	187126358	A	C	CYP4V2	exonic	nonsynonymous SNV	ENSG00000145476	rs199476197	.	ENSG00000145476:ENST00000378802:exon8:c.A992C:p.H331P	CYP4V2:NM_207352:exon8:c.A992C:p.H331P	clinvar: Pathogenic	Uncertain significance	No	ESCC-P009
ESCC-0065	4	187122303	187122319	TCATACAGGTCATCGCT	GC	CYP4V2	splicing	.	ENSG00000145476	rs207482233	.	.	.	clinvar: Pathogenic	Uncertain significance	No	ESCC-P001
ESCC-0420	4	187122303	187122319	TCATACAGGTCATCGCT	GC	CYP4V2	splicing	.	ENSG00000145476	rs207482233	.	.	.	clinvar: Pathogenic	Uncertain significance	No	ESCC-P006
ESCC-0076	4	187122303	187122319	TCATACAGGTCATCGCT	GC	CYP4V2	splicing	.	ENSG00000145476	rs207482233	.	.	.	clinvar: Pathogenic	Uncertain significance	No	ESCC-P001
ESCC-0042	8	65528705	65528705	-	T	CYP7B1	exonic	frameshift insertion	ENSG00000172817	rs758777120	.	ENSG00000172817:ENST00000310193:exon3:c.392dupA:p.N131Kfs*3;ENSG00000172817:ENST00000310193:exon3:c.392dupA:p.N131Kfs*3	CYP7B1:NM_001324112:exon3:c.392dupA:p.N131Kfs*3,CYP7B1:NM_004820:exon3:c.392dupA:p.N131Kfs*3;CYP7B1:NM_001324112:exon3:c.392dupA:p.N131Kfs*3,CYP7B1:NM_004820:exon3:c.392dupA:p.N131Kfs*3	clinvar: UNK	Likely pathogenic	No	ESCC-P001
ESCC-0190	8	65536958	65536958	A	G	CYP7B1	splicing	.	ENSG00000172817	rs751713917	.	.	.	clinvar: Pathogenic	Pathogenic	No	ESCC-P002
ESCC-0382	8	65528764	65528764	G	A	CYP7B1	exonic	stopgain	ENSG00000172817	rs200737038	0.0002	ENSG00000172817:ENST00000310193:exon3:c.C334T:p.R112X	CYP7B1:NM_001324112:exon3:c.C334T:p.R112X,CYP7B1:NM_004820:exon3:c.C334T:p.R112X	clinvar: Pathogenic	Pathogenic	No	ESCC-P005
ESCC-0549	2	136664912	136664912	G	T	DARS	exonic	nonsynonymous SNV	ENSG00000115866	.	.	ENSG00000115866:ENST00000422708:exon6:c.C541A:p.R181S,ENSG00000115866:ENST00000537273:exon15:c.C1180A:p.R394S,ENSG00000115866:ENST00000264161:exon16:c.C1480A:p.R494S	DARS:NM_001293312:exon15:c.C1180A:p.R394S,DARS:NM_001349:exon16:c.C1480A:p.R494S	clinvar: UNK	Likely pathogenic	No	ESCC-P009
ESCC-0256	19	14070704	14070704	-	GAGGTGGGCCCAGGGCGGGC	DCAF15	exonic	frameshift insertion	ENSG00000132017	.	.	ENSG00000132017:ENST00000254337:exon9:c.1437_1438insGAGGTGGGCCCAGGGCGGGC:p.C482Gfs*59;ENSG00000132017:ENST00000254337:exon9:c.1437_1438insGAGGTGGGCCCAGGGCGGGC:p.C482Gfs*59	DCAF15:NM_138353:exon9:c.1437_1438insGAGGTGGGCCCAGGGCGGGC:p.C482Gfs*59;DCAF15:NM_138353:exon9:c.1437_1438insGAGGTGGGCCCAGGGCGGGC:p.C482Gfs*59	clinvar: UNK	Likely pathogenic	No	ESCC-P003
ESCC-0015	7	50537870	50537870	C	T	DDC	splicing	.	ENSG00000132437	.	.	.	.	clinvar: UNK	Pathogenic	No	ESCC-P001
ESCC-0043	12	31237577	31237577	C	T	DDX11	exonic	stopgain	ENSG00000013573	.	.	ENSG00000013573:ENST00000228264:exon4:c.C376T:p.Q126X,ENSG00000013573:ENST00000251758:exon4:c.C454T:p.Q152X,ENSG00000013573:ENST00000350437:exon4:c.C454T:p.Q152X,ENSG00000013573:ENST00000407793:exon4:c.C454T:p.Q152X,ENSG00000013573:ENST00000415475:exon4:c.C376T:p.Q126X,ENSG00000013573:ENST00000435753:exon4:c.C454T:p.Q152X,ENSG00000013573:ENST00000539049:exon4:c.C454T:p.Q152X,ENSG00000013573:ENST0…	DDX11:NM_001257144:exon4:c.C454T:p.Q152X,DDX11:NM_001257145:exon4:c.C376T:p.Q126X,DDX11:NM_004399:exon4:c.C454T:p.Q152X,DDX11:NM_030653:exon4:c.C454T:p.Q152X,DDX11:NM_152438:exon4:c.C454T:p.Q152X	clinvar: UNK	Likely pathogenic	No	ESCC-P001
ESCC-0048	12	31237516	31237516	G	T	DDX11	splicing	.	ENSG00000013573	.	.	.	.	clinvar: UNK	Pathogenic	No	ESCC-P001
ESCC-0507	11	686894	686894	A	-	DEAF1	exonic	frameshift deletion	ENSG00000177030	.	.	ENSG00000177030:ENST00000382409:exon5:c.768delT:p.R257Afs*16;ENSG00000177030:ENST00000382409:exon5:c.768delT:p.R257Afs*16	DEAF1:NM_001367390:exon5:c.42delT:p.R15Afs*16,DEAF1:NM_021008:exon5:c.768delT:p.R257Afs*16;DEAF1:NM_001367390:exon5:c.42delT:p.R15Afs*16,DEAF1:NM_021008:exon5:c.768delT:p.R257Afs*16	clinvar: UNK	Likely pathogenic	No	ESCC-P009
ESCC-0006	8	142151394	142151394	T	-	DENND3	exonic	frameshift deletion	ENSG00000105339	.	.	ENSG00000105339:ENST00000518249:exon1:c.93delT:p.Y32Tfs*16,ENSG00000105339:ENST00000262585:exon4:c.354delT:p.Y119Tfs*15,ENSG00000105339:ENST00000424248:exon4:c.354delT:p.Y119Tfs*15,ENSG00000105339:ENST00000518347:exon4:c.594delT:p.Y199Tfs*30,ENSG00000105339:ENST00000519811:exon4:c.594delT:p.Y199Tfs*15,ENSG00000105339:ENST00000523058:exon4:c.594delT:p.Y199Tfs*15;ENSG00000105339:ENST00000518249:exo…	DENND3:NM_001352890:exon4:c.594delT:p.Y199Tfs*15,DENND3:NM_001352891:exon4:c.590delT:p.T198Qfs*28,DENND3:NM_001362798:exon4:c.594delT:p.Y199Tfs*15,DENND3:NM_014957:exon4:c.393delT:p.Y132Tfs*15;DENND3:NM_001352890:exon4:c.594delT:p.Y199Tfs*15,DENND3:NM_001352891:exon4:c.590delT:p.T198Qfs*28,DENND3:NM_001362798:exon4:c.594delT:p.Y199Tfs*15,DENND3:NM_014957:exon4:c.393delT:p.Y132Tfs*15	clinvar: UNK	Likely pathogenic	No	ESCC-P001
ESCC-0041	22	32234670	32234677	GGAGGGAC	-	DEPDC5	exonic	frameshift deletion	ENSG00000100150	.	.	ENSG00000100150:ENST00000448753:exon4:c.411_417del:p.R138Kfs*6,ENSG00000100150:ENST00000382105:exon25:c.2121_2127del:p.R708Kfs*6,ENSG00000100150:ENST00000535622:exon25:c.2121_2127del:p.R708Kfs*6,ENSG00000100150:ENST00000382111:exon26:c.2355_2361del:p.R786Kfs*6,ENSG00000100150:ENST00000382112:exon26:c.2328_2334del:p.R777Kfs*6,ENSG00000100150:ENST00000400248:exon26:c.2328_2334del:p.R777Kfs*6,ENSG00…	DEPDC5:NM_001242897:exon25:c.2121_2127del:p.R708Kfs*6,DEPDC5:NM_001363854:exon25:c.2121_2127del:p.R708Kfs*6,DEPDC5:NM_001364319:exon25:c.2121_2127del:p.R708Kfs*6,DEPDC5:NM_001369901:exon26:c.2271_2277del:p.R758Kfs*6,DEPDC5:NM_001369902:exon26:c.2271_2277del:p.R758Kfs*6,DEPDC5:NM_001136029:exon27:c.2328_2334del:p.R777Kfs*6,DEPDC5:NM_001242896:exon27:c.2355_2361del:p.R786Kfs*6,DEPDC5:NM_001363852:e…	clinvar: UNK	Likely pathogenic	No	ESCC-P001
ESCC-0066	12	56330235	56330235	G	-	DGKA	exonic	frameshift deletion	ENSG00000065357	.	.	.	DGKA:NM_001351035:exon2:c.62delG:p.K22Sfs*24;DGKA:NM_001351035:exon2:c.62delG:p.K22Sfs*24	clinvar: UNK	Likely pathogenic	No	ESCC-P001
ESCC-0013	2	234296900	234296900	C	T	DGKD	exonic	stopgain	ENSG00000077044	.	.	ENSG00000077044:ENST00000409813:exon1:c.C22T:p.Q8X	DGKD:NM_003648:exon1:c.C22T:p.Q8X	clinvar: UNK	Pathogenic	No	ESCC-P001
ESCC-0317	1	55341645	55341645	C	T	DHCR24	exonic	nonsynonymous SNV	ENSG00000116133	rs138933459	0.0003	ENSG00000116133:ENST00000371269:exon3:c.G463A:p.V155M,ENSG00000116133:ENST00000535035:exon3:c.G340A:p.V114M	DHCR24:NM_014762:exon3:c.G463A:p.V155M	clinvar: UNK	Likely pathogenic	No	ESCC-P004
ESCC-0414	1	55319127	55319127	C	-	DHCR24	exonic	frameshift deletion	ENSG00000116133	.	.	ENSG00000116133:ENST00000537443:exon5:c.729delG:p.K243Nfs*18,ENSG00000116133:ENST00000371269:exon8:c.1377delG:p.K459Nfs*18,ENSG00000116133:ENST00000535035:exon8:c.1254delG:p.K418Nfs*18;ENSG00000116133:ENST00000537443:exon5:c.729delG:p.K243Nfs*18,ENSG00000116133:ENST00000371269:exon8:c.1377delG:p.K459Nfs*18,ENSG00000116133:ENST00000535035:exon8:c.1254delG:p.K418Nfs*18	DHCR24:NM_014762:exon8:c.1377delG:p.K459Nfs*18;DHCR24:NM_014762:exon8:c.1377delG:p.K459Nfs*18	clinvar: UNK	Likely pathogenic	No	ESCC-P006
ESCC-0085	11	71146886	71146886	C	G	DHCR7	splicing	.	ENSG00000172893;ENSG00000172893	rs138659167	0.0038	ENSG00000172893:ENST00000525137:exon3:c.G464C:p.R155T	.	clinvar: Pathogenic/Likely_pathogenic	Pathogenic	Yes	ESCC-P001
ESCC-0048	10	12160918	12160918	G	A	DHTKD1	splicing	.	ENSG00000181192	rs776390640	6.457e-05	.	.	clinvar: UNK	Pathogenic	No	ESCC-P001
ESCC-0394	10	12154929	12154929	G	A	DHTKD1	exonic	nonsynonymous SNV	ENSG00000181192	rs117225135	0.0015	ENSG00000181192:ENST00000263035:exon13:c.G2185A:p.G729R	DHTKD1:NM_018706:exon13:c.G2185A:p.G729R	clinvar: UNK	Uncertain significance	No	ESCC-P006
ESCC-0141	3	154001006	154001006	C	A	DHX36	exonic	stopgain	ENSG00000174953	.	.	ENSG00000174953:ENST00000479934:exon3:c.G316T:p.E106X,ENSG00000174953:ENST00000308361:exon19:c.G2260T:p.E754X,ENSG00000174953:ENST00000329463:exon20:c.G2305T:p.E769X,ENSG00000174953:ENST00000481941:exon20:c.G2089T:p.E697X,ENSG00000174953:ENST00000496811:exon20:c.G2347T:p.E783X,ENSG00000174953:ENST00000544526:exon20:c.G2305T:p.E769X	DHX36:NM_001114397:exon20:c.G2305T:p.E769X,DHX36:NM_020865:exon20:c.G2347T:p.E783X	clinvar: UNK	Pathogenic	No	ESCC-P002
ESCC-0372	12	125455960	125455960	T	C	DHX37	exonic	nonsynonymous SNV	ENSG00000150990	rs767678085	.	ENSG00000150990:ENST00000544745:exon5:c.A440G:p.D147G,ENSG00000150990:ENST00000308736:exon8:c.A1079G:p.D360G	DHX37:NM_032656:exon8:c.A1079G:p.D360G	clinvar: UNK	Likely pathogenic	No	ESCC-P005
ESCC-0355	X	96639013	96639013	A	T	DIAPH2	exonic	stopgain	ENSG00000147202	.	.	ENSG00000147202:ENST00000324765:exon25:c.A3115T:p.K1039X,ENSG00000147202:ENST00000355827:exon25:c.A3115T:p.K1039X,ENSG00000147202:ENST00000373049:exon25:c.A3115T:p.K1039X,ENSG00000147202:ENST00000373054:exon25:c.A3103T:p.K1035X,ENSG00000147202:ENST00000373061:exon25:c.A3115T:p.K1039X	DIAPH2:NM_006729:exon25:c.A3115T:p.K1039X,DIAPH2:NM_007309:exon25:c.A3115T:p.K1039X	clinvar: UNK	Pathogenic	No	ESCC-P004
ESCC-0090	8	13259053	13259053	G	A	DLC1	exonic	stopgain	ENSG00000164741	.	.	ENSG00000164741:ENST00000276297:exon3:c.C1099T:p.Q367X,ENSG00000164741:ENST00000316609:exon3:c.C1099T:p.Q367X,ENSG00000164741:ENST00000511869:exon3:c.C1099T:p.Q367X	DLC1:NM_001348081:exon3:c.C1099T:p.Q367X,DLC1:NM_024767:exon3:c.C1099T:p.Q367X,DLC1:NM_182643:exon3:c.C1099T:p.Q367X	clinvar: UNK	Pathogenic	No	ESCC-P001
ESCC-0301	8	12946062	12946062	G	C	DLC1	exonic	nonsynonymous SNV	ENSG00000164741	rs773943214	3.229e-05	ENSG00000164741:ENST00000358919:exon12:c.C2915G:p.T972S,ENSG00000164741:ENST00000512044:exon12:c.C3017G:p.T1006S,ENSG00000164741:ENST00000520226:exon12:c.C2693G:p.T898S,ENSG00000164741:ENST00000276297:exon16:c.C4226G:p.T1409S	DLC1:NM_001348084:exon11:c.C2693G:p.T898S,DLC1:NM_001164271:exon12:c.C2693G:p.T898S,DLC1:NM_001316668:exon12:c.C3017G:p.T1006S,DLC1:NM_001348083:exon12:c.C2693G:p.T898S,DLC1:NM_006094:exon12:c.C2915G:p.T972S,DLC1:NM_001348082:exon15:c.C2693G:p.T898S,DLC1:NM_001348081:exon16:c.C4226G:p.T1409S,DLC1:NM_182643:exon16:c.C4226G:p.T1409S	clinvar: UNK	Likely pathogenic	No	ESCC-P003
ESCC-0225	8	12952358	12952358	C	T	DLC1	exonic	nonsynonymous SNV	ENSG00000164741	rs765021363	.	ENSG00000164741:ENST00000358919:exon8:c.G2125A:p.V709M,ENSG00000164741:ENST00000512044:exon8:c.G2227A:p.V743M,ENSG00000164741:ENST00000520226:exon8:c.G1903A:p.V635M,ENSG00000164741:ENST00000276297:exon12:c.G3436A:p.V1146M	DLC1:NM_001348084:exon7:c.G1903A:p.V635M,DLC1:NM_001164271:exon8:c.G1903A:p.V635M,DLC1:NM_001316668:exon8:c.G2227A:p.V743M,DLC1:NM_001348083:exon8:c.G1903A:p.V635M,DLC1:NM_006094:exon8:c.G2125A:p.V709M,DLC1:NM_001348082:exon11:c.G1903A:p.V635M,DLC1:NM_001348081:exon12:c.G3436A:p.V1146M,DLC1:NM_182643:exon12:c.G3436A:p.V1146M	clinvar: UNK	Likely pathogenic	No	ESCC-P003
ESCC-0413	8	12943875	12943875	G	C	DLC1	exonic	nonsynonymous SNV	ENSG00000164741	.	.	ENSG00000164741:ENST00000358919:exon13:c.C3079G:p.L1027V,ENSG00000164741:ENST00000512044:exon13:c.C3181G:p.L1061V,ENSG00000164741:ENST00000520226:exon13:c.C2857G:p.L953V,ENSG00000164741:ENST00000276297:exon17:c.C4390G:p.L1464V	DLC1:NM_001348084:exon12:c.C2857G:p.L953V,DLC1:NM_001164271:exon13:c.C2857G:p.L953V,DLC1:NM_001316668:exon13:c.C3181G:p.L1061V,DLC1:NM_001348083:exon13:c.C2857G:p.L953V,DLC1:NM_006094:exon13:c.C3079G:p.L1027V,DLC1:NM_001348082:exon16:c.C2857G:p.L953V,DLC1:NM_001348081:exon17:c.C4390G:p.L1464V,DLC1:NM_182643:exon17:c.C4390G:p.L1464V	clinvar: UNK	Likely pathogenic	No	ESCC-P006
ESCC-0462	3	196792578	196792578	C	T	DLG1	splicing	.	ENSG00000075711	.	.	.	.	clinvar: UNK	Pathogenic	No	ESCC-P006
ESCC-0222	1	46976193	46976193	G	A	DMBX1	exonic	nonsynonymous SNV	ENSG00000197587	.	.	ENSG00000197587:ENST00000360032:exon2:c.G200A:p.R67H,ENSG00000197587:ENST00000371956:exon2:c.G215A:p.R72H	DMBX1:NM_147192:exon2:c.G215A:p.R72H,DMBX1:NM_172225:exon4:c.G200A:p.R67H	clinvar: UNK	Likely pathogenic	No	ESCC-P003
ESCC-0349	X	31196048	31196048	C	T	DMD	splicing	.	ENSG00000198947	rs145603325	0.0006	.	.	clinvar: Conflicting_interpretations_of_pathogenicity	Pathogenic	No	ESCC-P004
ESCC-0354	X	31196048	31196048	C	T	DMD	splicing	.	ENSG00000198947	rs145603325	0.0006	.	.	clinvar: Conflicting_interpretations_of_pathogenicity	Pathogenic	No	ESCC-P004
ESCC-0373	5	78365341	78365341	A	G	DMGDH	splicing	.	ENSG00000132837	rs56774046	0.0002	.	.	clinvar: Likely_pathogenic	Pathogenic	No	ESCC-P005
ESCC-0524	5	78365341	78365341	A	G	DMGDH	splicing	.	ENSG00000132837	rs56774046	0.0002	.	.	clinvar: Likely_pathogenic	Pathogenic	No	ESCC-P009
ESCC-0506	10	70209814	70209814	C	A	DNA2	exonic	stopgain	ENSG00000138346	.	.	ENSG00000138346:ENST00000358410:exon6:c.G910T:p.E304X,ENSG00000138346:ENST00000399179:exon6:c.G910T:p.E304X,ENSG00000138346:ENST00000399180:exon6:c.G1168T:p.E390X,ENSG00000138346:ENST00000551118:exon6:c.G910T:p.E304X	DNA2:NM_001080449:exon6:c.G910T:p.E304X	clinvar: UNK	Pathogenic	No	ESCC-P009
ESCC-0203	19	55677361	55677370	AGGAGGACCT	-	DNAAF3	exonic	frameshift deletion	ENSG00000167646	.	.	ENSG00000167646:ENST00000391720:exon3:c.227_234del:p.P77Gfs*51,ENSG00000167646:ENST00000524407:exon3:c.86_93del:p.P30Gfs*51,ENSG00000167646:ENST00000526003:exon3:c.86_93del:p.P30Gfs*51,ENSG00000167646:ENST00000527223:exon3:c.288_297del:p.G97Wfs*16,ENSG00000167646:ENST00000528412:exon3:c.86_93del:p.P30Gfs*49,ENSG00000167646:ENST00000532817:exon3:c.30_39del:p.G11Wfs*16,ENSG00000167646:ENST000005341…	DNAAF3:NM_001256714:exon3:c.288_297del:p.G97Wfs*16,DNAAF3:NM_001256715:exon3:c.86_93del:p.P30Gfs*51,DNAAF3:NM_178837:exon3:c.227_234del:p.P77Gfs*51;DNAAF3:NM_001256714:exon3:c.288_297del:p.G97Wfs*16,DNAAF3:NM_001256715:exon3:c.86_93del:p.P30Gfs*51,DNAAF3:NM_178837:exon3:c.227_234del:p.P77Gfs*51	clinvar: UNK	Likely pathogenic	No	ESCC-P003
ESCC-0098	3	52432890	52432891	CA	-	DNAH1	exonic	frameshift deletion	ENSG00000114841	.	.	ENSG00000114841:ENST00000490713:exon18:c.2683_2684del:p.T896Rfs*14,ENSG00000114841:ENST00000420323:exon76:c.12114_12115del:p.Q4040Dfs*33;ENSG00000114841:ENST00000490713:exon18:c.2683_2684del:p.T896Rfs*14,ENSG00000114841:ENST00000420323:exon76:c.12114_12115del:p.Q4040Dfs*33	DNAH1:NM_015512:exon76:c.12114_12115del:p.Q4040Dfs*33;DNAH1:NM_015512:exon76:c.12114_12115del:p.Q4040Dfs*33	clinvar: UNK	Likely pathogenic	No	ESCC-P001
ESCC-0173	3	52427462	52427462	-	T	DNAH1	exonic	frameshift insertion	ENSG00000114841	.	.	ENSG00000114841:ENST00000490713:exon9:c.1288dupT:p.C430Lfs*15,ENSG00000114841:ENST00000420323:exon66:c.10588dupT:p.C3530Lfs*15;ENSG00000114841:ENST00000490713:exon9:c.1288dupT:p.C430Lfs*15,ENSG00000114841:ENST00000420323:exon66:c.10588dupT:p.C3530Lfs*15	DNAH1:NM_015512:exon66:c.10588dupT:p.C3530Lfs*15;DNAH1:NM_015512:exon66:c.10588dupT:p.C3530Lfs*15	clinvar: UNK	Likely pathogenic	No	ESCC-P002
ESCC-0169	3	52414129	52414129	A	-	DNAH1	exonic	frameshift deletion	ENSG00000114841	.	.	ENSG00000114841:ENST00000420323:exon48:c.7586delA:p.E2529Gfs*9;ENSG00000114841:ENST00000420323:exon48:c.7586delA:p.E2529Gfs*9	DNAH1:NM_015512:exon48:c.7586delA:p.E2529Gfs*9;DNAH1:NM_015512:exon48:c.7586delA:p.E2529Gfs*9	clinvar: UNK	Likely pathogenic	No	ESCC-P002
ESCC-0256	3	52391726	52391726	G	T	DNAH1	exonic	stopgain	ENSG00000114841	.	.	ENSG00000114841:ENST00000420323:exon23:c.G3955T:p.E1319X	DNAH1:NM_015512:exon23:c.G3955T:p.E1319X	clinvar: UNK	Pathogenic	No	ESCC-P003
ESCC-0233	3	52388971	52388971	A	-	DNAH1	exonic	frameshift deletion	ENSG00000114841	.	.	ENSG00000114841:ENST00000420323:exon21:c.3593delA:p.D1198Afs*6;ENSG00000114841:ENST00000420323:exon21:c.3593delA:p.D1198Afs*6	DNAH1:NM_015512:exon21:c.3593delA:p.D1198Afs*6;DNAH1:NM_015512:exon21:c.3593delA:p.D1198Afs*6	clinvar: UNK	Likely pathogenic	No	ESCC-P003
ESCC-0095	7	21826284	21826284	G	T	DNAH11	exonic	nonsynonymous SNV	ENSG00000105877	rs141979671	3.229e-05	ENSG00000105877:ENST00000409508:exon59:c.G9640T:p.A3214S,ENSG00000105877:ENST00000328843:exon60:c.G9661T:p.A3221S	DNAH11:NM_001277115:exon59:c.G9640T:p.A3214S	clinvar: UNK	Likely pathogenic	No	ESCC-P001
ESCC-0168	7	21906270	21906280	GTATGCTCTCA	-	DNAH11	exonic	frameshift deletion	ENSG00000105877	.	.	ENSG00000105877:ENST00000409508:exon71:c.11679_11689del:p.Y3894Kfs*21,ENSG00000105877:ENST00000328843:exon72:c.11700_11710del:p.Y3901Kfs*21;ENSG00000105877:ENST00000409508:exon71:c.11679_11689del:p.Y3894Kfs*21,ENSG00000105877:ENST00000328843:exon72:c.11700_11710del:p.Y3901Kfs*21	DNAH11:NM_001277115:exon71:c.11679_11689del:p.Y3894Kfs*21;DNAH11:NM_001277115:exon71:c.11679_11689del:p.Y3894Kfs*21	clinvar: UNK	Likely pathogenic	No	ESCC-P002
ESCC-0148	7	21747335	21747335	C	T	DNAH11	exonic	stopgain	ENSG00000105877	rs778698443	3.23e-05	ENSG00000105877:ENST00000409508:exon40:c.C6565T:p.R2189X,ENSG00000105877:ENST00000328843:exon41:c.C6586T:p.R2196X	DNAH11:NM_001277115:exon40:c.C6565T:p.R2189X	clinvar: UNK	Pathogenic	No	ESCC-P002
ESCC-0375	7	21920509	21920509	A	-	DNAH11	exonic	frameshift deletion	ENSG00000105877	.	.	ENSG00000105877:ENST00000409508:exon75:c.12385delA:p.V4130Sfs*32,ENSG00000105877:ENST00000328843:exon76:c.12406delA:p.V4137Sfs*32;ENSG00000105877:ENST00000409508:exon75:c.12385delA:p.V4130Sfs*32,ENSG00000105877:ENST00000328843:exon76:c.12406delA:p.V4137Sfs*32	DNAH11:NM_001277115:exon75:c.12385delA:p.V4130Sfs*32;DNAH11:NM_001277115:exon75:c.12385delA:p.V4130Sfs*32	clinvar: UNK	Likely pathogenic	No	ESCC-P005
ESCC-0288	5	13753598	13753598	C	T	DNAH5	exonic	nonsynonymous SNV	ENSG00000039139	rs769458738	0.0002	ENSG00000039139:ENST00000265104:exon63:c.G10616A:p.R3539H	DNAH5:NM_001369:exon63:c.G10616A:p.R3539H	clinvar: Pathogenic	Likely pathogenic	No	ESCC-P003
ESCC-0315	5	13721108	13721108	C	T	DNAH5	splicing	.	ENSG00000039139	rs765520656	.	.	.	clinvar: UNK	Pathogenic	No	ESCC-P004
ESCC-0287	6	38830055	38830055	G	A	DNAH8	splicing	.	ENSG00000124721	.	.	.	.	clinvar: UNK	Pathogenic	No	ESCC-P003
ESCC-0505	6	38889189	38889189	T	-	DNAH8	exonic	frameshift deletion	ENSG00000124721	.	.	ENSG00000124721:ENST00000441566:exon66:c.9810delT:p.E3271Sfs*2,ENSG00000124721:ENST00000359357:exon69:c.9918delT:p.E3307Sfs*2,ENSG00000124721:ENST00000327475:exon70:c.10533delT:p.E3512Sfs*2,ENSG00000124721:ENST00000449981:exon71:c.10569delT:p.E3524Sfs*2;ENSG00000124721:ENST00000441566:exon66:c.9810delT:p.E3271Sfs*2,ENSG00000124721:ENST00000359357:exon69:c.9918delT:p.E3307Sfs*2,ENSG00000124721:ENS…	DNAH8:NM_001371:exon70:c.9918delT:p.E3307Sfs*2,DNAH8:NM_001206927:exon71:c.10569delT:p.E3524Sfs*2;DNAH8:NM_001371:exon70:c.9918delT:p.E3307Sfs*2,DNAH8:NM_001206927:exon71:c.10569delT:p.E3524Sfs*2	clinvar: UNK	Likely pathogenic	No	ESCC-P009
ESCC-0552	6	38879342	38879342	A	C	DNAH8	exonic	nonsynonymous SNV	ENSG00000124721	.	.	ENSG00000124721:ENST00000441566:exon61:c.A9080C:p.Q3027P,ENSG00000124721:ENST00000359357:exon64:c.A9188C:p.Q3063P,ENSG00000124721:ENST00000327475:exon65:c.A9803C:p.Q3268P,ENSG00000124721:ENST00000449981:exon66:c.A9839C:p.Q3280P	DNAH8:NM_001371:exon65:c.A9188C:p.Q3063P,DNAH8:NM_001206927:exon66:c.A9839C:p.Q3280P	clinvar: UNK	Likely pathogenic	No	ESCC-P009
ESCC-0162	17	11648351	11648351	A	T	DNAH9	exonic	stopgain	ENSG00000007174	.	.	ENSG00000007174:ENST00000262442:exon31:c.A6349T:p.K2117X,ENSG00000007174:ENST00000454412:exon31:c.A6349T:p.K2117X	DNAH9:NM_001372:exon31:c.A6349T:p.K2117X	clinvar: UNK	Pathogenic	No	ESCC-P002
ESCC-0146	17	11784629	11784629	C	T	DNAH9	exonic	stopgain	ENSG00000007174	.	.	ENSG00000007174:ENST00000262442:exon55:c.C10705T:p.Q3569X,ENSG00000007174:ENST00000454412:exon55:c.C10705T:p.Q3569X	DNAH9:NM_001372:exon55:c.C10705T:p.Q3569X	clinvar: UNK	Pathogenic	No	ESCC-P002
ESCC-0280	17	11865183	11865183	G	C	DNAH9	splicing	.	ENSG00000007174	rs574538366	.	.	.	clinvar: UNK	Pathogenic	No	ESCC-P003
ESCC-0547	17	11592903	11592903	A	-	DNAH9	exonic	frameshift deletion	ENSG00000007174	.	.	ENSG00000007174:ENST00000262442:exon20:c.3764delA:p.H1255Lfs*38,ENSG00000007174:ENST00000454412:exon20:c.3764delA:p.H1255Lfs*38;ENSG00000007174:ENST00000262442:exon20:c.3764delA:p.H1255Lfs*38,ENSG00000007174:ENST00000454412:exon20:c.3764delA:p.H1255Lfs*38	DNAH9:NM_001372:exon20:c.3764delA:p.H1255Lfs*38;DNAH9:NM_001372:exon20:c.3764delA:p.H1255Lfs*38	clinvar: UNK	Likely pathogenic	No	ESCC-P009
ESCC-0443	17	72297184	72297184	G	C	DNAI2	splicing	.	ENSG00000171595	rs776777011	.	.	.	clinvar: UNK	Pathogenic	No	ESCC-P006
ESCC-0325	2	25466823	25466823	G	-	DNMT3A	exonic	frameshift deletion	ENSG00000119772	.	.	ENSG00000119772:ENST00000402667:exon11:c.1211delC:p.P404Qfs*24,ENSG00000119772:ENST00000380746:exon12:c.1313delC:p.P438Qfs*24,ENSG00000119772:ENST00000264709:exon16:c.1880delC:p.P627Qfs*24,ENSG00000119772:ENST00000321117:exon16:c.1880delC:p.P627Qfs*24,ENSG00000119772:ENST00000380756:exon16:c.1880delC:p.P627Qfs*24;ENSG00000119772:ENST00000402667:exon11:c.1211delC:p.P404Qfs*24,ENSG00000119772:ENST0…	DNMT3A:NM_001320893:exon11:c.1424delC:p.P475Qfs*24,DNMT3A:NM_153759:exon12:c.1313delC:p.P438Qfs*24,DNMT3A:NM_022552:exon16:c.1880delC:p.P627Qfs*24,DNMT3A:NM_175629:exon16:c.1880delC:p.P627Qfs*24;DNMT3A:NM_001320893:exon11:c.1424delC:p.P475Qfs*24,DNMT3A:NM_153759:exon12:c.1313delC:p.P438Qfs*24,DNMT3A:NM_022552:exon16:c.1880delC:p.P627Qfs*24,DNMT3A:NM_175629:exon16:c.1880delC:p.P627Qfs*24	clinvar: UNK	Likely pathogenic	No	ESCC-P004
ESCC-0376	2	25463180	25463180	-	CG	DNMT3A	exonic	frameshift insertion	ENSG00000119772	.	.	ENSG00000119772:ENST00000402667:exon14:c.1643_1644insCG:p.F549Dfs*8,ENSG00000119772:ENST00000380746:exon15:c.1745_1746insCG:p.F583Dfs*8,ENSG00000119772:ENST00000264709:exon19:c.2312_2313insCG:p.F772Dfs*8,ENSG00000119772:ENST00000321117:exon19:c.2312_2313insCG:p.F772Dfs*8,ENSG00000119772:ENST00000380756:exon19:c.2312_2313insCG:p.F772Dfs*38;ENSG00000119772:ENST00000402667:exon14:c.1643_1644insCG:p.…	DNMT3A:NM_001320893:exon14:c.1856_1857insCG:p.F620Dfs*8,DNMT3A:NM_153759:exon15:c.1745_1746insCG:p.F583Dfs*8,DNMT3A:NM_022552:exon19:c.2312_2313insCG:p.F772Dfs*8,DNMT3A:NM_175629:exon19:c.2312_2313insCG:p.F772Dfs*8;DNMT3A:NM_001320893:exon14:c.1856_1857insCG:p.F620Dfs*8,DNMT3A:NM_153759:exon15:c.1745_1746insCG:p.F583Dfs*8,DNMT3A:NM_022552:exon19:c.2312_2313insCG:p.F772Dfs*8,DNMT3A:NM_175629:exon1…	clinvar: UNK	Likely pathogenic	No	ESCC-P005
ESCC-0375	2	25467408	25467408	C	A	DNMT3A	splicing	.	ENSG00000119772	.	.	.	.	clinvar: UNK	Pathogenic	No	ESCC-P005
ESCC-0316	1	63021662	63021662	T	G	DOCK7	splicing	.	ENSG00000116641	.	.	.	.	clinvar: UNK	Pathogenic	No	ESCC-P004
ESCC-0142	9	379936	379936	G	T	DOCK8	splicing	.	ENSG00000107099	.	.	.	.	clinvar: UNK	Pathogenic	Yes	ESCC-P002
ESCC-0318	9	439372	439372	C	T	DOCK8	exonic	nonsynonymous SNV	ENSG00000107099	rs139990627	9.728e-05	ENSG00000107099:ENST00000382329:exon27:c.C3608T:p.A1203V,ENSG00000107099:ENST00000469391:exon38:c.C4907T:p.A1636V,ENSG00000107099:ENST00000432829:exon40:c.C5003T:p.A1668V,ENSG00000107099:ENST00000453981:exon40:c.C5207T:p.A1736V	DOCK8:NM_001190458:exon38:c.C4907T:p.A1636V,DOCK8:NM_001193536:exon39:c.C5003T:p.A1668V,DOCK8:NM_203447:exon40:c.C5207T:p.A1736V	clinvar: UNK	Likely pathogenic	Yes	ESCC-P004
ESCC-0170	4	3478174	3478174	C	T	DOK7	exonic	nonsynonymous SNV	ENSG00000175920	rs770987150	.	ENSG00000175920:ENST00000340083:exon4:c.C437T:p.P146L,ENSG00000175920:ENST00000389653:exon4:c.C437T:p.P146L,ENSG00000175920:ENST00000507039:exon4:c.C437T:p.P146L	DOK7:NM_001164673:exon4:c.C437T:p.P146L,DOK7:NM_001301071:exon4:c.C437T:p.P146L,DOK7:NM_173660:exon4:c.C437T:p.P146L	clinvar: Pathogenic	Likely pathogenic	No	ESCC-P002
ESCC-0240	4	3478174	3478174	C	T	DOK7	exonic	nonsynonymous SNV	ENSG00000175920	rs770987150	.	ENSG00000175920:ENST00000340083:exon4:c.C437T:p.P146L,ENSG00000175920:ENST00000389653:exon4:c.C437T:p.P146L,ENSG00000175920:ENST00000507039:exon4:c.C437T:p.P146L	DOK7:NM_001164673:exon4:c.C437T:p.P146L,DOK7:NM_001301071:exon4:c.C437T:p.P146L,DOK7:NM_173660:exon4:c.C437T:p.P146L	clinvar: Pathogenic	Likely pathogenic	No	ESCC-P003
ESCC-0485	4	3478174	3478174	C	T	DOK7	exonic	nonsynonymous SNV	ENSG00000175920	rs770987150	.	ENSG00000175920:ENST00000340083:exon4:c.C437T:p.P146L,ENSG00000175920:ENST00000389653:exon4:c.C437T:p.P146L,ENSG00000175920:ENST00000507039:exon4:c.C437T:p.P146L	DOK7:NM_001164673:exon4:c.C437T:p.P146L,DOK7:NM_001301071:exon4:c.C437T:p.P146L,DOK7:NM_173660:exon4:c.C437T:p.P146L	clinvar: Pathogenic	Likely pathogenic	No	ESCC-P008
ESCC-0555	4	3475193	3475193	G	T	DOK7	exonic	nonsynonymous SNV	ENSG00000175920	rs201818140	9.703e-05	ENSG00000175920:ENST00000340083:exon3:c.G161T:p.R54L,ENSG00000175920:ENST00000389653:exon3:c.G161T:p.R54L,ENSG00000175920:ENST00000507039:exon3:c.G161T:p.R54L	DOK7:NM_001164673:exon3:c.G161T:p.R54L,DOK7:NM_001301071:exon3:c.G161T:p.R54L,DOK7:NM_173660:exon3:c.G161T:p.R54L	clinvar: UNK	Likely pathogenic	No	ESCC-P009
ESCC-0254	19	4719862	4719862	C	T	DPP9	splicing	.	ENSG00000142002	.	.	.	.	clinvar: UNK	Pathogenic	No	ESCC-P003
ESCC-0274	1	98293683	98293683	G	A	DPYD	exonic	stopgain	ENSG00000188641	rs189768576	3.233e-05	ENSG00000188641:ENST00000423006:exon2:c.C109T:p.R37X,ENSG00000188641:ENST00000306031:exon3:c.C220T:p.R74X,ENSG00000188641:ENST00000370192:exon3:c.C220T:p.R74X	DPYD:NM_000110:exon3:c.C220T:p.R74X,DPYD:NM_001160301:exon3:c.C220T:p.R74X	clinvar: Likely_pathogenic	Pathogenic	No	ESCC-P003
ESCC-0005	8	105405032	105405032	G	A	DPYS	exonic	stopgain	ENSG00000147647	rs61758444	3.229e-05	ENSG00000147647:ENST00000351513:exon8:c.C1423T:p.R475X	DPYS:NM_001385:exon8:c.C1423T:p.R475X	clinvar: Pathogenic	Pathogenic	No	ESCC-P001
ESCC-0238	8	105440299	105440299	T	C	DPYS	exonic	nonsynonymous SNV	ENSG00000147647	rs121964923	3.228e-05	ENSG00000147647:ENST00000351513:exon6:c.A1001G:p.Q334R	DPYS:NM_001385:exon6:c.A1001G:p.Q334R	clinvar: Pathogenic	Likely pathogenic	No	ESCC-P003
ESCC-0274	8	105405032	105405032	G	A	DPYS	exonic	stopgain	ENSG00000147647	rs61758444	3.229e-05	ENSG00000147647:ENST00000351513:exon8:c.C1423T:p.R475X	DPYS:NM_001385:exon8:c.C1423T:p.R475X	clinvar: Pathogenic	Pathogenic	No	ESCC-P003
ESCC-0353	8	105393480	105393480	G	-	DPYS	exonic	frameshift deletion	ENSG00000147647	rs147965145	0.0005	ENSG00000147647:ENST00000351513:exon9:c.1506delC:p.R503Efs*2;ENSG00000147647:ENST00000351513:exon9:c.1506delC:p.R503Efs*2	DPYS:NM_001385:exon9:c.1506delC:p.R503Efs*2;DPYS:NM_001385:exon9:c.1506delC:p.R503Efs*2	clinvar: Uncertain_significance	Likely pathogenic	No	ESCC-P004
ESCC-0367	8	105440299	105440299	T	C	DPYS	exonic	nonsynonymous SNV	ENSG00000147647	rs121964923	3.228e-05	ENSG00000147647:ENST00000351513:exon6:c.A1001G:p.Q334R	DPYS:NM_001385:exon6:c.A1001G:p.Q334R	clinvar: Pathogenic	Likely pathogenic	No	ESCC-P005
ESCC-0485	8	105440299	105440299	T	C	DPYS	exonic	nonsynonymous SNV	ENSG00000147647	rs121964923	3.228e-05	ENSG00000147647:ENST00000351513:exon6:c.A1001G:p.Q334R	DPYS:NM_001385:exon6:c.A1001G:p.Q334R	clinvar: Pathogenic	Likely pathogenic	No	ESCC-P008
ESCC-0198	8	26501473	26501473	C	T	DPYSL2	exonic	nonsynonymous SNV	ENSG00000092964	.	.	ENSG00000092964:ENST00000311151:exon10:c.C976T:p.L326F,ENSG00000092964:ENST00000521913:exon10:c.C868T:p.L290F,ENSG00000092964:ENST00000523027:exon10:c.C868T:p.L290F	DPYSL2:NM_001197293:exon10:c.C1291T:p.L431F,DPYSL2:NM_001244604:exon10:c.C868T:p.L290F,DPYSL2:NM_001386:exon10:c.C976T:p.L326F	clinvar: UNK	Likely pathogenic	No	ESCC-P002
ESCC-0448	8	26509797	26509797	G	C	DPYSL2	exonic	nonsynonymous SNV	ENSG00000092964	.	.	ENSG00000092964:ENST00000311151:exon12:c.G1306C:p.G436R,ENSG00000092964:ENST00000521913:exon12:c.G1198C:p.G400R,ENSG00000092964:ENST00000523027:exon12:c.G1198C:p.G400R	DPYSL2:NM_001197293:exon12:c.G1621C:p.G541R,DPYSL2:NM_001244604:exon12:c.G1198C:p.G400R,DPYSL2:NM_001386:exon12:c.G1306C:p.G436R	clinvar: UNK	Likely pathogenic	No	ESCC-P006
ESCC-0324	2	27150176	27150176	-	GTTC	DPYSL5	exonic	frameshift insertion	ENSG00000157851	.	.	ENSG00000157851:ENST00000288699:exon4:c.476_477insGTTC:p.M161Vfs*14,ENSG00000157851:ENST00000401478:exon4:c.476_477insGTTC:p.M161Vfs*14,ENSG00000157851:ENST00000431402:exon4:c.476_477insGTTC:p.M161Vfs*14,ENSG00000157851:ENST00000434719:exon4:c.476_477insGTTC:p.M161Vfs*14,ENSG00000157851:ENST00000450961:exon4:c.476_477insGTTC:p.M161Vfs*6;ENSG00000157851:ENST00000288699:exon4:c.476_477insGTTC:p.M16…	DPYSL5:NM_001253723:exon4:c.476_477insGTTC:p.M161Vfs*14,DPYSL5:NM_001253724:exon4:c.476_477insGTTC:p.M161Vfs*14,DPYSL5:NM_020134:exon4:c.476_477insGTTC:p.M161Vfs*14;DPYSL5:NM_001253723:exon4:c.476_477insGTTC:p.M161Vfs*14,DPYSL5:NM_001253724:exon4:c.476_477insGTTC:p.M161Vfs*14,DPYSL5:NM_020134:exon4:c.476_477insGTTC:p.M161Vfs*14	clinvar: UNK	Likely pathogenic	No	ESCC-P004
ESCC-0398	18	28662912	28662912	G	A	DSC2	exonic	nonsynonymous SNV	ENSG00000134755	.	.	ENSG00000134755:ENST00000251081:exon8:c.C1057T:p.P353S,ENSG00000134755:ENST00000280904:exon8:c.C1057T:p.P353S	DSC2:NM_004949:exon8:c.C1057T:p.P353S,DSC2:NM_024422:exon8:c.C1057T:p.P353S	clinvar: UNK	Likely pathogenic	No	ESCC-P006
ESCC-0506	18	28581707	28581707	T	A	DSC3	splicing	.	ENSG00000134762	.	.	.	.	clinvar: UNK	Pathogenic	No	ESCC-P009
ESCC-0001	11	117309603	117309603	C	T	DSCAML1	exonic	nonsynonymous SNV	ENSG00000177103	rs775613586	.	ENSG00000177103:ENST00000527706:exon22:c.G3611A:p.R1204Q,ENSG00000177103:ENST00000321322:exon24:c.G4421A:p.R1474Q	DSCAML1:NM_020693:exon24:c.G4241A:p.R1414Q	clinvar: UNK	Likely pathogenic	No	ESCC-P001
ESCC-0495	11	117332166	117332166	C	T	DSCAML1	exonic	nonsynonymous SNV	ENSG00000177103	.	.	ENSG00000177103:ENST00000527706:exon16:c.G2782A:p.E928K,ENSG00000177103:ENST00000321322:exon18:c.G3592A:p.E1198K	DSCAML1:NM_020693:exon18:c.G3412A:p.E1138K	clinvar: UNK	Likely pathogenic	No	ESCC-P008
ESCC-0247	18	29102115	29102115	A	G	DSG2	exonic	nonsynonymous SNV	ENSG00000046604	rs786204291	3.229e-05	ENSG00000046604:ENST00000261590:exon6:c.A593G:p.Y198C,ENSG00000046604:ENST00000585206:exon6:c.A593G:p.Y198C	DSG2:NM_001943:exon6:c.A593G:p.Y198C	clinvar: Conflicting_interpretations_of_pathogenicity	Likely pathogenic	No	ESCC-P003
ESCC-0318	18	29104436	29104436	T	C	DSG2	exonic	nonsynonymous SNV	ENSG00000046604	rs200997703	0.0002	ENSG00000046604:ENST00000261590:exon7:c.T716C:p.V239A	DSG2:NM_001943:exon7:c.T716C:p.V239A	clinvar: Conflicting_interpretations_of_pathogenicity	Likely pathogenic	No	ESCC-P004
ESCC-0539	18	29116333	29116333	T	G	DSG2	exonic	nonsynonymous SNV	ENSG00000046604	rs200484060	6.455e-05	ENSG00000046604:ENST00000261590:exon11:c.T1592G:p.F531C	DSG2:NM_001943:exon11:c.T1592G:p.F531C	clinvar: Conflicting_interpretations_of_pathogenicity	Likely pathogenic	No	ESCC-P009
ESCC-0115	18	28970675	28970675	T	C	DSG4	exonic	nonsynonymous SNV	ENSG00000175065	rs267606775	.	ENSG00000175065:ENST00000308128:exon6:c.T574C:p.S192P,ENSG00000175065:ENST00000359747:exon6:c.T574C:p.S192P	DSG4:NM_001134453:exon6:c.T574C:p.S192P,DSG4:NM_177986:exon6:c.T574C:p.S192P	clinvar: Pathogenic	Likely pathogenic	No	ESCC-P002
ESCC-0104	6	7567615	7567615	G	A	DSP	exonic	stopgain	ENSG00000096696	.	.	ENSG00000096696:ENST00000379802:exon9:c.G1073A:p.W358X,ENSG00000096696:ENST00000418664:exon9:c.G1073A:p.W358X	DSP:NM_001008844:exon9:c.G1073A:p.W358X,DSP:NM_001319034:exon9:c.G1073A:p.W358X,DSP:NM_004415:exon9:c.G1073A:p.W358X	clinvar: UNK	Pathogenic	No	ESCC-P001
ESCC-0371	6	7569478	7569478	G	A	DSP	exonic	stopgain	ENSG00000096696	.	.	ENSG00000096696:ENST00000379802:exon12:c.G1479A:p.W493X,ENSG00000096696:ENST00000418664:exon12:c.G1479A:p.W493X	DSP:NM_001008844:exon12:c.G1479A:p.W493X,DSP:NM_001319034:exon12:c.G1479A:p.W493X,DSP:NM_004415:exon12:c.G1479A:p.W493X	clinvar: UNK	Pathogenic	No	ESCC-P005
ESCC-0425	6	7580526	7580526	C	T	DSP	exonic	nonsynonymous SNV	ENSG00000096696	rs530481219	.	ENSG00000096696:ENST00000379802:exon23:c.C4103T:p.T1368I	DSP:NM_004415:exon23:c.C4103T:p.T1368I	clinvar: UNK	Uncertain significance	No	ESCC-P006
ESCC-0169	6	56483746	56483746	G	A	DST	exonic	stopgain	ENSG00000151914	rs528907932	.	ENSG00000151914:ENST00000370765:exon23:c.C5086T:p.R1696X	DST:NM_001723:exon23:c.C5086T:p.R1696X	clinvar: UNK	Pathogenic	No	ESCC-P002
ESCC-0357	6	56328485	56328485	G	A	DST	exonic	stopgain	ENSG00000151914	.	.	ENSG00000151914:ENST00000244364:exon81:c.C14896T:p.R4966X,ENSG00000151914:ENST00000446842:exon87:c.C21232T:p.R7078X,ENSG00000151914:ENST00000370788:exon91:c.C15619T:p.R5207X,ENSG00000151914:ENST00000421834:exon91:c.C15865T:p.R5289X,ENSG00000151914:ENST00000361203:exon96:c.C21877T:p.R7293X,ENSG00000151914:ENST00000370769:exon97:c.C22210T:p.R7404X,ENSG00000151914:ENST00000370754:exon100:c.C22744T:p…	DST:NM_015548:exon81:c.C14896T:p.R4966X,DST:NM_183380:exon91:c.C15874T:p.R5292X,DST:NM_001144770:exon92:c.C15994T:p.R5332X,DST:NM_001144769:exon94:c.C16408T:p.R5470X	clinvar: UNK	Pathogenic	No	ESCC-P004
ESCC-0040	15	45391946	45391946	C	T	DUOX2	exonic	nonsynonymous SNV	ENSG00000140279	rs368488511	0.0002	ENSG00000140279:ENST00000389039:exon25:c.G3329A:p.R1110Q,ENSG00000140279:ENST00000603300:exon25:c.G3329A:p.R1110Q	DUOX2:NM_001363711:exon25:c.G3329A:p.R1110Q,DUOX2:NM_014080:exon25:c.G3329A:p.R1110Q	clinvar: Pathogenic	Likely pathogenic	No	ESCC-P001
ESCC-0003	15	45399648	45399648	T	A	DUOX2	exonic	stopgain	ENSG00000140279	rs180671269	0.0004	ENSG00000140279:ENST00000389039:exon14:c.A1588T:p.K530X,ENSG00000140279:ENST00000603300:exon14:c.A1588T:p.K530X	DUOX2:NM_001363711:exon14:c.A1588T:p.K530X,DUOX2:NM_014080:exon14:c.A1588T:p.K530X	clinvar: Pathogenic	Pathogenic	No	ESCC-P001
ESCC-0079	15	45399648	45399648	T	A	DUOX2	exonic	stopgain	ENSG00000140279	rs180671269	0.0004	ENSG00000140279:ENST00000389039:exon14:c.A1588T:p.K530X,ENSG00000140279:ENST00000603300:exon14:c.A1588T:p.K530X	DUOX2:NM_001363711:exon14:c.A1588T:p.K530X,DUOX2:NM_014080:exon14:c.A1588T:p.K530X	clinvar: Pathogenic	Pathogenic	No	ESCC-P001
ESCC-0109	15	45399648	45399648	T	A	DUOX2	exonic	stopgain	ENSG00000140279	rs180671269	0.0004	ENSG00000140279:ENST00000389039:exon14:c.A1588T:p.K530X,ENSG00000140279:ENST00000603300:exon14:c.A1588T:p.K530X	DUOX2:NM_001363711:exon14:c.A1588T:p.K530X,DUOX2:NM_014080:exon14:c.A1588T:p.K530X	clinvar: Pathogenic	Pathogenic	No	ESCC-P001
ESCC-0056	15	45401049	45401050	GC	-	DUOX2	exonic	frameshift deletion	ENSG00000140279	.	.	ENSG00000140279:ENST00000389039:exon12:c.1335_1336del:p.L446Gfs*12,ENSG00000140279:ENST00000603300:exon12:c.1335_1336del:p.L446Gfs*12;ENSG00000140279:ENST00000389039:exon12:c.1335_1336del:p.L446Gfs*12,ENSG00000140279:ENST00000603300:exon12:c.1335_1336del:p.L446Gfs*12	DUOX2:NM_001363711:exon12:c.1335_1336del:p.L446Gfs*12,DUOX2:NM_014080:exon12:c.1335_1336del:p.L446Gfs*12;DUOX2:NM_001363711:exon12:c.1335_1336del:p.L446Gfs*12,DUOX2:NM_014080:exon12:c.1335_1336del:p.L446Gfs*12	clinvar: UNK	Likely pathogenic	No	ESCC-P001
ESCC-0200	15	45391946	45391946	C	T	DUOX2	exonic	nonsynonymous SNV	ENSG00000140279	rs368488511	0.0002	ENSG00000140279:ENST00000389039:exon25:c.G3329A:p.R1110Q,ENSG00000140279:ENST00000603300:exon25:c.G3329A:p.R1110Q	DUOX2:NM_001363711:exon25:c.G3329A:p.R1110Q,DUOX2:NM_014080:exon25:c.G3329A:p.R1110Q	clinvar: Pathogenic	Likely pathogenic	No	ESCC-P002
ESCC-0196	15	45391946	45391946	C	T	DUOX2	exonic	nonsynonymous SNV	ENSG00000140279	rs368488511	0.0002	ENSG00000140279:ENST00000389039:exon25:c.G3329A:p.R1110Q,ENSG00000140279:ENST00000603300:exon25:c.G3329A:p.R1110Q	DUOX2:NM_001363711:exon25:c.G3329A:p.R1110Q,DUOX2:NM_014080:exon25:c.G3329A:p.R1110Q	clinvar: Pathogenic	Likely pathogenic	No	ESCC-P002
ESCC-0171	15	45389811	45389811	C	A	DUOX2	splicing	.	ENSG00000140279	rs200717240	0.0002	.	.	clinvar: UNK	Pathogenic	No	ESCC-P002
ESCC-0178	15	45399648	45399648	T	A	DUOX2	exonic	stopgain	ENSG00000140279	rs180671269	0.0004	ENSG00000140279:ENST00000389039:exon14:c.A1588T:p.K530X,ENSG00000140279:ENST00000603300:exon14:c.A1588T:p.K530X	DUOX2:NM_001363711:exon14:c.A1588T:p.K530X,DUOX2:NM_014080:exon14:c.A1588T:p.K530X	clinvar: Pathogenic	Pathogenic	No	ESCC-P002
ESCC-0159	15	45402687	45402687	C	A	DUOX2	exonic	stopgain	ENSG00000140279	rs774468038	6.46e-05	ENSG00000140279:ENST00000389039:exon9:c.G979T:p.E327X,ENSG00000140279:ENST00000603300:exon9:c.G979T:p.E327X	DUOX2:NM_001363711:exon9:c.G979T:p.E327X,DUOX2:NM_014080:exon9:c.G979T:p.E327X	clinvar: UNK	Pathogenic	No	ESCC-P002
ESCC-0292	15	45399648	45399648	T	A	DUOX2	exonic	stopgain	ENSG00000140279	rs180671269	0.0004	ENSG00000140279:ENST00000389039:exon14:c.A1588T:p.K530X,ENSG00000140279:ENST00000603300:exon14:c.A1588T:p.K530X	DUOX2:NM_001363711:exon14:c.A1588T:p.K530X,DUOX2:NM_014080:exon14:c.A1588T:p.K530X	clinvar: Pathogenic	Pathogenic	No	ESCC-P003
ESCC-0210	15	45399153	45399153	G	A	DUOX2	exonic	stopgain	ENSG00000140279	.	3.232e-05	ENSG00000140279:ENST00000389039:exon15:c.C1708T:p.Q570X,ENSG00000140279:ENST00000603300:exon15:c.C1708T:p.Q570X	DUOX2:NM_001363711:exon15:c.C1708T:p.Q570X,DUOX2:NM_014080:exon15:c.C1708T:p.Q570X	clinvar: UNK	Pathogenic	No	ESCC-P003
ESCC-0381	15	45403694	45403694	-	C	DUOX2	exonic	frameshift insertion	ENSG00000140279	rs567500345	0.0009	ENSG00000140279:ENST00000389039:exon6:c.602dupG:p.Q202Tfs*99,ENSG00000140279:ENST00000603300:exon6:c.602dupG:p.Q202Tfs*99;ENSG00000140279:ENST00000389039:exon6:c.602dupG:p.Q202Tfs*99,ENSG00000140279:ENST00000603300:exon6:c.602dupG:p.Q202Tfs*99	DUOX2:NM_001363711:exon6:c.602dupG:p.Q202Tfs*99,DUOX2:NM_014080:exon6:c.602dupG:p.Q202Tfs*99;DUOX2:NM_001363711:exon6:c.602dupG:p.Q202Tfs*99,DUOX2:NM_014080:exon6:c.602dupG:p.Q202Tfs*99	clinvar: Pathogenic/Likely_pathogenic	Pathogenic	No	ESCC-P005
ESCC-0508	15	45391946	45391946	C	T	DUOX2	exonic	nonsynonymous SNV	ENSG00000140279	rs368488511	0.0002	ENSG00000140279:ENST00000389039:exon25:c.G3329A:p.R1110Q,ENSG00000140279:ENST00000603300:exon25:c.G3329A:p.R1110Q	DUOX2:NM_001363711:exon25:c.G3329A:p.R1110Q,DUOX2:NM_014080:exon25:c.G3329A:p.R1110Q	clinvar: Pathogenic	Likely pathogenic	No	ESCC-P009
ESCC-0546	15	45387633	45387633	A	C	DUOX2	splicing	.	ENSG00000140279	rs762701727	.	.	.	clinvar: UNK	Pathogenic	No	ESCC-P009
ESCC-0282	15	45408785	45408785	-	A	DUOXA2	exonic	stopgain	ENSG00000140274	rs778410503	0.0002	ENSG00000140274:ENST00000323030:exon4:c.413dupA:p.Y138*;ENSG00000140274:ENST00000323030:exon4:c.413dupA:p.Y138*	DUOXA2:NM_207581:exon4:c.413dupA:p.Y138*;DUOXA2:NM_207581:exon4:c.413dupA:p.Y138*	clinvar: Pathogenic	Pathogenic	No	ESCC-P003
ESCC-0358	15	45408785	45408785	-	A	DUOXA2	exonic	stopgain	ENSG00000140274	rs778410503	0.0002	ENSG00000140274:ENST00000323030:exon4:c.413dupA:p.Y138*;ENSG00000140274:ENST00000323030:exon4:c.413dupA:p.Y138*	DUOXA2:NM_207581:exon4:c.413dupA:p.Y138*;DUOXA2:NM_207581:exon4:c.413dupA:p.Y138*	clinvar: Pathogenic	Pathogenic	No	ESCC-P005
ESCC-0263	12	89744397	89744397	G	C	DUSP6	exonic	nonsynonymous SNV	ENSG00000139318	.	.	ENSG00000139318:ENST00000547291:exon1:c.C431G:p.S144C,ENSG00000139318:ENST00000279488:exon2:c.C806G:p.S269C	DUSP6:NM_001946:exon2:c.C806G:p.S269C	clinvar: UNK	Likely pathogenic	No	ESCC-P003
ESCC-0439	3	183884302	183884302	-	AAACCGGGGTATGGAA	DVL3	exonic	frameshift insertion	ENSG00000161202	rs763669060	.	ENSG00000161202:ENST00000313143:exon9:c.972_973insAAACCGGGGTATGGAA:p.P328Yfs*35,ENSG00000161202:ENST00000431765:exon9:c.972_973insAAACCGGGGTATGGAA:p.P328Yfs*58;ENSG00000161202:ENST00000313143:exon9:c.972_973insAAACCGGGGTATGGAA:p.P328Yfs*35,ENSG00000161202:ENST00000431765:exon9:c.972_973insAAACCGGGGTATGGAA:p.P328Yfs*58	DVL3:NM_004423:exon9:c.972_973insAAACCGGGGTATGGAA:p.P328Yfs*35;DVL3:NM_004423:exon9:c.972_973insAAACCGGGGTATGGAA:p.P328Yfs*35	clinvar: UNK	Likely pathogenic	No	ESCC-P006
ESCC-0447	11	103024102	103024102	-	TAAATTTAAAGCTAAA	DYNC2H1	exonic	frameshift insertion	ENSG00000187240	.	.	ENSG00000187240:ENST00000375735:exon22:c.3167_3168insTAAATTTAAAGCTAAA:p.R1057Kfs*14,ENSG00000187240:ENST00000398093:exon22:c.3167_3168insTAAATTTAAAGCTAAA:p.R1057Kfs*14;ENSG00000187240:ENST00000375735:exon22:c.3167_3168insTAAATTTAAAGCTAAA:p.R1057Kfs*14,ENSG00000187240:ENST00000398093:exon22:c.3167_3168insTAAATTTAAAGCTAAA:p.R1057Kfs*14	DYNC2H1:NM_001080463:exon22:c.3167_3168insTAAATTTAAAGCTAAA:p.R1057Kfs*14,DYNC2H1:NM_001377:exon22:c.3167_3168insTAAATTTAAAGCTAAA:p.R1057Kfs*14;DYNC2H1:NM_001080463:exon22:c.3167_3168insTAAATTTAAAGCTAAA:p.R1057Kfs*14,DYNC2H1:NM_001377:exon22:c.3167_3168insTAAATTTAAAGCTAAA:p.R1057Kfs*14	clinvar: UNK	Likely pathogenic	No	ESCC-P006
ESCC-0447	11	103024108	103024108	-	ATAAAAATTATCAAGAACT	DYNC2H1	exonic	stopgain	ENSG00000187240	.	.	ENSG00000187240:ENST00000375735:exon22:c.3173_3174insATAAAAATTATCAAGAACT:p.W1058*,ENSG00000187240:ENST00000398093:exon22:c.3173_3174insATAAAAATTATCAAGAACT:p.W1058*;ENSG00000187240:ENST00000375735:exon22:c.3173_3174insATAAAAATTATCAAGAACT:p.W1058*,ENSG00000187240:ENST00000398093:exon22:c.3173_3174insATAAAAATTATCAAGAACT:p.W1058*	DYNC2H1:NM_001080463:exon22:c.3173_3174insATAAAAATTATCAAGAACT:p.W1058*,DYNC2H1:NM_001377:exon22:c.3173_3174insATAAAAATTATCAAGAACT:p.W1058*;DYNC2H1:NM_001080463:exon22:c.3173_3174insATAAAAATTATCAAGAACT:p.W1058*,DYNC2H1:NM_001377:exon22:c.3173_3174insATAAAAATTATCAAGAACT:p.W1058*	clinvar: UNK	Likely pathogenic	No	ESCC-P006
ESCC-0234	2	71801442	71801442	C	T	DYSF	exonic	nonsynonymous SNV	ENSG00000135636	rs147483765	0.0002	ENSG00000135636:ENST00000409744:exon29:c.C3250T:p.R1084C,ENSG00000135636:ENST00000258104:exon30:c.C3289T:p.R1097C,ENSG00000135636:ENST00000394120:exon30:c.C3292T:p.R1098C,ENSG00000135636:ENST00000409366:exon30:c.C3292T:p.R1098C,ENSG00000135636:ENST00000409582:exon30:c.C3340T:p.R1114C,ENSG00000135636:ENST00000409762:exon30:c.C3340T:p.R1114C,ENSG00000135636:ENST00000410020:exon30:c.C3343T:p.R1115C,…	DYSF:NM_001130976:exon29:c.C3247T:p.R1083C,DYSF:NM_001130977:exon29:c.C3247T:p.R1083C,DYSF:NM_001130984:exon29:c.C3250T:p.R1084C,DYSF:NM_001130986:exon29:c.C3250T:p.R1084C,DYSF:NM_001130455:exon30:c.C3292T:p.R1098C,DYSF:NM_001130978:exon30:c.C3289T:p.R1097C,DYSF:NM_001130980:exon30:c.C3340T:p.R1114C,DYSF:NM_001130981:exon30:c.C3340T:p.R1114C,DYSF:NM_001130983:exon30:c.C3292T:p.R1098C,DYSF:NM_0011…	clinvar: Conflicting_interpretations_of_pathogenicity	Likely pathogenic	No	ESCC-P003
ESCC-0403	2	71801442	71801442	C	T	DYSF	exonic	nonsynonymous SNV	ENSG00000135636	rs147483765	0.0002	ENSG00000135636:ENST00000409744:exon29:c.C3250T:p.R1084C,ENSG00000135636:ENST00000258104:exon30:c.C3289T:p.R1097C,ENSG00000135636:ENST00000394120:exon30:c.C3292T:p.R1098C,ENSG00000135636:ENST00000409366:exon30:c.C3292T:p.R1098C,ENSG00000135636:ENST00000409582:exon30:c.C3340T:p.R1114C,ENSG00000135636:ENST00000409762:exon30:c.C3340T:p.R1114C,ENSG00000135636:ENST00000410020:exon30:c.C3343T:p.R1115C,…	DYSF:NM_001130976:exon29:c.C3247T:p.R1083C,DYSF:NM_001130977:exon29:c.C3247T:p.R1083C,DYSF:NM_001130984:exon29:c.C3250T:p.R1084C,DYSF:NM_001130986:exon29:c.C3250T:p.R1084C,DYSF:NM_001130455:exon30:c.C3292T:p.R1098C,DYSF:NM_001130978:exon30:c.C3289T:p.R1097C,DYSF:NM_001130980:exon30:c.C3340T:p.R1114C,DYSF:NM_001130981:exon30:c.C3340T:p.R1114C,DYSF:NM_001130983:exon30:c.C3292T:p.R1098C,DYSF:NM_0011…	clinvar: Conflicting_interpretations_of_pathogenicity	Likely pathogenic	No	ESCC-P006
ESCC-0535	2	71801442	71801442	C	T	DYSF	exonic	nonsynonymous SNV	ENSG00000135636	rs147483765	0.0002	ENSG00000135636:ENST00000409744:exon29:c.C3250T:p.R1084C,ENSG00000135636:ENST00000258104:exon30:c.C3289T:p.R1097C,ENSG00000135636:ENST00000394120:exon30:c.C3292T:p.R1098C,ENSG00000135636:ENST00000409366:exon30:c.C3292T:p.R1098C,ENSG00000135636:ENST00000409582:exon30:c.C3340T:p.R1114C,ENSG00000135636:ENST00000409762:exon30:c.C3340T:p.R1114C,ENSG00000135636:ENST00000410020:exon30:c.C3343T:p.R1115C,…	DYSF:NM_001130976:exon29:c.C3247T:p.R1083C,DYSF:NM_001130977:exon29:c.C3247T:p.R1083C,DYSF:NM_001130984:exon29:c.C3250T:p.R1084C,DYSF:NM_001130986:exon29:c.C3250T:p.R1084C,DYSF:NM_001130455:exon30:c.C3292T:p.R1098C,DYSF:NM_001130978:exon30:c.C3289T:p.R1097C,DYSF:NM_001130980:exon30:c.C3340T:p.R1114C,DYSF:NM_001130981:exon30:c.C3340T:p.R1114C,DYSF:NM_001130983:exon30:c.C3292T:p.R1098C,DYSF:NM_0011…	clinvar: Conflicting_interpretations_of_pathogenicity	Likely pathogenic	No	ESCC-P009
ESCC-0073	16	23540881	23540881	G	A	EARS2	exonic	stopgain	ENSG00000103356	.	3.231e-05	ENSG00000103356:ENST00000449606:exon7:c.C1294T:p.R432X,ENSG00000103356:ENST00000563232:exon7:c.C1294T:p.R432X,ENSG00000103356:ENST00000563459:exon7:c.C1294T:p.R432X,ENSG00000103356:ENST00000564501:exon7:c.C1294T:p.R432X	EARS2:NM_001083614:exon7:c.C1294T:p.R432X,EARS2:NM_001308211:exon7:c.C1294T:p.R432X	clinvar: UNK	Pathogenic	No	ESCC-P001
ESCC-0181	16	23555902	23555903	AG	-	EARS2	exonic	frameshift deletion	ENSG00000103356	rs767857970	.	ENSG00000103356:ENST00000449606:exon3:c.417_418del:p.C140Ffs*24,ENSG00000103356:ENST00000563232:exon3:c.417_418del:p.C140Ffs*24,ENSG00000103356:ENST00000563459:exon3:c.417_418del:p.C140Ffs*24,ENSG00000103356:ENST00000564501:exon3:c.417_418del:p.C140Ffs*24;ENSG00000103356:ENST00000449606:exon3:c.417_418del:p.C140Ffs*24,ENSG00000103356:ENST00000563232:exon3:c.417_418del:p.C140Ffs*24,ENSG00000103356…	EARS2:NM_001083614:exon3:c.417_418del:p.C140Ffs*24,EARS2:NM_001308211:exon3:c.417_418del:p.C140Ffs*24;EARS2:NM_001083614:exon3:c.417_418del:p.C140Ffs*24,EARS2:NM_001308211:exon3:c.417_418del:p.C140Ffs*24	clinvar: UNK	Likely pathogenic	No	ESCC-P002
ESCC-0281	6	52343843	52343843	-	A	EFHC1	exonic	frameshift insertion	ENSG00000096093	rs752642262	.	ENSG00000096093:ENST00000371068:exon8:c.1288dupA:p.I430Nfs*24,ENSG00000096093:ENST00000433625:exon8:c.1015dupA:p.I339Nfs*24,ENSG00000096093:ENST00000538167:exon8:c.1231dupA:p.I411Nfs*24;ENSG00000096093:ENST00000371068:exon8:c.1288dupA:p.I430Nfs*24,ENSG00000096093:ENST00000433625:exon8:c.1015dupA:p.I339Nfs*24,ENSG00000096093:ENST00000538167:exon8:c.1231dupA:p.I411Nfs*24	EFHC1:NM_018100:exon8:c.1288dupA:p.I430Nfs*24,EFHC1:NM_001172420:exon9:c.1231dupA:p.I411Nfs*24;EFHC1:NM_018100:exon8:c.1288dupA:p.I430Nfs*24,EFHC1:NM_001172420:exon9:c.1231dupA:p.I411Nfs*24	clinvar: UNK	Likely pathogenic	No	ESCC-P003
ESCC-0146	15	82520589	82520589	T	C	EFL1	exonic	nonsynonymous SNV	ENSG00000140598	rs766637684	.	ENSG00000140598:ENST00000359445:exon8:c.A859G:p.K287E,ENSG00000140598:ENST00000268206:exon10:c.A1012G:p.K338E	EFL1:NM_001040610:exon8:c.A859G:p.K287E,EFL1:NM_001322844:exon9:c.A223G:p.K75E,EFL1:NM_001322845:exon10:c.A1012G:p.K338E,EFL1:NM_024580:exon10:c.A1012G:p.K338E	clinvar: UNK	Likely pathogenic	No	ESCC-P002
ESCC-0284	7	55238120	55238132	CTTAGGATGGATC	-	EGFR	exonic	frameshift deletion	ENSG00000146648	.	.	ENSG00000146648:ENST00000344576:exon16:c.2001_2013del:p.G669Lfs*25;ENSG00000146648:ENST00000344576:exon16:c.2001_2013del:p.G669Lfs*25	EGFR:NM_201284:exon16:c.2001_2013del:p.G669Lfs*25;EGFR:NM_201284:exon16:c.2001_2013del:p.G669Lfs*25	clinvar: UNK	Likely pathogenic	Yes	ESCC-P003
ESCC-0305	7	55259433	55259433	C	T	EGFR	exonic	nonsynonymous SNV	ENSG00000146648	rs371228501	0.0002	ENSG00000146648:ENST00000455089:exon20:c.C2356T:p.R786C,ENSG00000146648:ENST00000275493:exon21:c.C2491T:p.R831C,ENSG00000146648:ENST00000454757:exon21:c.C2332T:p.R778C	EGFR:NM_001346941:exon15:c.C1690T:p.R564C,EGFR:NM_001346897:exon20:c.C2356T:p.R786C,EGFR:NM_001346899:exon20:c.C2356T:p.R786C,EGFR:NM_001346898:exon21:c.C2491T:p.R831C,EGFR:NM_001346900:exon21:c.C2332T:p.R778C,EGFR:NM_005228:exon21:c.C2491T:p.R831C	clinvar: Uncertain_significance	Likely pathogenic	Yes	ESCC-P004
ESCC-0109	15	40326585	40326585	-	AAAG	EIF2AK4	exonic	frameshift insertion	ENSG00000128829	rs768394773	3.229e-05	ENSG00000128829:ENST00000382727:exon37:c.4748_4749insAAAG:p.Q1585Kfs*10,ENSG00000128829:ENST00000263791:exon38:c.4832_4833insAAAG:p.Q1613Kfs*10;ENSG00000128829:ENST00000382727:exon37:c.4748_4749insAAAG:p.Q1585Kfs*10,ENSG00000128829:ENST00000263791:exon38:c.4832_4833insAAAG:p.Q1613Kfs*10	EIF2AK4:NM_001013703:exon38:c.4832_4833insAAAG:p.Q1613Kfs*10;EIF2AK4:NM_001013703:exon38:c.4832_4833insAAAG:p.Q1613Kfs*10	clinvar: UNK	Likely pathogenic	No	ESCC-P001
ESCC-0377	15	40318202	40318205	CAGA	-	EIF2AK4	exonic	frameshift deletion	ENSG00000128829	rs745339673	.	ENSG00000128829:ENST00000382727:exon32:c.4330_4333del:p.T1445Rfs*17,ENSG00000128829:ENST00000263791:exon33:c.4414_4417del:p.T1473Rfs*17;ENSG00000128829:ENST00000382727:exon32:c.4330_4333del:p.T1445Rfs*17,ENSG00000128829:ENST00000263791:exon33:c.4414_4417del:p.T1473Rfs*17	EIF2AK4:NM_001013703:exon33:c.4414_4417del:p.T1473Rfs*17;EIF2AK4:NM_001013703:exon33:c.4414_4417del:p.T1473Rfs*17	clinvar: UNK	Likely pathogenic	No	ESCC-P005
ESCC-0209	14	75470068	75470068	T	A	EIF2B2	exonic	nonsynonymous SNV	ENSG00000119718	rs397514648	9.798e-05	ENSG00000119718:ENST00000266126:exon2:c.T254A:p.V85E,ENSG00000119718:ENST00000553401:exon2:c.T227A:p.V76E,ENSG00000119718:ENST00000556028:exon2:c.T254A:p.V85E	EIF2B2:NM_014239:exon2:c.T254A:p.V85E	clinvar: Pathogenic	Uncertain significance	No	ESCC-P003
ESCC-0347	3	183853307	183853307	C	G	EIF2B5	exonic	nonsynonymous SNV	ENSG00000145191	rs199637444	9.69e-05	ENSG00000145191:ENST00000273783:exon1:c.C134G:p.A45G,ENSG00000145191:ENST00000432569:exon1:c.C134G:p.A45G,ENSG00000145191:ENST00000444495:exon1:c.C134G:p.A45G	EIF2B5:NM_003907:exon1:c.C134G:p.A45G	clinvar: UNK	Likely pathogenic	No	ESCC-P004
ESCC-0332	3	183855470	183855470	A	G	EIF2B5	exonic	nonsynonymous SNV	ENSG00000145191	rs865774540	.	ENSG00000145191:ENST00000273783:exon3:c.A383G:p.Y128C,ENSG00000145191:ENST00000444495:exon3:c.A383G:p.Y128C	EIF2B5:NM_003907:exon3:c.A383G:p.Y128C	clinvar: UNK	Likely pathogenic	No	ESCC-P004
ESCC-0394	3	183854503	183854503	C	T	EIF2B5	exonic	nonsynonymous SNV	ENSG00000145191	rs150531914	0.0002	ENSG00000145191:ENST00000273783:exon2:c.C299T:p.A100V,ENSG00000145191:ENST00000432569:exon2:c.C299T:p.A100V,ENSG00000145191:ENST00000444495:exon2:c.C299T:p.A100V	EIF2B5:NM_003907:exon2:c.C299T:p.A100V	clinvar: Uncertain_significance	Likely pathogenic	No	ESCC-P006
ESCC-0189	3	186505305	186505308	GAGA	-	EIF4A2	exonic	frameshift deletion	ENSG00000156976	.	.	ENSG00000156976:ENST00000356531:exon8:c.646_649del:p.R217Mfs*4,ENSG00000156976:ENST00000323963:exon9:c.931_934del:p.R312Mfs*4,ENSG00000156976:ENST00000425053:exon9:c.931_934del:p.R312Mfs*4,ENSG00000156976:ENST00000440191:exon9:c.934_937del:p.R313Mfs*4;ENSG00000156976:ENST00000356531:exon8:c.646_649del:p.R217Mfs*4,ENSG00000156976:ENST00000323963:exon9:c.931_934del:p.R312Mfs*4,ENSG00000156976:ENST0…	EIF4A2:NM_001967:exon9:c.931_934del:p.R312Mfs*4;EIF4A2:NM_001967:exon9:c.931_934del:p.R312Mfs*4	clinvar: UNK	Likely pathogenic	No	ESCC-P002
ESCC-0182	4	140046388	140046388	A	C	ELF2	exonic	stopgain	ENSG00000109381	.	.	ENSG00000109381:ENST00000265495:exon3:c.T168G:p.Y56X,ENSG00000109381:ENST00000379550:exon3:c.T168G:p.Y56X,ENSG00000109381:ENST00000394235:exon4:c.T168G:p.Y56X,ENSG00000109381:ENST00000511184:exon4:c.T168G:p.Y56X	ELF2:NM_001331036:exon4:c.T168G:p.Y56X,ELF2:NM_001371336:exon4:c.T168G:p.Y56X,ELF2:NM_201999:exon4:c.T168G:p.Y56X,ELF2:NM_001371324:exon5:c.T168G:p.Y56X	clinvar: UNK	Pathogenic	No	ESCC-P002
ESCC-0544	4	140058815	140058815	T	-	ELF2	exonic	frameshift deletion	ENSG00000109381	.	.	ENSG00000109381:ENST00000265495:exon2:c.41delA:p.E14Gfs*7,ENSG00000109381:ENST00000379550:exon2:c.41delA:p.E14Gfs*7,ENSG00000109381:ENST00000394235:exon3:c.41delA:p.E14Gfs*7,ENSG00000109381:ENST00000511184:exon3:c.41delA:p.E14Gfs*7;ENSG00000109381:ENST00000265495:exon2:c.41delA:p.E14Gfs*7,ENSG00000109381:ENST00000379550:exon2:c.41delA:p.E14Gfs*7,ENSG00000109381:ENST00000394235:exon3:c.41delA:p.E1…	ELF2:NM_001331036:exon3:c.41delA:p.E14Gfs*7,ELF2:NM_001371336:exon3:c.41delA:p.E14Gfs*7,ELF2:NM_201999:exon3:c.41delA:p.E14Gfs*7,ELF2:NM_001371324:exon4:c.41delA:p.E14Gfs*7;ELF2:NM_001331036:exon3:c.41delA:p.E14Gfs*7,ELF2:NM_001371336:exon3:c.41delA:p.E14Gfs*7,ELF2:NM_201999:exon3:c.41delA:p.E14Gfs*7,ELF2:NM_001371324:exon4:c.41delA:p.E14Gfs*7	clinvar: UNK	Likely pathogenic	No	ESCC-P009
ESCC-0544	4	140058816	140058816	C	A	ELF2	exonic	stopgain	ENSG00000109381	.	.	ENSG00000109381:ENST00000265495:exon2:c.G40T:p.E14X,ENSG00000109381:ENST00000379550:exon2:c.G40T:p.E14X,ENSG00000109381:ENST00000394235:exon3:c.G40T:p.E14X,ENSG00000109381:ENST00000511184:exon3:c.G40T:p.E14X	ELF2:NM_001331036:exon3:c.G40T:p.E14X,ELF2:NM_001371336:exon3:c.G40T:p.E14X,ELF2:NM_201999:exon3:c.G40T:p.E14X,ELF2:NM_001371324:exon4:c.G40T:p.E14X	clinvar: UNK	Pathogenic	No	ESCC-P009
ESCC-0134	6	53159227	53159227	G	A	ELOVL5	exonic	stopgain	ENSG00000012660	.	.	ENSG00000012660:ENST00000370913:exon3:c.C121T:p.Q41X	ELOVL5:NM_001242831:exon3:c.C121T:p.Q41X	clinvar: UNK	Likely pathogenic	No	ESCC-P002
ESCC-0440	18	33747174	33747174	C	T	ELP2	exonic	stopgain	ENSG00000134759	rs747702718	.	ENSG00000134759:ENST00000423854:exon16:c.C1855T:p.R619X,ENSG00000134759:ENST00000542824:exon17:c.C1855T:p.R619X,ENSG00000134759:ENST00000350494:exon18:c.C2050T:p.R684X,ENSG00000134759:ENST00000351393:exon18:c.C1987T:p.R663X,ENSG00000134759:ENST00000358232:exon19:c.C2065T:p.R689X,ENSG00000134759:ENST00000442325:exon20:c.C2260T:p.R754X	ELP2:NM_001242879:exon16:c.C1855T:p.R619X,ELP2:NM_001242878:exon17:c.C1855T:p.R619X,ELP2:NM_001242876:exon18:c.C2050T:p.R684X,ELP2:NM_001242877:exon18:c.C1987T:p.R663X,ELP2:NM_001324465:exon18:c.C1933T:p.R645X,ELP2:NM_001324467:exon18:c.C1915T:p.R639X,ELP2:NM_001324468:exon18:c.C1618T:p.R540X,ELP2:NM_001324466:exon19:c.C2182T:p.R728X,ELP2:NM_018255:exon19:c.C2065T:p.R689X,ELP2:NM_001242875:exon20…	clinvar: UNK	Pathogenic	No	ESCC-P006
ESCC-0104	16	10631920	10631924	GCGTG	-	EMP2	exonic	frameshift deletion	ENSG00000213853	.	.	ENSG00000213853:ENST00000359543:exon4:c.177_181del:p.T60Afs*60,ENSG00000213853:ENST00000536829:exon4:c.177_181del:p.T60Afs*60;ENSG00000213853:ENST00000359543:exon4:c.177_181del:p.T60Afs*60,ENSG00000213853:ENST00000536829:exon4:c.177_181del:p.T60Afs*60	EMP2:NM_001424:exon4:c.177_181del:p.T60Afs*60;EMP2:NM_001424:exon4:c.177_181del:p.T60Afs*60	clinvar: UNK	Likely pathogenic	No	ESCC-P001
ESCC-0070	3	69053616	69053616	A	-	EOGT	exonic	frameshift deletion	ENSG00000163378	.	.	ENSG00000163378:ENST00000540764:exon4:c.230delT:p.F77Sfs*17,ENSG00000163378:ENST00000295571:exon8:c.533delT:p.F178Sfs*17,ENSG00000163378:ENST00000383701:exon8:c.533delT:p.F178Sfs*17,ENSG00000163378:ENST00000403140:exon8:c.533delT:p.F178Sfs*17;ENSG00000163378:ENST00000540764:exon4:c.230delT:p.F77Sfs*17,ENSG00000163378:ENST00000295571:exon8:c.533delT:p.F178Sfs*17,ENSG00000163378:ENST00000383701:exo…	EOGT:NM_001278689:exon8:c.533delT:p.F178Sfs*17,EOGT:NM_173654:exon8:c.533delT:p.F178Sfs*17;EOGT:NM_001278689:exon8:c.533delT:p.F178Sfs*17,EOGT:NM_173654:exon8:c.533delT:p.F178Sfs*17	clinvar: UNK	Likely pathogenic	No	ESCC-P001
ESCC-0306	3	69027502	69027503	TT	-	EOGT	exonic	frameshift deletion	ENSG00000163378	.	.	ENSG00000163378:ENST00000540764:exon13:c.1115_1116del:p.K372Sfs*6,ENSG00000163378:ENST00000295571:exon14:c.1166_1167del:p.K389Sfs*6,ENSG00000163378:ENST00000540955:exon15:c.590_591del:p.K197Sfs*6,ENSG00000163378:ENST00000383701:exon17:c.1418_1419del:p.K473Sfs*6;ENSG00000163378:ENST00000540764:exon13:c.1115_1116del:p.K372Sfs*6,ENSG00000163378:ENST00000295571:exon14:c.1166_1167del:p.K389Sfs*6,ENSG0…	EOGT:NM_173654:exon14:c.1166_1167del:p.K389Sfs*6,EOGT:NM_001278689:exon17:c.1418_1419del:p.K473Sfs*6;EOGT:NM_173654:exon14:c.1166_1167del:p.K389Sfs*6,EOGT:NM_001278689:exon17:c.1418_1419del:p.K473Sfs*6	clinvar: UNK	Likely pathogenic	No	ESCC-P004
ESCC-0568	3	69056974	69056974	T	A	EOGT	splicing	.	ENSG00000163378	rs573097722	3.23e-05	.	.	clinvar: UNK	Pathogenic	No	ESCC-P009
ESCC-0483	6	131191523	131191523	T	C	EPB41L2	splicing	.	ENSG00000079819	.	.	.	.	clinvar: UNK	Pathogenic	No	ESCC-P007
ESCC-0070	5	111643091	111643091	G	A	EPB41L4A	exonic	nonsynonymous SNV	ENSG00000129595	rs767311201	.	ENSG00000129595:ENST00000261486:exon2:c.C196T:p.H66Y	EPB41L4A:NM_001347887:exon2:c.C196T:p.H66Y,EPB41L4A:NM_001347888:exon2:c.C196T:p.H66Y,EPB41L4A:NM_022140:exon2:c.C196T:p.H66Y	clinvar: UNK	Likely pathogenic	No	ESCC-P001
ESCC-0302	5	111598207	111598207	T	G	EPB41L4A	exonic	nonsynonymous SNV	ENSG00000129595	rs760354049	.	ENSG00000129595:ENST00000261486:exon7:c.A626C:p.D209A	EPB41L4A:NM_001347887:exon7:c.A626C:p.D209A,EPB41L4A:NM_022140:exon7:c.A626C:p.D209A	clinvar: UNK	Likely pathogenic	No	ESCC-P003
ESCC-0206	5	111643124	111643124	C	G	EPB41L4A	exonic	nonsynonymous SNV	ENSG00000129595	.	.	ENSG00000129595:ENST00000261486:exon2:c.G163C:p.D55H	EPB41L4A:NM_001347887:exon2:c.G163C:p.D55H,EPB41L4A:NM_001347888:exon2:c.G163C:p.D55H,EPB41L4A:NM_022140:exon2:c.G163C:p.D55H	clinvar: UNK	Likely pathogenic	No	ESCC-P003
ESCC-0562	5	111643124	111643124	C	G	EPB41L4A	exonic	nonsynonymous SNV	ENSG00000129595	.	.	ENSG00000129595:ENST00000261486:exon2:c.G163C:p.D55H	EPB41L4A:NM_001347887:exon2:c.G163C:p.D55H,EPB41L4A:NM_001347888:exon2:c.G163C:p.D55H,EPB41L4A:NM_022140:exon2:c.G163C:p.D55H	clinvar: UNK	Likely pathogenic	No	ESCC-P009
ESCC-0360	2	47606078	47606078	A	G	EPCAM	intronic	.	ENSG00000119888	rs376155665	6.459e-05	.	.	clinvar: Pathogenic	Uncertain significance	Yes	ESCC-P005
ESCC-0267	18	43437927	43437927	G	A	EPG5	exonic	stopgain	ENSG00000152223	rs780889226	.	ENSG00000152223:ENST00000282041:exon42:c.C7333T:p.R2445X	EPG5:NM_020964:exon42:c.C7333T:p.R2445X	clinvar: Pathogenic	Pathogenic	No	ESCC-P003
ESCC-0282	18	43446929	43446929	G	C	EPG5	exonic	stopgain	ENSG00000152223	.	.	ENSG00000152223:ENST00000282041:exon38:c.C6455G:p.S2152X	EPG5:NM_020964:exon38:c.C6455G:p.S2152X	clinvar: UNK	Pathogenic	No	ESCC-P003
ESCC-0290	2	222294829	222294829	T	C	EPHA4	exonic	nonsynonymous SNV	ENSG00000116106	.	.	ENSG00000116106:ENST00000392071:exon14:c.A2386G:p.M796V,ENSG00000116106:ENST00000281821:exon15:c.A2539G:p.M847V,ENSG00000116106:ENST00000409854:exon15:c.A2539G:p.M847V,ENSG00000116106:ENST00000409938:exon16:c.A2539G:p.M847V	EPHA4:NM_001304537:exon14:c.A2386G:p.M796V,EPHA4:NM_001363748:exon15:c.A2539G:p.M847V,EPHA4:NM_004438:exon15:c.A2539G:p.M847V,EPHA4:NM_001304536:exon16:c.A2539G:p.M847V	clinvar: UNK	Likely pathogenic	No	ESCC-P003
ESCC-0364	4	66233141	66233141	G	A	EPHA5	exonic	nonsynonymous SNV	ENSG00000145242	rs146757388	.	ENSG00000145242:ENST00000432638:exon8:c.C1369T:p.R457W,ENSG00000145242:ENST00000354839:exon9:c.C1792T:p.R598W,ENSG00000145242:ENST00000273854:exon10:c.C1858T:p.R620W,ENSG00000145242:ENST00000511294:exon10:c.C1861T:p.R621W	EPHA5:NM_001281766:exon9:c.C1795T:p.R599W,EPHA5:NM_182472:exon9:c.C1792T:p.R598W,EPHA5:NM_001281765:exon10:c.C1861T:p.R621W,EPHA5:NM_001281767:exon10:c.C1861T:p.R621W,EPHA5:NM_001318761:exon10:c.C1654T:p.R552W,EPHA5:NM_004439:exon10:c.C1858T:p.R620W	clinvar: UNK	Likely pathogenic	No	ESCC-P005
ESCC-0502	1	23191664	23191664	C	A	EPHB2	exonic	stopgain	ENSG00000133216	.	.	ENSG00000133216:ENST00000374627:exon5:c.C1244A:p.S415X,ENSG00000133216:ENST00000374630:exon5:c.C1262A:p.S421X,ENSG00000133216:ENST00000374632:exon5:c.C1262A:p.S421X,ENSG00000133216:ENST00000400191:exon5:c.C1262A:p.S421X,ENSG00000133216:ENST00000544305:exon5:c.C1262A:p.S421X	EPHB2:NM_001309192:exon5:c.C1262A:p.S421X,EPHB2:NM_001309193:exon5:c.C1262A:p.S421X,EPHB2:NM_004442:exon5:c.C1262A:p.S421X,EPHB2:NM_017449:exon5:c.C1262A:p.S421X	clinvar: UNK	Pathogenic	No	ESCC-P009
ESCC-0570	1	23240246	23240246	-	A	EPHB2	exonic	frameshift insertion	ENSG00000133216	.	.	ENSG00000133216:ENST00000400191:exon17:c.3051dupA:p.M1022Nfs*20;ENSG00000133216:ENST00000400191:exon17:c.3051dupA:p.M1022Nfs*20	EPHB2:NM_001309193:exon17:c.3051dupA:p.M1022Nfs*20;EPHB2:NM_001309193:exon17:c.3051dupA:p.M1022Nfs*20	clinvar: UNK	Likely pathogenic	No	ESCC-P009
ESCC-0424	6	146056333	146056333	C	A	EPM2A	splicing	.	ENSG00000112425	.	3.294e-05	.	.	clinvar: UNK	Pathogenic	No	ESCC-P006
ESCC-0519	17	27187459	27187459	T	C	ERAL1	exonic	nonsynonymous SNV	ENSG00000132591	.	.	ENSG00000132591:ENST00000254928:exon10:c.T1202C:p.I401T	ERAL1:NM_001317986:exon9:c.T953C:p.I318T,ERAL1:NM_001317985:exon10:c.T1199C:p.I400T,ERAL1:NM_005702:exon10:c.T1202C:p.I401T	clinvar: UNK	Likely pathogenic	No	ESCC-P009
ESCC-0052	12	56489565	56489565	T	C	ERBB3	exonic	nonsynonymous SNV	ENSG00000065361	.	.	ENSG00000065361:ENST00000450146:exon4:c.T101C:p.M34T,ENSG00000065361:ENST00000550070:exon5:c.T482C:p.M161T,ENSG00000065361:ENST00000267101:exon17:c.T2030C:p.M677T,ENSG00000065361:ENST00000551085:exon17:c.T2030C:p.M677T,ENSG00000065361:ENST00000415288:exon18:c.T1853C:p.M618T	ERBB3:NM_001982:exon17:c.T2030C:p.M677T	clinvar: UNK	Likely pathogenic	No	ESCC-P001
ESCC-0231	12	56490833	56490833	T	C	ERBB3	exonic	nonsynonymous SNV	ENSG00000065361	.	.	ENSG00000065361:ENST00000553131:exon3:c.T2C:p.M1?,ENSG00000065361:ENST00000450146:exon7:c.T350C:p.M117T,ENSG00000065361:ENST00000267101:exon20:c.T2279C:p.M760T,ENSG00000065361:ENST00000551085:exon20:c.T2279C:p.M760T,ENSG00000065361:ENST00000415288:exon21:c.T2102C:p.M701T	ERBB3:NM_001982:exon20:c.T2279C:p.M760T	clinvar: UNK	Likely pathogenic	No	ESCC-P003
ESCC-0051	2	212426783	212426783	G	T	ERBB4	exonic	nonsynonymous SNV	ENSG00000178568	.	.	ENSG00000178568:ENST00000342788:exon20:c.C2332A:p.P778T,ENSG00000178568:ENST00000402597:exon20:c.C2302A:p.P768T,ENSG00000178568:ENST00000436443:exon20:c.C2332A:p.P778T	ERBB4:NM_001042599:exon20:c.C2332A:p.P778T,ERBB4:NM_005235:exon20:c.C2332A:p.P778T	clinvar: UNK	Likely pathogenic	Yes	ESCC-P001
ESCC-0487	2	212288966	212288966	C	T	ERBB4	exonic	nonsynonymous SNV	ENSG00000178568	rs397514262	.	ENSG00000178568:ENST00000342788:exon23:c.G2780A:p.R927Q,ENSG00000178568:ENST00000402597:exon23:c.G2750A:p.R917Q,ENSG00000178568:ENST00000436443:exon23:c.G2780A:p.R927Q	ERBB4:NM_001042599:exon23:c.G2780A:p.R927Q,ERBB4:NM_005235:exon23:c.G2780A:p.R927Q	clinvar: Pathogenic	Likely pathogenic	Yes	ESCC-P008
ESCC-0058	9	98775337	98775338	TG	-	ERCC6L2	exonic	stopgain	ENSG00000182150	rs775303527	.	ENSG00000182150:ENST00000407474:exon4:c.1448_1449del:p.C484*;ENSG00000182150:ENST00000407474:exon4:c.1448_1449del:p.C484*	ERCC6L2:NM_020207:exon19:c.4538_4539del:p.C1514*;ERCC6L2:NM_020207:exon19:c.4538_4539del:p.C1514*	clinvar: UNK	Likely pathogenic	No	ESCC-P001
ESCC-0287	9	98669401	98669401	G	A	ERCC6L2	exonic	stopgain	ENSG00000182150	.	.	ENSG00000182150:ENST00000437817:exon2:c.G102A:p.W34X,ENSG00000182150:ENST00000288985:exon4:c.G669A:p.W223X	ERCC6L2:NM_001010895:exon4:c.G636A:p.W212X,ERCC6L2:NM_020207:exon4:c.G669A:p.W223X	clinvar: UNK	Pathogenic	No	ESCC-P003
ESCC-0547	5	60199433	60199433	G	A	ERCC8	exonic	stopgain	ENSG00000049167	rs369365521	3.236e-05	.	ERCC8:NM_001007234:exon6:c.C592T:p.R198X	clinvar: UNK	Likely pathogenic	No	ESCC-P009
ESCC-0457	8	27657114	27657114	T	A	ESCO2	exonic	stopgain	ENSG00000171320	.	.	ENSG00000171320:ENST00000397418:exon8:c.T498A:p.C166X,ENSG00000171320:ENST00000305188:exon10:c.T1554A:p.C518X	ESCO2:NM_001017420:exon10:c.T1554A:p.C518X	clinvar: UNK	Pathogenic	No	ESCC-P006
ESCC-0244	1	6488306	6488307	CA	-	ESPN	exonic	frameshift deletion	ENSG00000187017	.	.	ENSG00000187017:ENST00000377828:exon2:c.315_316del:p.T106Sfs*57;ENSG00000187017:ENST00000377828:exon2:c.315_316del:p.T106Sfs*57	ESPN:NM_001367473:exon2:c.315_316del:p.T106Sfs*57,ESPN:NM_001367474:exon2:c.315_316del:p.T106Sfs*57,ESPN:NM_031475:exon2:c.315_316del:p.T106Sfs*57;ESPN:NM_001367473:exon2:c.315_316del:p.T106Sfs*57,ESPN:NM_001367474:exon2:c.315_316del:p.T106Sfs*57,ESPN:NM_031475:exon2:c.315_316del:p.T106Sfs*57	clinvar: UNK	Likely pathogenic	No	ESCC-P003
ESCC-0014	14	64716299	64716299	T	C	ESR2	exonic	nonsynonymous SNV	ENSG00000140009	.	.	ENSG00000140009:ENST00000553796:exon6:c.A1190G:p.Y397C,ENSG00000140009:ENST00000555278:exon6:c.A1190G:p.Y397C,ENSG00000140009:ENST00000557772:exon6:c.A1190G:p.Y397C,ENSG00000140009:ENST00000341099:exon7:c.A1190G:p.Y397C,ENSG00000140009:ENST00000353772:exon7:c.A1190G:p.Y397C,ENSG00000140009:ENST00000357782:exon7:c.A1190G:p.Y397C,ENSG00000140009:ENST00000358599:exon7:c.A1190G:p.Y397C,ENSG0000014000…	ESR2:NM_001214902:exon6:c.A1190G:p.Y397C,ESR2:NM_001271876:exon6:c.A1190G:p.Y397C,ESR2:NM_001040275:exon7:c.A1190G:p.Y397C,ESR2:NM_001291723:exon7:c.A1190G:p.Y397C,ESR2:NM_001437:exon7:c.A1190G:p.Y397C,ESR2:NM_001291712:exon12:c.A1190G:p.Y397C	clinvar: UNK	Likely pathogenic	No	ESCC-P001
ESCC-0263	14	64749457	64749457	G	T	ESR2	exonic	nonsynonymous SNV	ENSG00000140009	.	.	ENSG00000140009:ENST00000344288:exon1:c.C247A:p.P83T,ENSG00000140009:ENST00000553796:exon1:c.C247A:p.P83T,ENSG00000140009:ENST00000555278:exon1:c.C247A:p.P83T,ENSG00000140009:ENST00000557772:exon1:c.C247A:p.P83T,ENSG00000140009:ENST00000267525:exon2:c.C247A:p.P83T,ENSG00000140009:ENST00000341099:exon2:c.C247A:p.P83T,ENSG00000140009:ENST00000353772:exon2:c.C247A:p.P83T,ENSG00000140009:ENST00000357…	ESR2:NM_001214902:exon1:c.C247A:p.P83T,ESR2:NM_001271876:exon1:c.C247A:p.P83T,ESR2:NM_001271877:exon1:c.C247A:p.P83T,ESR2:NM_001040275:exon2:c.C247A:p.P83T,ESR2:NM_001291723:exon2:c.C247A:p.P83T,ESR2:NM_001437:exon2:c.C247A:p.P83T,ESR2:NM_001291712:exon7:c.C247A:p.P83T	clinvar: UNK	Likely pathogenic	No	ESCC-P003
ESCC-0177	19	51856529	51856529	C	T	ETFB	exonic	nonsynonymous SNV	ENSG00000105379	rs548046212	3.238e-05	ENSG00000105379:ENST00000354232:exon2:c.G505A:p.A169T,ENSG00000105379:ENST00000309244:exon3:c.G232A:p.A78T	ETFB:NM_001014763:exon2:c.G505A:p.A169T,ETFB:NM_001985:exon3:c.G232A:p.A78T	clinvar: Likely_pathogenic	Likely pathogenic	No	ESCC-P002
ESCC-0294	4	159603421	159603421	G	A	ETFDH	exonic	nonsynonymous SNV	ENSG00000171503	rs121964954	6.462e-05	ENSG00000171503:ENST00000307738:exon2:c.G109A:p.A37T,ENSG00000171503:ENST00000511912:exon3:c.G250A:p.A84T	ETFDH:NM_001281738:exon1:c.G67A:p.A23T,ETFDH:NM_001281737:exon2:c.G109A:p.A37T,ETFDH:NM_004453:exon3:c.G250A:p.A84T	clinvar: Pathogenic	Likely pathogenic	No	ESCC-P003
ESCC-0052	21	40184930	40184930	C	T	ETS2	exonic	stopgain	ENSG00000157557	.	.	ENSG00000157557:ENST00000360938:exon3:c.C76T:p.Q26X,ENSG00000157557:ENST00000456966:exon3:c.C76T:p.Q26X,ENSG00000157557:ENST00000360214:exon4:c.C76T:p.Q26X,ENSG00000157557:ENST00000432278:exon4:c.C76T:p.Q26X	ETS2:NM_005239:exon3:c.C76T:p.Q26X,ETS2:NM_001256295:exon4:c.C496T:p.Q166X	clinvar: UNK	Pathogenic	No	ESCC-P001
ESCC-0042	4	5642516	5642516	G	A	EVC2	exonic	stopgain	ENSG00000173040	rs137852924	6.458e-05	ENSG00000173040:ENST00000310917:exon10:c.C955T:p.R319X,ENSG00000173040:ENST00000344408:exon10:c.C1195T:p.R399X,ENSG00000173040:ENST00000344938:exon10:c.C1195T:p.R399X,ENSG00000173040:ENST00000475313:exon10:c.C955T:p.R319X,ENSG00000173040:ENST00000509670:exon11:c.C955T:p.R319X	EVC2:NM_001166136:exon10:c.C955T:p.R319X,EVC2:NM_147127:exon10:c.C1195T:p.R399X	clinvar: Pathogenic	Pathogenic	No	ESCC-P001
ESCC-0506	19	45720929	45720929	C	A	EXOC3L2	exonic	stopgain	ENSG00000130201	.	.	ENSG00000130201:ENST00000252482:exon7:c.G676T:p.E226X,ENSG00000130201:ENST00000413988:exon8:c.G676T:p.E226X	EXOC3L2:NM_138568:exon8:c.G676T:p.E226X	clinvar: UNK	Pathogenic	No	ESCC-P009
ESCC-0502	4	122723911	122723912	CT	-	EXOSC9	exonic	frameshift deletion	ENSG00000123737	rs765876840	.	ENSG00000123737:ENST00000512454:exon2:c.196_197del:p.Q68Dfs*35,ENSG00000123737:ENST00000243498:exon3:c.244_245del:p.Q84Dfs*35,ENSG00000123737:ENST00000379663:exon3:c.244_245del:p.Q84Dfs*35,ENSG00000123737:ENST00000509800:exon3:c.244_245del:p.Q84Dfs*35,ENSG00000123737:ENST00000513654:exon3:c.244_245del:p.Q84Dfs*35;ENSG00000123737:ENST00000512454:exon2:c.196_197del:p.Q68Dfs*35,ENSG00000123737:ENST0…	EXOSC9:NM_001034194:exon3:c.244_245del:p.Q84Dfs*35,EXOSC9:NM_005033:exon3:c.244_245del:p.Q84Dfs*35;EXOSC9:NM_001034194:exon3:c.244_245del:p.Q84Dfs*35,EXOSC9:NM_005033:exon3:c.244_245del:p.Q84Dfs*35	clinvar: UNK	Likely pathogenic	No	ESCC-P009
ESCC-0284	11	44151593	44151593	A	G	EXT2	splicing	.	ENSG00000151348	rs558968332	.	.	.	clinvar: UNK	Pathogenic	Yes	ESCC-P003
ESCC-0342	11	44219466	44219466	C	T	EXT2	exonic	stopgain	ENSG00000151348	rs772690312	3.231e-05	ENSG00000151348:ENST00000343631:exon9:c.C1393T:p.R465X,ENSG00000151348:ENST00000395673:exon9:c.C1492T:p.R498X,ENSG00000151348:ENST00000533608:exon9:c.C1393T:p.R465X,ENSG00000151348:ENST00000358681:exon10:c.C1423T:p.R475X	EXT2:NM_000401:exon9:c.C1492T:p.R498X,EXT2:NM_207122:exon9:c.C1393T:p.R465X,EXT2:NM_001178083:exon10:c.C1423T:p.R475X	clinvar: Pathogenic	Pathogenic	Yes	ESCC-P004
ESCC-0193	8	72129011	72129011	C	T	EYA1	exonic	nonsynonymous SNV	ENSG00000104313	rs121909199	3.229e-05	ENSG00000104313:ENST00000388740:exon12:c.G1177A:p.G393S,ENSG00000104313:ENST00000419131:exon12:c.G1171A:p.G391S,ENSG00000104313:ENST00000388741:exon13:c.G1174A:p.G392S,ENSG00000104313:ENST00000388742:exon13:c.G1276A:p.G426S,ENSG00000104313:ENST00000388743:exon13:c.G1273A:p.G425S,ENSG00000104313:ENST00000303824:exon14:c.G1258A:p.G420S,ENSG00000104313:ENST00000340726:exon14:c.G1276A:p.G426S	EYA1:NM_172058:exon13:c.G1276A:p.G426S,EYA1:NM_000503:exon14:c.G1276A:p.G426S,EYA1:NM_001288574:exon14:c.G1258A:p.G420S,EYA1:NM_001288575:exon14:c.G910A:p.G304S,EYA1:NM_001370336:exon14:c.G1255A:p.G419S,EYA1:NM_172059:exon14:c.G1258A:p.G420S,EYA1:NM_001370333:exon15:c.G1363A:p.G455S,EYA1:NM_001370334:exon16:c.G1276A:p.G426S,EYA1:NM_001370335:exon17:c.G1276A:p.G426S	clinvar: Conflicting_interpretations_of_pathogenicity	Likely pathogenic	No	ESCC-P002
ESCC-0224	8	72129011	72129011	C	T	EYA1	exonic	nonsynonymous SNV	ENSG00000104313	rs121909199	3.229e-05	ENSG00000104313:ENST00000388740:exon12:c.G1177A:p.G393S,ENSG00000104313:ENST00000419131:exon12:c.G1171A:p.G391S,ENSG00000104313:ENST00000388741:exon13:c.G1174A:p.G392S,ENSG00000104313:ENST00000388742:exon13:c.G1276A:p.G426S,ENSG00000104313:ENST00000388743:exon13:c.G1273A:p.G425S,ENSG00000104313:ENST00000303824:exon14:c.G1258A:p.G420S,ENSG00000104313:ENST00000340726:exon14:c.G1276A:p.G426S	EYA1:NM_172058:exon13:c.G1276A:p.G426S,EYA1:NM_000503:exon14:c.G1276A:p.G426S,EYA1:NM_001288574:exon14:c.G1258A:p.G420S,EYA1:NM_001288575:exon14:c.G910A:p.G304S,EYA1:NM_001370336:exon14:c.G1255A:p.G419S,EYA1:NM_172059:exon14:c.G1258A:p.G420S,EYA1:NM_001370333:exon15:c.G1363A:p.G455S,EYA1:NM_001370334:exon16:c.G1276A:p.G426S,EYA1:NM_001370335:exon17:c.G1276A:p.G426S	clinvar: Conflicting_interpretations_of_pathogenicity	Likely pathogenic	No	ESCC-P003
ESCC-0188	6	64436538	64436538	C	A	EYS	exonic	stopgain	ENSG00000188107	rs184722374	0.0001	ENSG00000188107:ENST00000370616:exon40:c.G8170T:p.E2724X,ENSG00000188107:ENST00000503581:exon42:c.G8107T:p.E2703X,ENSG00000188107:ENST00000370621:exon43:c.G8170T:p.E2724X	EYS:NM_001142800:exon42:c.G8107T:p.E2703X,EYS:NM_001292009:exon43:c.G8170T:p.E2724X	clinvar: UNK	Pathogenic	No	ESCC-P002
ESCC-0271	6	65149209	65149213	AGATA	-	EYS	exonic	frameshift deletion	ENSG00000188107	.	3.236e-05	ENSG00000188107:ENST00000370616:exon24:c.5677_5681del:p.Y1893Rfs*12,ENSG00000188107:ENST00000370621:exon27:c.5677_5681del:p.Y1893Rfs*12,ENSG00000188107:ENST00000503581:exon27:c.5677_5681del:p.Y1893Rfs*12;ENSG00000188107:ENST00000370616:exon24:c.5677_5681del:p.Y1893Rfs*12,ENSG00000188107:ENST00000370621:exon27:c.5677_5681del:p.Y1893Rfs*12,ENSG00000188107:ENST00000503581:exon27:c.5677_5681del:p.Y18…	EYS:NM_001142800:exon27:c.5677_5681del:p.Y1893Rfs*12,EYS:NM_001292009:exon27:c.5677_5681del:p.Y1893Rfs*12;EYS:NM_001142800:exon27:c.5677_5681del:p.Y1893Rfs*12,EYS:NM_001292009:exon27:c.5677_5681del:p.Y1893Rfs*12	clinvar: UNK	Likely pathogenic	No	ESCC-P003
ESCC-0276	6	66112447	66112472	TGCTCTTACAAAGCAAATCTGTAAAT	-	EYS	exonic	frameshift deletion	ENSG00000188107	.	.	ENSG00000188107:ENST00000370616:exon4:c.1083_1108del:p.F362Sfs*5,ENSG00000188107:ENST00000342421:exon5:c.1083_1108del:p.F362Sfs*5,ENSG00000188107:ENST00000370618:exon7:c.1083_1108del:p.F362Sfs*5,ENSG00000188107:ENST00000370621:exon7:c.1083_1108del:p.F362Sfs*5,ENSG00000188107:ENST00000393380:exon7:c.1083_1108del:p.F362Sfs*5,ENSG00000188107:ENST00000503581:exon7:c.1083_1108del:p.F362Sfs*5;ENSG00000…	EYS:NM_198283:exon6:c.1083_1108del:p.F362Sfs*5,EYS:NM_001142800:exon7:c.1083_1108del:p.F362Sfs*5,EYS:NM_001142801:exon7:c.1083_1108del:p.F362Sfs*5,EYS:NM_001292009:exon7:c.1083_1108del:p.F362Sfs*5;EYS:NM_198283:exon6:c.1083_1108del:p.F362Sfs*5,EYS:NM_001142800:exon7:c.1083_1108del:p.F362Sfs*5,EYS:NM_001142801:exon7:c.1083_1108del:p.F362Sfs*5,EYS:NM_001292009:exon7:c.1083_1108del:p.F362Sfs*5	clinvar: UNK	Likely pathogenic	No	ESCC-P003
ESCC-0270	6	64436543	64436543	C	-	EYS	exonic	frameshift deletion	ENSG00000188107	.	.	ENSG00000188107:ENST00000370616:exon40:c.8165delG:p.S2722Tfs*40,ENSG00000188107:ENST00000503581:exon42:c.8102delG:p.S2701Tfs*40,ENSG00000188107:ENST00000370621:exon43:c.8165delG:p.S2722Tfs*40;ENSG00000188107:ENST00000370616:exon40:c.8165delG:p.S2722Tfs*40,ENSG00000188107:ENST00000503581:exon42:c.8102delG:p.S2701Tfs*40,ENSG00000188107:ENST00000370621:exon43:c.8165delG:p.S2722Tfs*40	EYS:NM_001142800:exon42:c.8102delG:p.S2701Tfs*40,EYS:NM_001292009:exon43:c.8165delG:p.S2722Tfs*40;EYS:NM_001142800:exon42:c.8102delG:p.S2701Tfs*40,EYS:NM_001292009:exon43:c.8165delG:p.S2722Tfs*40	clinvar: UNK	Likely pathogenic	No	ESCC-P003
ESCC-0413	6	64472482	64472482	G	-	EYS	exonic	frameshift deletion	ENSG00000188107	.	.	ENSG00000188107:ENST00000370616:exon38:c.7943delC:p.T2648Kfs*34,ENSG00000188107:ENST00000370621:exon41:c.7943delC:p.T2648Kfs*34,ENSG00000188107:ENST00000503581:exon41:c.7943delC:p.T2648Kfs*34;ENSG00000188107:ENST00000370616:exon38:c.7943delC:p.T2648Kfs*34,ENSG00000188107:ENST00000370621:exon41:c.7943delC:p.T2648Kfs*34,ENSG00000188107:ENST00000503581:exon41:c.7943delC:p.T2648Kfs*34	EYS:NM_001142800:exon41:c.7943delC:p.T2648Kfs*34,EYS:NM_001292009:exon41:c.7943delC:p.T2648Kfs*34;EYS:NM_001142800:exon41:c.7943delC:p.T2648Kfs*34,EYS:NM_001292009:exon41:c.7943delC:p.T2648Kfs*34	clinvar: UNK	Likely pathogenic	No	ESCC-P006
ESCC-0006	7	148504745	148504745	A	C	EZH2	exonic	nonsynonymous SNV	ENSG00000106462	.	.	ENSG00000106462:ENST00000350995:exon19:c.T2117G:p.I706S,ENSG00000106462:ENST00000476773:exon19:c.T2081G:p.I694S,ENSG00000106462:ENST00000541220:exon19:c.T2081G:p.I694S,ENSG00000106462:ENST00000320356:exon20:c.T2249G:p.I750S,ENSG00000106462:ENST00000460911:exon20:c.T2234G:p.I745S,ENSG00000106462:ENST00000478654:exon20:c.T2081G:p.I694S,ENSG00000106462:ENST00000483967:exon20:c.T2207G:p.I736S	EZH2:NM_001203249:exon19:c.T2081G:p.I694S,EZH2:NM_152998:exon19:c.T2117G:p.I706S,EZH2:NM_001203247:exon20:c.T2234G:p.I745S,EZH2:NM_001203248:exon20:c.T2207G:p.I736S,EZH2:NM_004456:exon20:c.T2249G:p.I750S	clinvar: UNK	Likely pathogenic	Yes	ESCC-P001
ESCC-0340	13	113803285	113803285	G	A	F10	exonic	stopgain	ENSG00000126218	rs140955427	0.0006	ENSG00000126218:ENST00000375551:exon8:c.G911A:p.W304X,ENSG00000126218:ENST00000409306:exon8:c.G917A:p.W306X	F10:NM_001312675:exon8:c.G911A:p.W304X	clinvar: UNK	Pathogenic	No	ESCC-P004
ESCC-0357	13	113803285	113803285	G	A	F10	exonic	stopgain	ENSG00000126218	rs140955427	0.0006	ENSG00000126218:ENST00000375551:exon8:c.G911A:p.W304X,ENSG00000126218:ENST00000409306:exon8:c.G917A:p.W306X	F10:NM_001312675:exon8:c.G911A:p.W304X	clinvar: UNK	Pathogenic	No	ESCC-P004
ESCC-0409	4	187195347	187195347	G	T	F11	exonic	stopgain	ENSG00000088926	rs121965063	0.0003	ENSG00000088926:ENST00000403665:exon5:c.G403T:p.E135X,ENSG00000088926:ENST00000492972:exon5:c.G403T:p.E135X	F11:NM_000128:exon5:c.G403T:p.E135X,F11:NM_001354804:exon5:c.G403T:p.E135X	clinvar: Pathogenic	Pathogenic	No	ESCC-P006
ESCC-0005	5	176832417	176832418	TG	-	F12	exonic	frameshift deletion	ENSG00000131187	rs747300174	.	ENSG00000131187:ENST00000253496:exon5:c.303_304del:p.H101Qfs*36;ENSG00000131187:ENST00000253496:exon5:c.303_304del:p.H101Qfs*36	F12:NM_000505:exon5:c.303_304del:p.H101Qfs*36;F12:NM_000505:exon5:c.303_304del:p.H101Qfs*36	clinvar: UNK	Likely pathogenic	No	ESCC-P001
ESCC-0204	5	176831017	176831017	-	G	F12	exonic	frameshift insertion	ENSG00000131187	rs777982293	.	ENSG00000131187:ENST00000253496:exon10:c.1092dupC:p.K365Qfs*69;ENSG00000131187:ENST00000253496:exon10:c.1092dupC:p.K365Qfs*69	F12:NM_000505:exon10:c.1092dupC:p.K365Qfs*69;F12:NM_000505:exon10:c.1092dupC:p.K365Qfs*69	clinvar: UNK	Likely pathogenic	No	ESCC-P003
ESCC-0395	5	176829461	176829461	C	T	F12	splicing	.	ENSG00000131187	rs199988476	0.0003	.	.	clinvar: Conflicting_interpretations_of_pathogenicity	Pathogenic	No	ESCC-P006
ESCC-0198	1	197030105	197030105	G	T	F13B	exonic	stopgain	ENSG00000143278	.	.	ENSG00000143278:ENST00000367412:exon4:c.C552A:p.Y184X	F13B:NM_001994:exon4:c.C552A:p.Y184X	clinvar: UNK	Pathogenic	No	ESCC-P002
ESCC-0119	1	197030105	197030105	G	T	F13B	exonic	stopgain	ENSG00000143278	.	.	ENSG00000143278:ENST00000367412:exon4:c.C552A:p.Y184X	F13B:NM_001994:exon4:c.C552A:p.Y184X	clinvar: UNK	Pathogenic	No	ESCC-P002
ESCC-0119	11	46741327	46741327	G	T	F2	exonic	nonsynonymous SNV	ENSG00000180210	.	.	ENSG00000180210:ENST00000311907:exon2:c.G155T:p.R52L,ENSG00000180210:ENST00000442468:exon2:c.G125T:p.R42L,ENSG00000180210:ENST00000530231:exon2:c.G155T:p.R52L	F2:NM_000506:exon2:c.G155T:p.R52L,F2:NM_001311257:exon2:c.G107T:p.R36L	clinvar: UNK	Likely pathogenic	No	ESCC-P002
ESCC-0221	11	46760612	46760612	G	A	F2	exonic	nonsynonymous SNV	ENSG00000180210	.	.	ENSG00000180210:ENST00000311907:exon13:c.G1669A:p.E557K,ENSG00000180210:ENST00000530231:exon13:c.G1552A:p.E518K	F2:NM_000506:exon13:c.G1669A:p.E557K,F2:NM_001311257:exon13:c.G1621A:p.E541K	clinvar: UNK	Likely pathogenic	No	ESCC-P003
ESCC-0373	11	46750214	46750214	G	T	F2	exonic	nonsynonymous SNV	ENSG00000180210	rs776078813	3.229e-05	ENSG00000180210:ENST00000311907:exon11:c.G1299T:p.R433S,ENSG00000180210:ENST00000530231:exon11:c.G1299T:p.R433S	F2:NM_000506:exon11:c.G1299T:p.R433S,F2:NM_001311257:exon11:c.G1251T:p.R417S	clinvar: UNK	Likely pathogenic	No	ESCC-P005
ESCC-0170	13	113771857	113771857	C	T	F7	exonic	nonsynonymous SNV	ENSG00000057593	rs747989049	3.23e-05	ENSG00000057593:ENST00000541084:exon5:c.C545T:p.A182V,ENSG00000057593:ENST00000346342:exon7:c.C686T:p.A229V,ENSG00000057593:ENST00000375581:exon8:c.C752T:p.A251V	F7:NM_001267554:exon5:c.C500T:p.A167V,F7:NM_019616:exon7:c.C686T:p.A229V,F7:NM_000131:exon8:c.C752T:p.A251V	clinvar: UNK	Likely pathogenic	No	ESCC-P002
ESCC-0114	13	113773012	113773012	G	A	F7	exonic	nonsynonymous SNV	ENSG00000057593	rs121964926	0.0012	ENSG00000057593:ENST00000541084:exon6:c.G884A:p.R295Q,ENSG00000057593:ENST00000346342:exon8:c.G1025A:p.R342Q,ENSG00000057593:ENST00000375581:exon9:c.G1091A:p.R364Q	F7:NM_001267554:exon6:c.G839A:p.R280Q,F7:NM_019616:exon8:c.G1025A:p.R342Q,F7:NM_000131:exon9:c.G1091A:p.R364Q	clinvar: Pathogenic,_other	Likely pathogenic	No	ESCC-P002
ESCC-0331	13	113773012	113773012	G	A	F7	exonic	nonsynonymous SNV	ENSG00000057593	rs121964926	0.0012	ENSG00000057593:ENST00000541084:exon6:c.G884A:p.R295Q,ENSG00000057593:ENST00000346342:exon8:c.G1025A:p.R342Q,ENSG00000057593:ENST00000375581:exon9:c.G1091A:p.R364Q	F7:NM_001267554:exon6:c.G839A:p.R280Q,F7:NM_019616:exon8:c.G1025A:p.R342Q,F7:NM_000131:exon9:c.G1091A:p.R364Q	clinvar: Pathogenic,_other	Likely pathogenic	No	ESCC-P004
ESCC-0429	13	113773129	113773129	A	T	F7	exonic	nonsynonymous SNV	ENSG00000057593	.	.	ENSG00000057593:ENST00000541084:exon6:c.A1001T:p.D334V,ENSG00000057593:ENST00000346342:exon8:c.A1142T:p.D381V,ENSG00000057593:ENST00000375581:exon9:c.A1208T:p.D403V	F7:NM_001267554:exon6:c.A956T:p.D319V,F7:NM_019616:exon8:c.A1142T:p.D381V,F7:NM_000131:exon9:c.A1208T:p.D403V	clinvar: UNK	Likely pathogenic	No	ESCC-P006
ESCC-0441	13	113771078	113771078	A	G	F7	splicing	.	ENSG00000057593	rs747641931	.	.	.	clinvar: UNK	Pathogenic	No	ESCC-P006
ESCC-0512	13	113772930	113772930	C	T	F7	exonic	nonsynonymous SNV	ENSG00000057593	rs139372641	0.0002	ENSG00000057593:ENST00000541084:exon6:c.C802T:p.R268C,ENSG00000057593:ENST00000346342:exon8:c.C943T:p.R315C,ENSG00000057593:ENST00000375581:exon9:c.C1009T:p.R337C	F7:NM_001267554:exon6:c.C757T:p.R253C,F7:NM_019616:exon8:c.C943T:p.R315C,F7:NM_000131:exon9:c.C1009T:p.R337C	clinvar: UNK	Likely pathogenic	No	ESCC-P009
ESCC-0570	X	154159825	154159825	-	C	F8	exonic	frameshift insertion	ENSG00000185010	.	.	ENSG00000185010:ENST00000360256:exon14:c.2239dupG:p.A747Gfs*6;ENSG00000185010:ENST00000360256:exon14:c.2239dupG:p.A747Gfs*6	F8:NM_000132:exon14:c.2239dupG:p.A747Gfs*6;F8:NM_000132:exon14:c.2239dupG:p.A747Gfs*6	clinvar: UNK	Likely pathogenic	No	ESCC-P009
ESCC-0476	X	57407348	57407348	A	-	FAAH2	exonic	frameshift deletion	ENSG00000165591	rs765066368	.	ENSG00000165591:ENST00000374900:exon7:c.882delA:p.K295Nfs*2;ENSG00000165591:ENST00000374900:exon7:c.882delA:p.K295Nfs*2	FAAH2:NM_001353841:exon6:c.672delA:p.K225Nfs*2,FAAH2:NM_001353840:exon7:c.882delA:p.K295Nfs*2,FAAH2:NM_174912:exon7:c.882delA:p.K295Nfs*2;FAAH2:NM_001353841:exon6:c.672delA:p.K225Nfs*2,FAAH2:NM_001353840:exon7:c.882delA:p.K295Nfs*2,FAAH2:NM_174912:exon7:c.882delA:p.K295Nfs*2	clinvar: UNK	Likely pathogenic	No	ESCC-P006
ESCC-0021	11	58920769	58920769	C	A	FAM111A	exonic	nonsynonymous SNV	ENSG00000166801	rs758555695	.	ENSG00000166801:ENST00000531147:exon2:c.C1628A:p.S543Y,ENSG00000166801:ENST00000533703:exon3:c.C1628A:p.S543Y,ENSG00000166801:ENST00000361723:exon4:c.C1628A:p.S543Y,ENSG00000166801:ENST00000420244:exon5:c.C1628A:p.S543Y,ENSG00000166801:ENST00000528737:exon5:c.C1628A:p.S543Y	FAM111A:NM_001369457:exon3:c.C1628A:p.S543Y,FAM111A:NM_001312911:exon4:c.C1628A:p.S543Y,FAM111A:NM_022074:exon4:c.C1628A:p.S543Y,FAM111A:NM_198847:exon4:c.C1628A:p.S543Y,FAM111A:NM_001142519:exon5:c.C1628A:p.S543Y,FAM111A:NM_001142520:exon5:c.C1628A:p.S543Y,FAM111A:NM_001142521:exon5:c.C1628A:p.S543Y,FAM111A:NM_001312910:exon5:c.C1628A:p.S543Y,FAM111A:NM_001369456:exon5:c.C1628A:p.S543Y,FAM111A:N…	clinvar: UNK	Likely pathogenic	No	ESCC-P001
ESCC-0488	11	58920265	58920265	T	C	FAM111A	exonic	nonsynonymous SNV	ENSG00000166801	.	.	ENSG00000166801:ENST00000531147:exon2:c.T1124C:p.F375S,ENSG00000166801:ENST00000533703:exon3:c.T1124C:p.F375S,ENSG00000166801:ENST00000361723:exon4:c.T1124C:p.F375S,ENSG00000166801:ENST00000420244:exon5:c.T1124C:p.F375S,ENSG00000166801:ENST00000528737:exon5:c.T1124C:p.F375S	FAM111A:NM_001369457:exon3:c.T1124C:p.F375S,FAM111A:NM_001312911:exon4:c.T1124C:p.F375S,FAM111A:NM_022074:exon4:c.T1124C:p.F375S,FAM111A:NM_198847:exon4:c.T1124C:p.F375S,FAM111A:NM_001142519:exon5:c.T1124C:p.F375S,FAM111A:NM_001142520:exon5:c.T1124C:p.F375S,FAM111A:NM_001142521:exon5:c.T1124C:p.F375S,FAM111A:NM_001312910:exon5:c.T1124C:p.F375S,FAM111A:NM_001369456:exon5:c.T1124C:p.F375S,FAM111A:N…	clinvar: UNK	Likely pathogenic	No	ESCC-P008
ESCC-0387	X	54114398	54114398	C	A	FAM120C	splicing	.	ENSG00000184083	.	.	.	.	clinvar: UNK	Pathogenic	No	ESCC-P006
ESCC-0176	7	22986759	22986760	TG	-	FAM126A	exonic	frameshift deletion	ENSG00000122591	.	.	ENSG00000122591:ENST00000409923:exon11:c.1098_1099del:p.R367Nfs*6;ENSG00000122591:ENST00000409923:exon11:c.1098_1099del:p.R367Nfs*6	FAM126A:NM_001363466:exon11:c.1098_1099del:p.R367Nfs*6,FAM126A:NM_001363467:exon11:c.1098_1099del:p.R367Nfs*6;FAM126A:NM_001363466:exon11:c.1098_1099del:p.R367Nfs*6,FAM126A:NM_001363467:exon11:c.1098_1099del:p.R367Nfs*6	clinvar: UNK	Likely pathogenic	No	ESCC-P002
ESCC-0531	2	62067692	62067692	A	T	FAM161A	exonic	stopgain	ENSG00000170264	.	.	ENSG00000170264:ENST00000404929:exon3:c.T447A:p.Y149X,ENSG00000170264:ENST00000405894:exon3:c.T447A:p.Y149X	FAM161A:NM_001201543:exon3:c.T447A:p.Y149X,FAM161A:NM_032180:exon3:c.T447A:p.Y149X	clinvar: UNK	Pathogenic	No	ESCC-P009
ESCC-0244	12	49996977	49996977	T	-	FAM186B	exonic	frameshift deletion	ENSG00000135436	rs769104539	.	ENSG00000135436:ENST00000257894:exon3:c.496delA:p.R166Gfs*28,ENSG00000135436:ENST00000544141:exon3:c.226delA:p.R76Gfs*28,ENSG00000135436:ENST00000551047:exon3:c.496delA:p.R166Gfs*28;ENSG00000135436:ENST00000257894:exon3:c.496delA:p.R166Gfs*28,ENSG00000135436:ENST00000544141:exon3:c.226delA:p.R76Gfs*28,ENSG00000135436:ENST00000551047:exon3:c.496delA:p.R166Gfs*28	FAM186B:NM_032130:exon3:c.496delA:p.R166Gfs*28;FAM186B:NM_032130:exon3:c.496delA:p.R166Gfs*28	clinvar: UNK	Likely pathogenic	No	ESCC-P003
ESCC-0336	17	66551883	66551883	G	A	FAM20A	exonic	stopgain	ENSG00000108950	rs144411158	9.692e-05	ENSG00000108950:ENST00000592554:exon2:c.C406T:p.R136X	FAM20A:NM_017565:exon2:c.C406T:p.R136X	clinvar: Pathogenic	Pathogenic	No	ESCC-P004
ESCC-0210	8	144809748	144809748	G	T	FAM83H	exonic	stopgain	ENSG00000180921	.	.	ENSG00000180921:ENST00000388913:exon5:c.C1883A:p.S628X	FAM83H:NM_198488:exon5:c.C1883A:p.S628X	clinvar: UNK	Pathogenic	No	ESCC-P003
ESCC-0384	8	144811340	144811340	G	A	FAM83H	exonic	stopgain	ENSG00000180921	rs189033490	0.0017	ENSG00000180921:ENST00000388913:exon3:c.C601T:p.Q201X	FAM83H:NM_198488:exon3:c.C601T:p.Q201X	clinvar: Uncertain_significance	Pathogenic	No	ESCC-P006
ESCC-0105	15	31229331	31229331	-	T	FAN1	exonic	stopgain	ENSG00000198690	rs749487523	3.227e-05	ENSG00000198690:ENST00000362065:exon14:c.2927dupT:p.K977*;ENSG00000198690:ENST00000362065:exon14:c.2927dupT:p.K977*	FAN1:NM_014967:exon14:c.2927dupT:p.K977*;FAN1:NM_014967:exon14:c.2927dupT:p.K977*	clinvar: UNK	Likely pathogenic	No	ESCC-P001
ESCC-0293	15	31197178	31197184	ACCAAAG	-	FAN1	exonic	frameshift deletion	ENSG00000198690	.	.	ENSG00000198690:ENST00000362065:exon2:c.312_318del:p.P105Qfs*3,ENSG00000198690:ENST00000561594:exon2:c.312_318del:p.P105Qfs*3,ENSG00000198690:ENST00000561607:exon2:c.312_318del:p.P105Qfs*3,ENSG00000198690:ENST00000565280:exon2:c.312_318del:p.P105Qfs*3,ENSG00000198690:ENST00000565466:exon2:c.312_318del:p.P105Qfs*3;ENSG00000198690:ENST00000362065:exon2:c.312_318del:p.P105Qfs*3,ENSG00000198690:ENST0…	FAN1:NM_001146094:exon2:c.312_318del:p.P105Qfs*3,FAN1:NM_001146095:exon2:c.312_318del:p.P105Qfs*3,FAN1:NM_001146096:exon2:c.312_318del:p.P105Qfs*3,FAN1:NM_014967:exon2:c.312_318del:p.P105Qfs*3;FAN1:NM_001146094:exon2:c.312_318del:p.P105Qfs*3,FAN1:NM_001146095:exon2:c.312_318del:p.P105Qfs*3,FAN1:NM_001146096:exon2:c.312_318del:p.P105Qfs*3,FAN1:NM_014967:exon2:c.312_318del:p.P105Qfs*3	clinvar: UNK	Likely pathogenic	No	ESCC-P003
ESCC-0470	15	31210465	31210465	-	T	FAN1	exonic	frameshift insertion	ENSG00000198690	.	.	ENSG00000198690:ENST00000362065:exon6:c.1911dupT:p.W638Lfs*47;ENSG00000198690:ENST00000362065:exon6:c.1911dupT:p.W638Lfs*47	FAN1:NM_014967:exon6:c.1911dupT:p.W638Lfs*47;FAN1:NM_014967:exon6:c.1911dupT:p.W638Lfs*47	clinvar: UNK	Likely pathogenic	No	ESCC-P006
ESCC-0346	16	89874700	89874700	A	G	FANCA	splicing	.	ENSG00000187741	.	.	.	.	clinvar: Likely_pathogenic	Pathogenic	Yes	ESCC-P004
ESCC-0479	16	89836971	89836971	C	A	FANCA	splicing	.	ENSG00000187741	rs775388912	.	.	.	clinvar: UNK	Pathogenic	Yes	ESCC-P007
ESCC-0559	16	89806417	89806417	-	A	FANCA	exonic	frameshift insertion	ENSG00000187741	.	.	ENSG00000187741:ENST00000561722:exon1:c.69dupT:p.Q24Sfs*6,ENSG00000187741:ENST00000567879:exon4:c.396dupT:p.Q133Sfs*6,ENSG00000187741:ENST00000389301:exon39:c.3918dupT:p.Q1307Sfs*6,ENSG00000187741:ENST00000568369:exon39:c.3918dupT:p.Q1307Sfs*6;ENSG00000187741:ENST00000561722:exon1:c.69dupT:p.Q24Sfs*6,ENSG00000187741:ENST00000567879:exon4:c.396dupT:p.Q133Sfs*6,ENSG00000187741:ENST00000389301:exon3…	FANCA:NM_000135:exon39:c.3918dupT:p.Q1307Sfs*6,FANCA:NM_001286167:exon39:c.3918dupT:p.Q1307Sfs*6;FANCA:NM_000135:exon39:c.3918dupT:p.Q1307Sfs*6,FANCA:NM_001286167:exon39:c.3918dupT:p.Q1307Sfs*6	clinvar: UNK	Likely pathogenic	Yes	ESCC-P009
ESCC-0263	3	10122838	10122838	G	T	FANCD2	exonic	stopgain	ENSG00000144554	.	.	ENSG00000144554:ENST00000287647:exon31:c.G3031T:p.E1011X,ENSG00000144554:ENST00000383806:exon31:c.G3031T:p.E1011X,ENSG00000144554:ENST00000383807:exon31:c.G3031T:p.E1011X,ENSG00000144554:ENST00000419585:exon31:c.G3031T:p.E1011X	FANCD2:NM_001018115:exon31:c.G3031T:p.E1011X,FANCD2:NM_001319984:exon31:c.G3031T:p.E1011X,FANCD2:NM_033084:exon31:c.G3031T:p.E1011X	clinvar: UNK	Pathogenic	Yes	ESCC-P003
ESCC-0310	3	10102089	10102089	T	C	FANCD2	splicing	.	ENSG00000144554	.	.	.	.	clinvar: UNK	Pathogenic	Yes	ESCC-P004
ESCC-0357	3	10089722	10089723	CG	-	FANCD2	exonic	frameshift deletion	ENSG00000144554	.	.	ENSG00000144554:ENST00000287647:exon16:c.1400_1401del:p.T467Ifs*19,ENSG00000144554:ENST00000383806:exon16:c.1400_1401del:p.T467Ifs*19,ENSG00000144554:ENST00000383807:exon16:c.1400_1401del:p.T467Ifs*19,ENSG00000144554:ENST00000419585:exon16:c.1400_1401del:p.T467Ifs*19;ENSG00000144554:ENST00000287647:exon16:c.1400_1401del:p.T467Ifs*19,ENSG00000144554:ENST00000383806:exon16:c.1400_1401del:p.T467Ifs*…	FANCD2:NM_001018115:exon16:c.1400_1401del:p.T467Ifs*19,FANCD2:NM_001319984:exon16:c.1400_1401del:p.T467Ifs*19,FANCD2:NM_033084:exon16:c.1400_1401del:p.T467Ifs*19;FANCD2:NM_001018115:exon16:c.1400_1401del:p.T467Ifs*19,FANCD2:NM_001319984:exon16:c.1400_1401del:p.T467Ifs*19,FANCD2:NM_033084:exon16:c.1400_1401del:p.T467Ifs*19	clinvar: UNK	Likely pathogenic	Yes	ESCC-P004
ESCC-0417	3	10106512	10106512	C	-	FANCD2	exonic	frameshift deletion	ENSG00000144554	.	.	ENSG00000144554:ENST00000287647:exon23:c.2121delC:p.F708Lfs*8,ENSG00000144554:ENST00000383806:exon23:c.2121delC:p.F708Lfs*8,ENSG00000144554:ENST00000383807:exon23:c.2121delC:p.F708Lfs*8,ENSG00000144554:ENST00000419585:exon23:c.2121delC:p.F708Lfs*8;ENSG00000144554:ENST00000287647:exon23:c.2121delC:p.F708Lfs*8,ENSG00000144554:ENST00000383806:exon23:c.2121delC:p.F708Lfs*8,ENSG00000144554:ENST0000038…	FANCD2:NM_001018115:exon23:c.2121delC:p.F708Lfs*8,FANCD2:NM_001319984:exon23:c.2121delC:p.F708Lfs*8,FANCD2:NM_033084:exon23:c.2121delC:p.F708Lfs*8;FANCD2:NM_001018115:exon23:c.2121delC:p.F708Lfs*8,FANCD2:NM_001319984:exon23:c.2121delC:p.F708Lfs*8,FANCD2:NM_033084:exon23:c.2121delC:p.F708Lfs*8	clinvar: UNK	Likely pathogenic	Yes	ESCC-P006
ESCC-0345	9	35077264	35077270	GGCGGTA	-	FANCG	exonic	frameshift deletion	ENSG00000221829	rs587776640	.	ENSG00000221829:ENST00000378643:exon5:c.637_643del:p.Y213Kfs*6,ENSG00000221829:ENST00000448890:exon6:c.637_643del:p.Y213fs*0;ENSG00000221829:ENST00000378643:exon5:c.637_643del:p.Y213Kfs*6,ENSG00000221829:ENST00000448890:exon6:c.637_643del:p.Y213fs*0	FANCG:NM_004629:exon5:c.637_643del:p.Y213Kfs*6;FANCG:NM_004629:exon5:c.637_643del:p.Y213Kfs*6	clinvar: Pathogenic	Pathogenic	Yes	ESCC-P004
ESCC-0398	9	35076026	35076026	C	G	FANCG	splicing	.	ENSG00000221829	.	.	.	.	clinvar: UNK	Pathogenic	Yes	ESCC-P006
ESCC-0470	9	35076523	35076523	-	T	FANCG	exonic	frameshift insertion	ENSG00000221829	.	.	ENSG00000221829:ENST00000378643:exon8:c.981dupA:p.L328Tfs*6;ENSG00000221829:ENST00000378643:exon8:c.981dupA:p.L328Tfs*6	FANCG:NM_004629:exon8:c.981dupA:p.L328Tfs*6;FANCG:NM_004629:exon8:c.981dupA:p.L328Tfs*6	clinvar: UNK	Likely pathogenic	Yes	ESCC-P006
ESCC-0512	15	89835918	89835918	G	T	FANCI	splicing	.	ENSG00000140525	.	.	.	.	clinvar: UNK	Pathogenic	Yes	ESCC-P009
ESCC-0441	14	45667894	45667894	C	-	FANCM	exonic	stopgain	ENSG00000187790	.	.	ENSG00000187790:ENST00000555484:exon2:c.142delC:p.L48*,ENSG00000187790:ENST00000556250:exon15:c.4312delC:p.L1438*,ENSG00000187790:ENST00000542564:exon21:c.5686delC:p.L1896*,ENSG00000187790:ENST00000267430:exon22:c.5764delC:p.L1922*;ENSG00000187790:ENST00000555484:exon2:c.142delC:p.L48*,ENSG00000187790:ENST00000556250:exon15:c.4312delC:p.L1438*,ENSG00000187790:ENST00000542564:exon21:c.5686delC:p.L…	FANCM:NM_001308133:exon21:c.5686delC:p.L1896*,FANCM:NM_020937:exon22:c.5764delC:p.L1922*;FANCM:NM_001308133:exon21:c.5686delC:p.L1896*,FANCM:NM_020937:exon22:c.5764delC:p.L1922*	clinvar: UNK	Likely pathogenic	Yes	ESCC-P006
ESCC-0533	14	45658418	45658421	CAAA	-	FANCM	exonic	frameshift deletion	ENSG00000187790	.	.	ENSG00000187790:ENST00000556250:exon13:c.3741_3744del:p.K1248Rfs*4,ENSG00000187790:ENST00000542564:exon19:c.5115_5118del:p.K1706Rfs*4,ENSG00000187790:ENST00000267430:exon20:c.5193_5196del:p.K1732Rfs*4;ENSG00000187790:ENST00000556250:exon13:c.3741_3744del:p.K1248Rfs*4,ENSG00000187790:ENST00000542564:exon19:c.5115_5118del:p.K1706Rfs*4,ENSG00000187790:ENST00000267430:exon20:c.5193_5196del:p.K1732Rfs…	FANCM:NM_001308133:exon19:c.5115_5118del:p.K1706Rfs*4,FANCM:NM_020937:exon20:c.5193_5196del:p.K1732Rfs*4;FANCM:NM_001308133:exon19:c.5115_5118del:p.K1706Rfs*4,FANCM:NM_020937:exon20:c.5193_5196del:p.K1732Rfs*4	clinvar: UNK	Likely pathogenic	Yes	ESCC-P009
ESCC-0192	14	45645585	45645585	C	T	FANCM	exonic	stopgain	ENSG00000187790	rs372276411	0.0001	ENSG00000187790:ENST00000556250:exon7:c.C2176T:p.Q726X,ENSG00000187790:ENST00000542564:exon13:c.C3550T:p.Q1184X,ENSG00000187790:ENST00000267430:exon14:c.C3628T:p.Q1210X	FANCM:NM_001308133:exon13:c.C3550T:p.Q1184X,FANCM:NM_020937:exon14:c.C3628T:p.Q1210X	clinvar: UNK	Uncertain significance	Yes	ESCC-P002
ESCC-0271	6	5545433	5545433	G	A	FARS2	exonic	nonsynonymous SNV	ENSG00000145982	.	.	ENSG00000145982:ENST00000274680:exon5:c.G925A:p.G309S,ENSG00000145982:ENST00000324331:exon5:c.G925A:p.G309S	FARS2:NM_001318872:exon5:c.G925A:p.G309S,FARS2:NM_006567:exon5:c.G925A:p.G309S	clinvar: Likely_pathogenic	Likely pathogenic	No	ESCC-P003
ESCC-0533	2	207639083	207639083	C	-	FASTKD2	exonic	frameshift deletion	ENSG00000118246	.	.	ENSG00000118246:ENST00000236980:exon7:c.1389delC:p.S464Lfs*23,ENSG00000118246:ENST00000402774:exon7:c.1389delC:p.S464Lfs*23,ENSG00000118246:ENST00000403094:exon7:c.1389delC:p.S464Lfs*23;ENSG00000118246:ENST00000236980:exon7:c.1389delC:p.S464Lfs*23,ENSG00000118246:ENST00000402774:exon7:c.1389delC:p.S464Lfs*23,ENSG00000118246:ENST00000403094:exon7:c.1389delC:p.S464Lfs*23	FASTKD2:NM_001136193:exon7:c.1389delC:p.S464Lfs*23,FASTKD2:NM_001136194:exon7:c.1389delC:p.S464Lfs*23,FASTKD2:NM_014929:exon7:c.1389delC:p.S464Lfs*23;FASTKD2:NM_001136193:exon7:c.1389delC:p.S464Lfs*23,FASTKD2:NM_001136194:exon7:c.1389delC:p.S464Lfs*23,FASTKD2:NM_014929:exon7:c.1389delC:p.S464Lfs*23	clinvar: UNK	Likely pathogenic	No	ESCC-P009
ESCC-0277	11	92600331	92600331	-	CC	FAT3	exonic	frameshift insertion	ENSG00000165323	.	.	ENSG00000165323:ENST00000533797:exon4:c.1088_1089insCC:p.C365Rfs*50,ENSG00000165323:ENST00000298047:exon21:c.12083_12084insCC:p.C4030Rfs*50,ENSG00000165323:ENST00000409404:exon21:c.12083_12084insCC:p.C4030Rfs*50,ENSG00000165323:ENST00000525166:exon21:c.11633_11634insCC:p.C3880Rfs*50;ENSG00000165323:ENST00000533797:exon4:c.1088_1089insCC:p.C365Rfs*50,ENSG00000165323:ENST00000298047:exon21:c.12083_…	FAT3:NM_001008781:exon21:c.12083_12084insCC:p.C4030Rfs*50,FAT3:NM_001367949:exon22:c.12083_12084insCC:p.C4030Rfs*50;FAT3:NM_001008781:exon21:c.12083_12084insCC:p.C4030Rfs*50,FAT3:NM_001367949:exon22:c.12083_12084insCC:p.C4030Rfs*50	clinvar: UNK	Likely pathogenic	No	ESCC-P003
ESCC-0300	15	48779598	48779598	C	T	FBN1	exonic	nonsynonymous SNV	ENSG00000166147	rs768831064	.	ENSG00000166147:ENST00000316623:exon28:c.G3374A:p.R1125Q	FBN1:NM_000138:exon28:c.G3374A:p.R1125Q	clinvar: Conflicting_interpretations_of_pathogenicity	Likely pathogenic	No	ESCC-P003
ESCC-0014	5	127641255	127641255	G	C	FBN2	exonic	stopgain	ENSG00000138829	.	.	ENSG00000138829:ENST00000262464:exon44:c.C5622G:p.Y1874X,ENSG00000138829:ENST00000508053:exon50:c.C5622G:p.Y1874X	FBN2:NM_001999:exon44:c.C5622G:p.Y1874X	clinvar: UNK	Pathogenic	No	ESCC-P001
ESCC-0298	16	30675549	30675549	C	-	FBRS	exonic	frameshift deletion	ENSG00000156860	.	.	ENSG00000156860:ENST00000356166:exon7:c.1069delC:p.K359Rfs*98;ENSG00000156860:ENST00000356166:exon7:c.1069delC:p.K359Rfs*98	FBRS:NM_001105079:exon7:c.1069delC:p.K359Rfs*98;FBRS:NM_001105079:exon7:c.1069delC:p.K359Rfs*98	clinvar: UNK	Likely pathogenic	No	ESCC-P003
ESCC-0042	6	99374724	99374724	G	-	FBXL4	exonic	frameshift deletion	ENSG00000112234	rs754225961	.	ENSG00000112234:ENST00000229971:exon3:c.141delC:p.N48Mfs*4,ENSG00000112234:ENST00000369244:exon4:c.141delC:p.N48Mfs*4;ENSG00000112234:ENST00000229971:exon3:c.141delC:p.N48Mfs*4,ENSG00000112234:ENST00000369244:exon4:c.141delC:p.N48Mfs*4	FBXL4:NM_012160:exon3:c.141delC:p.N48Mfs*4,FBXL4:NM_001278716:exon4:c.141delC:p.N48Mfs*4;FBXL4:NM_012160:exon3:c.141delC:p.N48Mfs*4,FBXL4:NM_001278716:exon4:c.141delC:p.N48Mfs*4	clinvar: UNK	Likely pathogenic	No	ESCC-P001
ESCC-0507	5	108281923	108281925	AGT	-	FER	exonic	frameshift deletion	ENSG00000151422	.	.	ENSG00000151422:ENST00000438717:exon7:c.804delA:p.L269Ffs*4,ENSG00000151422:ENST00000281092:exon11:c.1329delA:p.L444Ffs*4;ENSG00000151422:ENST00000438717:exon7:c.804delA:p.L269Ffs*4,ENSG00000151422:ENST00000281092:exon11:c.1329delA:p.L444Ffs*4	FER:NM_001308031:exon2:c.222delA:p.L75Ffs*4,FER:NM_001308028:exon9:c.804delA:p.L269Ffs*4,FER:NM_005246:exon11:c.1329delA:p.L444Ffs*4;FER:NM_001308031:exon2:c.222delA:p.L75Ffs*4,FER:NM_001308028:exon9:c.804delA:p.L269Ffs*4,FER:NM_005246:exon11:c.1329delA:p.L444Ffs*4	clinvar: UNK	Likely pathogenic	No	ESCC-P009
ESCC-0169	20	6096566	6096566	G	A	FERMT1	exonic	stopgain	ENSG00000101311	.	.	ENSG00000101311:ENST00000217289:exon3:c.C277T:p.Q93X,ENSG00000101311:ENST00000378844:exon3:c.C277T:p.Q93X	FERMT1:NM_017671:exon3:c.C277T:p.Q93X	clinvar: UNK	Pathogenic	No	ESCC-P002
ESCC-0435	4	155506814	155506814	G	T	FGA	exonic	stopgain	ENSG00000171560	.	.	ENSG00000171560:ENST00000302053:exon5:c.C1767A:p.Y589X,ENSG00000171560:ENST00000403106:exon5:c.C1767A:p.Y589X	FGA:NM_000508:exon5:c.C1767A:p.Y589X,FGA:NM_021871:exon5:c.C1767A:p.Y589X	clinvar: UNK	Likely pathogenic	No	ESCC-P006
ESCC-0544	4	1801538	1801541	AGGT	-	FGFR3	exonic	frameshift deletion	ENSG00000068078	rs756854039	6.471e-05	ENSG00000068078:ENST00000260795:exon3:c.444_445del:p.A150Pfs*130,ENSG00000068078:ENST00000352904:exon3:c.444_445del:p.A150Pfs*130,ENSG00000068078:ENST00000340107:exon4:c.444_445del:p.A150Pfs*130,ENSG00000068078:ENST00000412135:exon4:c.444_445del:p.A150Pfs*130,ENSG00000068078:ENST00000440486:exon4:c.444_445del:p.A150Pfs*130,ENSG00000068078:ENST00000481110:exon4:c.444_445del:p.A150Pfs*130;ENSG00000…	FGFR3:NM_000142:exon4:c.444_445del:p.A150Pfs*130,FGFR3:NM_001163213:exon4:c.444_445del:p.A150Pfs*130,FGFR3:NM_001354809:exon4:c.444_445del:p.A150Pfs*130,FGFR3:NM_001354810:exon4:c.444_445del:p.A150Pfs*130,FGFR3:NM_022965:exon4:c.444_445del:p.A150Pfs*130;FGFR3:NM_000142:exon4:c.444_445del:p.A150Pfs*130,FGFR3:NM_001163213:exon4:c.444_445del:p.A150Pfs*130,FGFR3:NM_001354809:exon4:c.444_445del:p.A150…	clinvar: Uncertain_significance	Likely pathogenic	Yes	ESCC-P009
ESCC-0223	5	176524321	176524321	G	A	FGFR4	exonic	nonsynonymous SNV	ENSG00000160867	rs777207919	.	ENSG00000160867:ENST00000393637:exon15:c.G2062A:p.A688T,ENSG00000160867:ENST00000292410:exon16:c.G2062A:p.A688T,ENSG00000160867:ENST00000292408:exon17:c.G2182A:p.A728T,ENSG00000160867:ENST00000393648:exon17:c.G1978A:p.A660T,ENSG00000160867:ENST00000502906:exon17:c.G2182A:p.A728T	FGFR4:NM_022963:exon15:c.G2062A:p.A688T,FGFR4:NM_001291980:exon17:c.G1978A:p.A660T,FGFR4:NM_001354984:exon17:c.G2182A:p.A728T,FGFR4:NM_002011:exon17:c.G2182A:p.A728T,FGFR4:NM_213647:exon17:c.G2182A:p.A728T	clinvar: UNK	Likely pathogenic	No	ESCC-P003
ESCC-0476	6	110036336	110036336	T	C	FIG4	exonic	nonsynonymous SNV	ENSG00000112367	rs121908287	0.0013	ENSG00000112367:ENST00000230124:exon2:c.T122C:p.I41T,ENSG00000112367:ENST00000454215:exon2:c.T59C:p.I20T	FIG4:NM_014845:exon2:c.T122C:p.I41T	clinvar: Pathogenic	Uncertain significance	No	ESCC-P006
ESCC-0339	17	39975558	39975558	-	C	FKBP10	exonic	frameshift insertion	ENSG00000141756	rs137853883	9.726e-05	ENSG00000141756:ENST00000321562:exon5:c.825dupC:p.G278Rfs*95;ENSG00000141756:ENST00000321562:exon5:c.825dupC:p.G278Rfs*95	FKBP10:NM_021939:exon5:c.825dupC:p.G278Rfs*95;FKBP10:NM_021939:exon5:c.825dupC:p.G278Rfs*95	clinvar: Pathogenic	Pathogenic	No	ESCC-P004
ESCC-0118	9	108358912	108358912	C	T	FKTN	exonic	stopgain	ENSG00000106692	rs119463990	.	ENSG00000106692:ENST00000357998:exon2:c.C139T:p.R47X,ENSG00000106692:ENST00000602526:exon2:c.C139T:p.R47X,ENSG00000106692:ENST00000223528:exon3:c.C139T:p.R47X,ENSG00000106692:ENST00000540160:exon3:c.C139T:p.R47X,ENSG00000106692:ENST00000448551:exon4:c.C139T:p.R47X,ENSG00000106692:ENST00000602661:exon4:c.C139T:p.R47X	FKTN:NM_001351498:exon3:c.C139T:p.R47X,FKTN:NM_006731:exon3:c.C139T:p.R47X,FKTN:NM_001079802:exon4:c.C139T:p.R47X,FKTN:NM_001198963:exon4:c.C139T:p.R47X,FKTN:NM_001351496:exon5:c.C139T:p.R47X	clinvar: Pathogenic	Pathogenic	No	ESCC-P002
ESCC-0244	1	154961216	154961216	G	-	FLAD1	exonic	frameshift deletion	ENSG00000160688	.	.	ENSG00000160688:ENST00000295530:exon1:c.207delG:p.E70Nfs*6,ENSG00000160688:ENST00000405236:exon1:c.711delG:p.E238Nfs*6,ENSG00000160688:ENST00000292180:exon2:c.1008delG:p.E337Nfs*6,ENSG00000160688:ENST00000368433:exon2:c.1008delG:p.E337Nfs*6,ENSG00000160688:ENST00000315144:exon3:c.717delG:p.E240Nfs*6,ENSG00000160688:ENST00000368431:exon3:c.711delG:p.E238Nfs*6,ENSG00000160688:ENST00000368432:exon3:…	FLAD1:NM_025207:exon2:c.1008delG:p.E337Nfs*6,FLAD1:NM_001184891:exon3:c.717delG:p.E240Nfs*6,FLAD1:NM_001184892:exon3:c.711delG:p.E238Nfs*6,FLAD1:NM_201398:exon3:c.717delG:p.E240Nfs*6;FLAD1:NM_025207:exon2:c.1008delG:p.E337Nfs*6,FLAD1:NM_001184891:exon3:c.717delG:p.E240Nfs*6,FLAD1:NM_001184892:exon3:c.711delG:p.E238Nfs*6,FLAD1:NM_201398:exon3:c.717delG:p.E240Nfs*6	clinvar: UNK	Likely pathogenic	No	ESCC-P003
ESCC-0482	1	152286113	152286113	-	C	FLG	exonic	frameshift insertion	ENSG00000143631	rs763225328	6.485e-05	ENSG00000143631:ENST00000368799:exon3:c.1248dupG:p.S417Vfs*2;ENSG00000143631:ENST00000368799:exon3:c.1248dupG:p.S417Vfs*2	FLG:NM_002016:exon3:c.1248dupG:p.S417Vfs*2;FLG:NM_002016:exon3:c.1248dupG:p.S417Vfs*2	clinvar: Pathogenic	Uncertain significance	No	ESCC-P007
ESCC-0151	3	58124189	58124189	C	T	FLNB	exonic	nonsynonymous SNV	ENSG00000136068	rs780823510	3.228e-05	ENSG00000136068:ENST00000419752:exon28:c.C4535T:p.P1512L,ENSG00000136068:ENST00000493452:exon28:c.C4535T:p.P1512L,ENSG00000136068:ENST00000295956:exon29:c.C5042T:p.P1681L,ENSG00000136068:ENST00000348383:exon29:c.C5042T:p.P1681L,ENSG00000136068:ENST00000357272:exon29:c.C5042T:p.P1681L,ENSG00000136068:ENST00000358537:exon29:c.C5042T:p.P1681L,ENSG00000136068:ENST00000429972:exon29:c.C5042T:p.P1681L,…	FLNB:NM_001164318:exon29:c.C5042T:p.P1681L,FLNB:NM_001164319:exon29:c.C5042T:p.P1681L,FLNB:NM_001457:exon29:c.C5042T:p.P1681L,FLNB:NM_001164317:exon30:c.C5135T:p.P1712L	clinvar: UNK	Likely pathogenic	No	ESCC-P002
ESCC-0240	3	58155380	58155380	C	-	FLNB	exonic	frameshift deletion	ENSG00000136068	.	.	ENSG00000136068:ENST00000493452:exon43:c.6902delC:p.R2302Gfs*21,ENSG00000136068:ENST00000348383:exon44:c.7358delC:p.R2454Gfs*21,ENSG00000136068:ENST00000358537:exon44:c.7409delC:p.R2471Gfs*21,ENSG00000136068:ENST00000419752:exon44:c.6941delC:p.R2315Gfs*21,ENSG00000136068:ENST00000295956:exon45:c.7481delC:p.R2495Gfs*21,ENSG00000136068:ENST00000429972:exon45:c.7448delC:p.R2484Gfs*21,ENSG00000136068…	FLNB:NM_001164319:exon44:c.7409delC:p.R2471Gfs*21,FLNB:NM_001164318:exon45:c.7448delC:p.R2484Gfs*21,FLNB:NM_001457:exon45:c.7481delC:p.R2495Gfs*21,FLNB:NM_001164317:exon46:c.7574delC:p.R2526Gfs*21;FLNB:NM_001164319:exon44:c.7409delC:p.R2471Gfs*21,FLNB:NM_001164318:exon45:c.7448delC:p.R2484Gfs*21,FLNB:NM_001457:exon45:c.7481delC:p.R2495Gfs*21,FLNB:NM_001164317:exon46:c.7574delC:p.R2526Gfs*21	clinvar: UNK	Likely pathogenic	No	ESCC-P003
ESCC-0526	3	58095322	58095322	G	-	FLNB	exonic	frameshift deletion	ENSG00000136068	.	.	ENSG00000136068:ENST00000419752:exon14:c.1712delG:p.S571Tfs*18,ENSG00000136068:ENST00000493452:exon14:c.1712delG:p.S571Tfs*18,ENSG00000136068:ENST00000295956:exon15:c.2219delG:p.S740Tfs*18,ENSG00000136068:ENST00000348383:exon15:c.2219delG:p.S740Tfs*18,ENSG00000136068:ENST00000357272:exon15:c.2219delG:p.S740Tfs*18,ENSG00000136068:ENST00000358537:exon15:c.2219delG:p.S740Tfs*18,ENSG00000136068:ENST0…	FLNB:NM_001164317:exon15:c.2219delG:p.S740Tfs*18,FLNB:NM_001164318:exon15:c.2219delG:p.S740Tfs*18,FLNB:NM_001164319:exon15:c.2219delG:p.S740Tfs*18,FLNB:NM_001457:exon15:c.2219delG:p.S740Tfs*18;FLNB:NM_001164317:exon15:c.2219delG:p.S740Tfs*18,FLNB:NM_001164318:exon15:c.2219delG:p.S740Tfs*18,FLNB:NM_001164319:exon15:c.2219delG:p.S740Tfs*18,FLNB:NM_001457:exon15:c.2219delG:p.S740Tfs*18	clinvar: UNK	Likely pathogenic	No	ESCC-P009
ESCC-0459	13	28592696	28592696	C	T	FLT3	exonic	nonsynonymous SNV	ENSG00000122025	rs768037348	.	ENSG00000122025:ENST00000241453:exon20:c.G2449A:p.V817M,ENSG00000122025:ENST00000380982:exon20:c.G2449A:p.V817M	FLT3:NM_004119:exon20:c.G2449A:p.V817M	clinvar: UNK	Likely pathogenic	No	ESCC-P006
ESCC-0140	1	171077324	171077325	TG	-	FMO3	exonic	stopgain	ENSG00000007933	rs3832024	0.0002	ENSG00000007933:ENST00000538429:exon4:c.400_401del:p.C134*,ENSG00000007933:ENST00000367755:exon5:c.589_590del:p.C197*,ENSG00000007933:ENST00000392085:exon5:c.589_590del:p.C197*,ENSG00000007933:ENST00000479749:exon5:c.535_536del:p.C179*,ENSG00000007933:ENST00000542847:exon6:c.529_530del:p.C177*;ENSG00000007933:ENST00000538429:exon4:c.400_401del:p.C134*,ENSG00000007933:ENST00000367755:exon5:c.589_5…	FMO3:NM_001319174:exon4:c.400_401del:p.C134*,FMO3:NM_001002294:exon5:c.589_590del:p.C197*,FMO3:NM_006894:exon5:c.589_590del:p.C197*,FMO3:NM_001319173:exon6:c.529_530del:p.C177*;FMO3:NM_001319174:exon4:c.400_401del:p.C134*,FMO3:NM_001002294:exon5:c.589_590del:p.C197*,FMO3:NM_006894:exon5:c.589_590del:p.C197*,FMO3:NM_001319173:exon6:c.529_530del:p.C177*	clinvar: Pathogenic	Pathogenic	No	ESCC-P002
ESCC-0180	2	216256466	216256466	G	C	FN1	exonic	nonsynonymous SNV	ENSG00000115414	.	.	ENSG00000115414:ENST00000456923:exon2:c.C289G:p.P97A,ENSG00000115414:ENST00000336916:exon25:c.C3868G:p.P1290A,ENSG00000115414:ENST00000345488:exon25:c.C3868G:p.P1290A,ENSG00000115414:ENST00000346544:exon25:c.C3868G:p.P1290A,ENSG00000115414:ENST00000356005:exon25:c.C3868G:p.P1290A,ENSG00000115414:ENST00000357009:exon25:c.C3868G:p.P1290A,ENSG00000115414:ENST00000357867:exon25:c.C3868G:p.P1290A,ENSG…	FN1:NM_001306131:exon25:c.C3868G:p.P1290A,FN1:NM_001306132:exon25:c.C3868G:p.P1290A,FN1:NM_001365518:exon25:c.C3868G:p.P1290A,FN1:NM_001365520:exon25:c.C3868G:p.P1290A,FN1:NM_001365523:exon25:c.C3868G:p.P1290A,FN1:NM_001365524:exon25:c.C3868G:p.P1290A,FN1:NM_002026:exon25:c.C3868G:p.P1290A,FN1:NM_212474:exon25:c.C3868G:p.P1290A,FN1:NM_212476:exon25:c.C3868G:p.P1290A,FN1:NM_212478:exon25:c.C3868G:…	clinvar: UNK	Likely pathogenic	No	ESCC-P002
ESCC-0238	2	216244013	216244013	A	G	FN1	exonic	nonsynonymous SNV	ENSG00000115414	.	.	ENSG00000115414:ENST00000456923:exon9:c.T1340C:p.F447S,ENSG00000115414:ENST00000356005:exon32:c.T4919C:p.F1640S,ENSG00000115414:ENST00000357867:exon32:c.T4919C:p.F1640S,ENSG00000115414:ENST00000421182:exon32:c.T4919C:p.F1640S,ENSG00000115414:ENST00000443816:exon32:c.T4919C:p.F1640S,ENSG00000115414:ENST00000336916:exon33:c.T5189C:p.F1730S,ENSG00000115414:ENST00000345488:exon33:c.T5189C:p.F1730S,EN…	FN1:NM_001306131:exon32:c.T4919C:p.F1640S,FN1:NM_001306132:exon32:c.T4919C:p.F1640S,FN1:NM_001365523:exon32:c.T4919C:p.F1640S,FN1:NM_212474:exon32:c.T4919C:p.F1640S,FN1:NM_212476:exon32:c.T4919C:p.F1640S,FN1:NM_001306130:exon33:c.T5192C:p.F1731S,FN1:NM_001365517:exon33:c.T5192C:p.F1731S,FN1:NM_001365518:exon33:c.T5189C:p.F1730S,FN1:NM_001365519:exon33:c.T5192C:p.F1731S,FN1:NM_001365520:exon33:c.T…	clinvar: UNK	Likely pathogenic	No	ESCC-P003
ESCC-0475	2	216235083	216235083	C	T	FN1	exonic	nonsynonymous SNV	ENSG00000115414	.	.	ENSG00000115414:ENST00000456923:exon16:c.G2665A:p.V889M,ENSG00000115414:ENST00000356005:exon39:c.G6244A:p.V2082M,ENSG00000115414:ENST00000357867:exon39:c.G5884A:p.V1962M,ENSG00000115414:ENST00000346544:exon40:c.G6154A:p.V2052M,ENSG00000115414:ENST00000359671:exon40:c.G6514A:p.V2172M,ENSG00000115414:ENST00000421182:exon40:c.G6076A:p.V2026M,ENSG00000115414:ENST00000432072:exon40:c.G6157A:p.V2053M,E…	FN1:NM_001365523:exon39:c.G6169A:p.V2057M,FN1:NM_212474:exon39:c.G5884A:p.V1962M,FN1:NM_212476:exon39:c.G6244A:p.V2082M,FN1:NM_001306130:exon40:c.G6157A:p.V2053M,FN1:NM_001306131:exon40:c.G6151A:p.V2051M,FN1:NM_001306132:exon40:c.G6076A:p.V2026M,FN1:NM_001365517:exon40:c.G6517A:p.V2173M,FN1:NM_001365518:exon40:c.G6514A:p.V2172M,FN1:NM_001365519:exon40:c.G6442A:p.V2148M,FN1:NM_001365520:exon40:c.G…	clinvar: UNK	Likely pathogenic	No	ESCC-P006
ESCC-0047	4	159754678	159754678	A	G	FNIP2	splicing	.	ENSG00000052795	.	.	.	.	clinvar: UNK	Pathogenic	No	ESCC-P001
ESCC-0048	9	100616395	100616395	G	A	FOXE1	exonic	nonsynonymous SNV	ENSG00000178919	.	.	ENSG00000178919:ENST00000375123:exon1:c.G199A:p.A67T	FOXE1:NM_004473:exon1:c.G199A:p.A67T	clinvar: UNK	Likely pathogenic	Yes	ESCC-P001
ESCC-0308	9	100616549	100616549	C	T	FOXE1	exonic	nonsynonymous SNV	ENSG00000178919	rs149751469	0.0003	ENSG00000178919:ENST00000375123:exon1:c.C353T:p.A118V	FOXE1:NM_004473:exon1:c.C353T:p.A118V	clinvar: UNK	Likely pathogenic	Yes	ESCC-P004
ESCC-0311	9	100616549	100616549	C	T	FOXE1	exonic	nonsynonymous SNV	ENSG00000178919	rs149751469	0.0003	ENSG00000178919:ENST00000375123:exon1:c.C353T:p.A118V	FOXE1:NM_004473:exon1:c.C353T:p.A118V	clinvar: UNK	Likely pathogenic	Yes	ESCC-P004
ESCC-0002	1	42647611	42647611	-	T	FOXJ3	exonic	frameshift insertion	ENSG00000198815	.	.	ENSG00000198815:ENST00000372571:exon2:c.271dupA:p.S91Kfs*35,ENSG00000198815:ENST00000361776:exon11:c.1627dupA:p.S543Kfs*35,ENSG00000198815:ENST00000361346:exon12:c.1729dupA:p.S577Kfs*35,ENSG00000198815:ENST00000372573:exon12:c.1729dupA:p.S577Kfs*35,ENSG00000198815:ENST00000545068:exon12:c.1729dupA:p.S577Kfs*35,ENSG00000198815:ENST00000372572:exon14:c.1729dupA:p.S577Kfs*35;ENSG00000198815:ENST0000…	FOXJ3:NM_001198852:exon11:c.1627dupA:p.S543Kfs*35,FOXJ3:NM_001198850:exon12:c.1729dupA:p.S577Kfs*35,FOXJ3:NM_014947:exon12:c.1729dupA:p.S577Kfs*35,FOXJ3:NM_001198851:exon14:c.1729dupA:p.S577Kfs*35;FOXJ3:NM_001198852:exon11:c.1627dupA:p.S543Kfs*35,FOXJ3:NM_001198850:exon12:c.1729dupA:p.S577Kfs*35,FOXJ3:NM_014947:exon12:c.1729dupA:p.S577Kfs*35,FOXJ3:NM_001198851:exon14:c.1729dupA:p.S577Kfs*35	clinvar: UNK	Likely pathogenic	No	ESCC-P001
ESCC-0031	1	74665458	74665458	G	T	FPGT-TNNI3K	exonic	stopgain	ENSG00000116783;ENSG00000254685;ENSG00000259030	rs749592241	.	ENSG00000116783:ENST00000370891:exon2:c.G193T:p.E65X,ENSG00000259030:ENST00000370893:exon2:c.G193T:p.E65X,ENSG00000254685:ENST00000370894:exon2:c.G193T:p.E65X,ENSG00000259030:ENST00000370895:exon2:c.G193T:p.E65X,ENSG00000254685:ENST00000370898:exon2:c.G232T:p.E78X,ENSG00000259030:ENST00000370899:exon2:c.G193T:p.E65X,ENSG00000254685:ENST00000467578:exon2:c.G232T:p.E78X,ENSG00000254685:ENST00000472…	FPGT-TNNI3K:NM_001112808:exon2:c.G232T:p.E78X,FPGT-TNNI3K:NM_001199327:exon2:c.G232T:p.E78X,FPGT:NM_001199328:exon2:c.G232T:p.E78X,FPGT:NM_001199329:exon2:c.G232T:p.E78X,FPGT:NM_003838:exon2:c.G232T:p.E78X	clinvar: UNK	Pathogenic	No	ESCC-P001
ESCC-0377	4	79350382	79350382	T	C	FRAS1	splicing	.	ENSG00000138759	rs370018000	0.0001	.	.	clinvar: UNK	Pathogenic	No	ESCC-P005
ESCC-0212	9	14857731	14857731	-	A	FREM1	exonic	frameshift insertion	ENSG00000164946	.	.	ENSG00000164946:ENST00000380880:exon5:c.647dupT:p.K217Efs*22,ENSG00000164946:ENST00000380875:exon6:c.647dupT:p.K217Efs*22,ENSG00000164946:ENST00000380881:exon6:c.647dupT:p.K217Efs*22,ENSG00000164946:ENST00000422223:exon6:c.647dupT:p.K217Efs*22;ENSG00000164946:ENST00000380880:exon5:c.647dupT:p.K217Efs*22,ENSG00000164946:ENST00000380875:exon6:c.647dupT:p.K217Efs*22,ENSG00000164946:ENST00000380881:e…	FREM1:NM_001370060:exon5:c.674dupT:p.K226Efs*22,FREM1:NM_001370063:exon5:c.647dupT:p.K217Efs*22,FREM1:NM_001370065:exon5:c.647dupT:p.K217Efs*22,FREM1:NM_144966:exon6:c.647dupT:p.K217Efs*22;FREM1:NM_001370060:exon5:c.674dupT:p.K226Efs*22,FREM1:NM_001370063:exon5:c.647dupT:p.K217Efs*22,FREM1:NM_001370065:exon5:c.647dupT:p.K217Efs*22,FREM1:NM_144966:exon6:c.647dupT:p.K217Efs*22	clinvar: UNK	Likely pathogenic	No	ESCC-P003
ESCC-0566	X	12725723	12725723	G	T	FRMPD4	exonic	stopgain	ENSG00000169933	.	.	ENSG00000169933:ENST00000380682:exon13:c.G1423T:p.E475X	FRMPD4:NM_001368400:exon12:c.G1303T:p.E435X,FRMPD4:NM_001368396:exon13:c.G1429T:p.E477X,FRMPD4:NM_001368397:exon13:c.G1423T:p.E475X,FRMPD4:NM_001368399:exon13:c.G1414T:p.E472X,FRMPD4:NM_014728:exon13:c.G1423T:p.E475X,FRMPD4:NM_001368401:exon14:c.G1399T:p.E467X,FRMPD4:NM_001368402:exon14:c.G1399T:p.E467X,FRMPD4:NM_001368395:exon15:c.G1534T:p.E512X,FRMPD4:NM_001368398:exon15:c.G1534T:p.E512X	clinvar: UNK	Pathogenic	No	ESCC-P009
ESCC-0194	13	32836530	32836530	-	TCAT	FRY	exonic	frameshift insertion	ENSG00000073910	.	.	ENSG00000073910:ENST00000477712:exon1:c.5_6insTCAT:p.N6Lfs*2,ENSG00000073910:ENST00000380250:exon53:c.7697_7698insTCAT:p.N2570Lfs*2;ENSG00000073910:ENST00000477712:exon1:c.5_6insTCAT:p.N6Lfs*2,ENSG00000073910:ENST00000380250:exon53:c.7697_7698insTCAT:p.N2570Lfs*2	FRY:NM_023037:exon53:c.7697_7698insTCAT:p.N2570Lfs*2;FRY:NM_023037:exon53:c.7697_7698insTCAT:p.N2570Lfs*2	clinvar: UNK	Likely pathogenic	No	ESCC-P002
ESCC-0160	2	186629253	186629253	G	T	FSIP2	exonic	stopgain	ENSG00000188738	.	.	ENSG00000188738:ENST00000343098:exon13:c.G1639T:p.G547X,ENSG00000188738:ENST00000424728:exon13:c.G1372T:p.G458X	FSIP2:NM_173651:exon13:c.G1372T:p.G458X	clinvar: UNK	Likely pathogenic	No	ESCC-P002
ESCC-0098	3	120118808	120118808	T	C	FSTL1	splicing	.	ENSG00000163430	.	.	.	.	clinvar: UNK	Pathogenic	No	ESCC-P001
ESCC-0037	21	47572929	47572932	CCCC	-	FTCD	exonic	frameshift deletion	ENSG00000160282	.	.	ENSG00000160282:ENST00000291670:exon3:c.256_259del:p.G86Pfs*2,ENSG00000160282:ENST00000355384:exon3:c.256_259del:p.G86Pfs*2,ENSG00000160282:ENST00000359679:exon3:c.256_259del:p.G86Pfs*2,ENSG00000160282:ENST00000397743:exon3:c.256_259del:p.G86Pfs*2,ENSG00000160282:ENST00000397746:exon3:c.256_259del:p.G86Pfs*2,ENSG00000160282:ENST00000397748:exon3:c.256_259del:p.G86Pfs*2;ENSG00000160282:ENST0000029…	FTCD:NM_001320412:exon3:c.256_259del:p.G86Pfs*2,FTCD:NM_006657:exon3:c.256_259del:p.G86Pfs*2,FTCD:NM_206965:exon3:c.256_259del:p.G86Pfs*2;FTCD:NM_001320412:exon3:c.256_259del:p.G86Pfs*2,FTCD:NM_006657:exon3:c.256_259del:p.G86Pfs*2,FTCD:NM_206965:exon3:c.256_259del:p.G86Pfs*2	clinvar: UNK	Likely pathogenic	No	ESCC-P001
ESCC-0037	21	47572936	47572937	GC	-	FTCD	exonic	frameshift deletion	ENSG00000160282	.	.	ENSG00000160282:ENST00000291670:exon3:c.251_252del:p.R84Hfs*19,ENSG00000160282:ENST00000355384:exon3:c.251_252del:p.R84Hfs*19,ENSG00000160282:ENST00000359679:exon3:c.251_252del:p.R84Hfs*19,ENSG00000160282:ENST00000397743:exon3:c.251_252del:p.R84Hfs*19,ENSG00000160282:ENST00000397746:exon3:c.251_252del:p.R84Hfs*19,ENSG00000160282:ENST00000397748:exon3:c.251_252del:p.R84Hfs*19;ENSG00000160282:ENST0…	FTCD:NM_001320412:exon3:c.251_252del:p.R84Hfs*19,FTCD:NM_006657:exon3:c.251_252del:p.R84Hfs*19,FTCD:NM_206965:exon3:c.251_252del:p.R84Hfs*19;FTCD:NM_001320412:exon3:c.251_252del:p.R84Hfs*19,FTCD:NM_006657:exon3:c.251_252del:p.R84Hfs*19,FTCD:NM_206965:exon3:c.251_252del:p.R84Hfs*19	clinvar: UNK	Likely pathogenic	No	ESCC-P001
ESCC-0472	11	86663032	86663032	T	C	FZD4	exonic	nonsynonymous SNV	ENSG00000174804	rs104894223	0.0006	ENSG00000174804:ENST00000531380:exon2:c.A766G:p.I256V	FZD4:NM_012193:exon2:c.A766G:p.I256V	clinvar: Pathogenic	Likely pathogenic	No	ESCC-P006
ESCC-0549	X	153774256	153774256	C	A	G6PD	exonic	nonsynonymous SNV	ENSG00000160211	.	.	ENSG00000160211:ENST00000369620:exon2:c.G115T:p.A39S,ENSG00000160211:ENST00000393562:exon2:c.G205T:p.A69S,ENSG00000160211:ENST00000393564:exon2:c.G115T:p.A39S,ENSG00000160211:ENST00000433845:exon2:c.G115T:p.A39S,ENSG00000160211:ENST00000439227:exon2:c.G115T:p.A39S,ENSG00000160211:ENST00000440967:exon2:c.G115T:p.A39S	G6PD:NM_000402:exon2:c.G205T:p.A69S,G6PD:NM_001042351:exon2:c.G115T:p.A39S,G6PD:NM_001360016:exon2:c.G115T:p.A39S	clinvar: UNK	Likely pathogenic	No	ESCC-P009
ESCC-0549	X	153774260	153774260	C	A	G6PD	exonic	nonsynonymous SNV	ENSG00000160211	.	.	ENSG00000160211:ENST00000369620:exon2:c.G111T:p.M37I,ENSG00000160211:ENST00000393562:exon2:c.G201T:p.M67I,ENSG00000160211:ENST00000393564:exon2:c.G111T:p.M37I,ENSG00000160211:ENST00000433845:exon2:c.G111T:p.M37I,ENSG00000160211:ENST00000439227:exon2:c.G111T:p.M37I,ENSG00000160211:ENST00000440967:exon2:c.G111T:p.M37I	G6PD:NM_000402:exon2:c.G201T:p.M67I,G6PD:NM_001042351:exon2:c.G111T:p.M37I,G6PD:NM_001360016:exon2:c.G111T:p.M37I	clinvar: UNK	Likely pathogenic	No	ESCC-P009
ESCC-0191	X	153760472	153760472	C	T	G6PD	exonic	nonsynonymous SNV	ENSG00000160211	rs72554664	0.0003	ENSG00000160211:ENST00000369620:exon12:c.G1526A:p.R509H,ENSG00000160211:ENST00000393562:exon12:c.G1478A:p.R493H,ENSG00000160211:ENST00000393564:exon12:c.G1388A:p.R463H	G6PD:NM_000402:exon12:c.G1478A:p.R493H,G6PD:NM_001042351:exon12:c.G1388A:p.R463H,G6PD:NM_001360016:exon12:c.G1388A:p.R463H	clinvar: Pathogenic	Uncertain significance	No	ESCC-P002
ESCC-0363	X	153760484	153760484	C	A	G6PD	exonic	nonsynonymous SNV	ENSG00000160211	rs72554665	0.0005	ENSG00000160211:ENST00000369620:exon12:c.G1514T:p.R505L,ENSG00000160211:ENST00000393562:exon12:c.G1466T:p.R489L,ENSG00000160211:ENST00000393564:exon12:c.G1376T:p.R459L	G6PD:NM_000402:exon12:c.G1466T:p.R489L,G6PD:NM_001042351:exon12:c.G1376T:p.R459L,G6PD:NM_001360016:exon12:c.G1376T:p.R459L	clinvar: Pathogenic	Uncertain significance	No	ESCC-P005
ESCC-0378	X	153760484	153760484	C	A	G6PD	exonic	nonsynonymous SNV	ENSG00000160211	rs72554665	0.0005	ENSG00000160211:ENST00000369620:exon12:c.G1514T:p.R505L,ENSG00000160211:ENST00000393562:exon12:c.G1466T:p.R489L,ENSG00000160211:ENST00000393564:exon12:c.G1376T:p.R459L	G6PD:NM_000402:exon12:c.G1466T:p.R489L,G6PD:NM_001042351:exon12:c.G1376T:p.R459L,G6PD:NM_001360016:exon12:c.G1376T:p.R459L	clinvar: Pathogenic	Uncertain significance	No	ESCC-P005
ESCC-0440	X	153761337	153761337	C	T	G6PD	exonic	nonsynonymous SNV	ENSG00000160211	rs137852327	4.619e-05	ENSG00000160211:ENST00000369620:exon9:c.G1009A:p.V337M,ENSG00000160211:ENST00000393562:exon9:c.G961A:p.V321M,ENSG00000160211:ENST00000393564:exon9:c.G871A:p.V291M,ENSG00000160211:ENST00000439227:exon9:c.G874A:p.V292M,ENSG00000160211:ENST00000440967:exon9:c.G874A:p.V292M	G6PD:NM_000402:exon9:c.G961A:p.V321M,G6PD:NM_001042351:exon9:c.G871A:p.V291M,G6PD:NM_001360016:exon9:c.G871A:p.V291M	clinvar: Pathogenic	Uncertain significance	No	ESCC-P006
ESCC-0277	17	78092467	78092467	G	T	GAA	exonic	stopgain	ENSG00000171298	rs765718882	.	ENSG00000171298:ENST00000302262:exon19:c.G2662T:p.E888X,ENSG00000171298:ENST00000390015:exon20:c.G2662T:p.E888X	GAA:NM_000152:exon19:c.G2662T:p.E888X,GAA:NM_001079804:exon19:c.G2662T:p.E888X,GAA:NM_001079803:exon20:c.G2662T:p.E888X	clinvar: Pathogenic	Pathogenic	No	ESCC-P003
ESCC-0210	17	78081522	78081522	G	A	GAA	splicing	.	ENSG00000171298	.	.	.	.	clinvar: UNK	Pathogenic	No	ESCC-P003
ESCC-0317	17	78081514	78081514	C	T	GAA	exonic	nonsynonymous SNV	ENSG00000171298	rs147569830	.	ENSG00000171298:ENST00000302262:exon4:c.C851T:p.A284V,ENSG00000171298:ENST00000570803:exon4:c.C851T:p.A284V,ENSG00000171298:ENST00000390015:exon5:c.C851T:p.A284V	GAA:NM_000152:exon4:c.C851T:p.A284V,GAA:NM_001079804:exon4:c.C851T:p.A284V,GAA:NM_001079803:exon5:c.C851T:p.A284V	clinvar: UNK	Likely pathogenic	No	ESCC-P004
ESCC-0004	17	78090815	78090815	G	C	GAA	exonic	nonsynonymous SNV	ENSG00000171298	rs1800312	0.0003	ENSG00000171298:ENST00000302262:exon16:c.G2238C:p.W746C,ENSG00000171298:ENST00000390015:exon17:c.G2238C:p.W746C	GAA:NM_000152:exon16:c.G2238C:p.W746C,GAA:NM_001079804:exon16:c.G2238C:p.W746C,GAA:NM_001079803:exon17:c.G2238C:p.W746C	clinvar: Pathogenic/Likely_pathogenic	Uncertain significance	No	ESCC-P001
ESCC-0570	X	153944574	153944574	G	A	GAB3	exonic	stopgain	ENSG00000160219	.	.	ENSG00000160219:ENST00000369568:exon2:c.C103T:p.R35X,ENSG00000160219:ENST00000369575:exon2:c.C103T:p.R35X,ENSG00000160219:ENST00000424127:exon2:c.C103T:p.R35X	GAB3:NM_001081573:exon2:c.C103T:p.R35X,GAB3:NM_001282283:exon2:c.C103T:p.R35X,GAB3:NM_080612:exon2:c.C103T:p.R35X	clinvar: UNK	Pathogenic	No	ESCC-P009
ESCC-0169	9	101068453	101068453	C	T	GABBR2	exonic	nonsynonymous SNV	ENSG00000136928	rs752489353	.	ENSG00000136928:ENST00000259455:exon15:c.G2179A:p.V727I	GABBR2:NM_005458:exon15:c.G2179A:p.V727I	clinvar: UNK	Likely pathogenic	No	ESCC-P002
ESCC-0365	2	171705850	171705850	G	A	GAD1	exonic	nonsynonymous SNV	ENSG00000128683	.	.	ENSG00000128683:ENST00000358196:exon12:c.G1174A:p.G392S	GAD1:NM_000817:exon12:c.G1174A:p.G392S	clinvar: UNK	Likely pathogenic	No	ESCC-P005
ESCC-0260	14	88448571	88448571	G	T	GALC	exonic	stopgain	ENSG00000054983	rs786204618	.	ENSG00000054983:ENST00000393568:exon5:c.C530A:p.S177X,ENSG00000054983:ENST00000261304:exon6:c.C599A:p.S200X,ENSG00000054983:ENST00000393569:exon6:c.C521A:p.S174X,ENSG00000054983:ENST00000544807:exon6:c.C431A:p.S144X,ENSG00000054983:ENST00000557316:exon6:c.C599A:p.S200X	GALC:NM_001201401:exon5:c.C530A:p.S177X,GALC:NM_000153:exon6:c.C599A:p.S200X,GALC:NM_001201402:exon6:c.C521A:p.S174X	clinvar: Pathogenic/Likely_pathogenic	Pathogenic	No	ESCC-P003
ESCC-0533	1	24124208	24124208	G	A	GALE	exonic	nonsynonymous SNV	ENSG00000117308	rs137853859	3.235e-05	ENSG00000117308:ENST00000429356:exon4:c.C313T:p.R105W,ENSG00000117308:ENST00000418277:exon5:c.C313T:p.R105W,ENSG00000117308:ENST00000445705:exon5:c.C505T:p.R169W,ENSG00000117308:ENST00000374497:exon6:c.C505T:p.R169W,ENSG00000117308:ENST00000425913:exon6:c.C505T:p.R169W	GALE:NM_001127621:exon5:c.C505T:p.R169W,GALE:NM_000403:exon6:c.C505T:p.R169W,GALE:NM_001008216:exon6:c.C505T:p.R169W	clinvar: Pathogenic	Likely pathogenic	No	ESCC-P009
ESCC-0017	17	73759195	73759195	G	A	GALK1	exonic	stopgain	ENSG00000108479	.	.	ENSG00000108479:ENST00000225614:exon4:c.C511T:p.Q171X,ENSG00000108479:ENST00000437911:exon4:c.C601T:p.Q201X,ENSG00000108479:ENST00000588479:exon4:c.C511T:p.Q171X	GALK1:NM_000154:exon4:c.C511T:p.Q171X	clinvar: UNK	Pathogenic	No	ESCC-P001
ESCC-0043	17	73759195	73759195	G	A	GALK1	exonic	stopgain	ENSG00000108479	.	.	ENSG00000108479:ENST00000225614:exon4:c.C511T:p.Q171X,ENSG00000108479:ENST00000437911:exon4:c.C601T:p.Q201X,ENSG00000108479:ENST00000588479:exon4:c.C511T:p.Q171X	GALK1:NM_000154:exon4:c.C511T:p.Q171X	clinvar: UNK	Pathogenic	No	ESCC-P001
ESCC-0411	16	88909512	88909512	G	A	GALNS	exonic	stopgain	ENSG00000141012	rs753336146	.	.	GALNS:NM_001323544:exon2:c.C64T:p.Q22X	clinvar: UNK	Likely pathogenic	No	ESCC-P006
ESCC-0033	2	166606251	166606251	C	T	GALNT3	splicing	.	ENSG00000115339	.	.	.	.	clinvar: UNK	Pathogenic	No	ESCC-P001
ESCC-0342	9	34647855	34647855	C	T	GALT	exonic	nonsynonymous SNV	ENSG00000213930	rs111033690	0.001	ENSG00000213930:ENST00000450095:exon3:c.C77T:p.S26L,ENSG00000213930:ENST00000378842:exon5:c.C404T:p.S135L,ENSG00000213930:ENST00000473506:exon5:c.C355T:p.R119W	GALT:NM_001258332:exon3:c.C77T:p.S26L,GALT:NM_000155:exon5:c.C404T:p.S135L	clinvar: Pathogenic/Likely_pathogenic	Likely pathogenic	No	ESCC-P004
ESCC-0472	19	1401397	1401397	A	G	GAMT	exonic	nonsynonymous SNV	ENSG00000130005	rs200833152	0.0026	ENSG00000130005:ENST00000252288:exon1:c.T79C:p.Y27H,ENSG00000130005:ENST00000447102:exon1:c.T79C:p.Y27H	GAMT:NM_000156:exon1:c.T79C:p.Y27H,GAMT:NM_138924:exon1:c.T79C:p.Y27H	clinvar: Conflicting_interpretations_of_pathogenicity	Likely pathogenic	No	ESCC-P006
ESCC-0287	7	30668286	30668286	-	T	GARS	splicing	.	ENSG00000106105	rs778246665	.	.	.	clinvar: UNK	Uncertain significance	No	ESCC-P003
ESCC-0366	7	30668286	30668286	-	T	GARS	splicing	.	ENSG00000106105	rs778246665	.	.	.	clinvar: UNK	Uncertain significance	No	ESCC-P005
ESCC-0126	8	11566320	11566320	G	T	GATA4	exonic	nonsynonymous SNV	ENSG00000136574	.	.	ENSG00000136574:ENST00000532059:exon1:c.G499T:p.A167S,ENSG00000136574:ENST00000335135:exon2:c.G499T:p.A167S	GATA4:NM_001308093:exon1:c.G499T:p.A167S,GATA4:NM_002052:exon2:c.G499T:p.A167S	clinvar: UNK	Likely pathogenic	No	ESCC-P002
ESCC-0350	8	11566213	11566213	C	G	GATA4	exonic	nonsynonymous SNV	ENSG00000136574	.	3.327e-05	ENSG00000136574:ENST00000532059:exon1:c.C392G:p.A131G,ENSG00000136574:ENST00000335135:exon2:c.C392G:p.A131G	GATA4:NM_001308093:exon1:c.C392G:p.A131G,GATA4:NM_002052:exon2:c.C392G:p.A131G	clinvar: Uncertain_significance	Likely pathogenic	No	ESCC-P004
ESCC-0427	8	11565970	11565970	G	C	GATA4	exonic	nonsynonymous SNV	ENSG00000136574	.	.	ENSG00000136574:ENST00000532059:exon1:c.G149C:p.G50A,ENSG00000136574:ENST00000335135:exon2:c.G149C:p.G50A,ENSG00000136574:ENST00000528027:exon3:c.G149C:p.G50A	GATA4:NM_001308093:exon1:c.G149C:p.G50A,GATA4:NM_002052:exon2:c.G149C:p.G50A	clinvar: UNK	Likely pathogenic	No	ESCC-P006
ESCC-0099	20	61050151	61050151	G	C	GATA5	exonic	nonsynonymous SNV	ENSG00000130700	.	.	ENSG00000130700:ENST00000252997:exon2:c.C427G:p.P143A	GATA5:NM_080473:exon2:c.C427G:p.P143A	clinvar: UNK	Likely pathogenic	No	ESCC-P001
ESCC-0065	20	61050390	61050390	C	T	GATA5	exonic	nonsynonymous SNV	ENSG00000130700	.	.	ENSG00000130700:ENST00000252997:exon2:c.G188A:p.G63D	GATA5:NM_080473:exon2:c.G188A:p.G63D	clinvar: UNK	Likely pathogenic	No	ESCC-P001
ESCC-0395	20	61048484	61048484	G	A	GATA5	exonic	nonsynonymous SNV	ENSG00000130700	rs782112827	.	ENSG00000130700:ENST00000252997:exon3:c.C674T:p.P225L	GATA5:NM_080473:exon3:c.C674T:p.P225L	clinvar: UNK	Likely pathogenic	No	ESCC-P006
ESCC-0541	20	61041541	61041541	G	A	GATA5	exonic	nonsynonymous SNV	ENSG00000130700	rs556876322	.	ENSG00000130700:ENST00000252997:exon4:c.C766T:p.R256W	GATA5:NM_080473:exon4:c.C766T:p.R256W	clinvar: UNK	Likely pathogenic	No	ESCC-P009
ESCC-0389	18	19752168	19752168	G	T	GATA6	exonic	stopgain	ENSG00000141448	.	.	ENSG00000141448:ENST00000581694:exon1:c.G1063T:p.E355X,ENSG00000141448:ENST00000269216:exon2:c.G1063T:p.E355X	GATA6:NM_005257:exon2:c.G1063T:p.E355X	clinvar: UNK	Pathogenic	No	ESCC-P006
ESCC-0515	4	152629239	152629240	CT	-	GATB	exonic	frameshift deletion	ENSG00000059691	.	.	ENSG00000059691:ENST00000515812:exon5:c.654_655del:p.R218Sfs*36,ENSG00000059691:ENST00000263985:exon6:c.777_778del:p.R259Sfs*36,ENSG00000059691:ENST00000512306:exon6:c.777_778del:p.R259Sfs*36;ENSG00000059691:ENST00000515812:exon5:c.654_655del:p.R218Sfs*36,ENSG00000059691:ENST00000263985:exon6:c.777_778del:p.R259Sfs*36,ENSG00000059691:ENST00000512306:exon6:c.777_778del:p.R259Sfs*36	GATB:NM_001363341:exon6:c.777_778del:p.R259Sfs*36,GATB:NM_004564:exon6:c.777_778del:p.R259Sfs*36;GATB:NM_001363341:exon6:c.777_778del:p.R259Sfs*36,GATB:NM_004564:exon6:c.777_778del:p.R259Sfs*36	clinvar: UNK	Likely pathogenic	No	ESCC-P009
ESCC-0329	19	13007120	13007120	C	T	GCDH	exonic	nonsynonymous SNV	ENSG00000105607	rs754312389	.	ENSG00000105607:ENST00000591470:exon7:c.C737T:p.S246L,ENSG00000105607:ENST00000222214:exon8:c.C737T:p.S246L,ENSG00000105607:ENST00000422947:exon8:c.C605T:p.S202L,ENSG00000105607:ENST00000457854:exon8:c.C737T:p.S246L	GCDH:NM_000159:exon8:c.C737T:p.S246L,GCDH:NM_013976:exon8:c.C737T:p.S246L	clinvar: Likely_pathogenic	Likely pathogenic	No	ESCC-P004
ESCC-0453	17	79768724	79768724	G	A	GCGR	exonic	nonsynonymous SNV	ENSG00000215644	.	.	ENSG00000215644:ENST00000400723:exon4:c.G187A:p.D63N,ENSG00000215644:ENST00000570996:exon4:c.G187A:p.D63N,ENSG00000215644:ENST00000573428:exon4:c.G187A:p.D63N	GCGR:NM_000160:exon4:c.G187A:p.D63N	clinvar: UNK	Likely pathogenic	No	ESCC-P006
ESCC-0457	14	55310855	55310855	C	T	GCH1	exonic	nonsynonymous SNV	ENSG00000131979	rs104894443	.	ENSG00000131979:ENST00000395514:exon6:c.G633A:p.M211I,ENSG00000131979:ENST00000491895:exon6:c.G633A:p.M211I	GCH1:NM_000161:exon6:c.G633A:p.M211I,GCH1:NM_001024024:exon6:c.G633A:p.M211I	clinvar: Pathogenic	Likely pathogenic	No	ESCC-P006
ESCC-0114	6	10529158	10529158	G	A	GCNT2	exonic	stopgain	ENSG00000111846	rs185805779	0.0004	ENSG00000111846:ENST00000379597:exon1:c.G14A:p.W5X,ENSG00000111846:ENST00000495262:exon3:c.G14A:p.W5X	GCNT2:NM_145649:exon3:c.G14A:p.W5X	clinvar: UNK	Pathogenic	No	ESCC-P002
ESCC-0345	6	10529409	10529409	T	-	GCNT2	exonic	frameshift deletion	ENSG00000111846	.	.	ENSG00000111846:ENST00000379597:exon1:c.265delT:p.S89Lfs*9,ENSG00000111846:ENST00000495262:exon3:c.265delT:p.S89Lfs*9;ENSG00000111846:ENST00000379597:exon1:c.265delT:p.S89Lfs*9,ENSG00000111846:ENST00000495262:exon3:c.265delT:p.S89Lfs*9	GCNT2:NM_145649:exon3:c.265delT:p.S89Lfs*9;GCNT2:NM_145649:exon3:c.265delT:p.S89Lfs*9	clinvar: UNK	Likely pathogenic	No	ESCC-P004
ESCC-0363	6	10530003	10530003	-	T	GCNT2	exonic	frameshift insertion	ENSG00000111846	rs763984017	6.458e-05	ENSG00000111846:ENST00000379597:exon1:c.860dupT:p.S288Lfs*43,ENSG00000111846:ENST00000495262:exon3:c.860dupT:p.S288Lfs*43;ENSG00000111846:ENST00000379597:exon1:c.860dupT:p.S288Lfs*43,ENSG00000111846:ENST00000495262:exon3:c.860dupT:p.S288Lfs*43	GCNT2:NM_145649:exon3:c.860dupT:p.S288Lfs*43;GCNT2:NM_145649:exon3:c.860dupT:p.S288Lfs*43	clinvar: UNK	Likely pathogenic	No	ESCC-P005
ESCC-0442	6	10529158	10529158	G	A	GCNT2	exonic	stopgain	ENSG00000111846	rs185805779	0.0004	ENSG00000111846:ENST00000379597:exon1:c.G14A:p.W5X,ENSG00000111846:ENST00000495262:exon3:c.G14A:p.W5X	GCNT2:NM_145649:exon3:c.G14A:p.W5X	clinvar: UNK	Pathogenic	No	ESCC-P006
ESCC-0106	19	18979674	18979674	C	T	GDF1	exonic	stopgain	ENSG00000130283	.	.	ENSG00000130283:ENST00000247005:exon8:c.G851A:p.W284X	GDF1:NM_001492:exon8:c.G851A:p.W284X	clinvar: UNK	Pathogenic	No	ESCC-P001
ESCC-0509	19	18979475	18979478	AAAG	-	GDF1	exonic	frameshift deletion	ENSG00000130283	rs768027510	6.509e-05	ENSG00000130283:ENST00000247005:exon8:c.1047_1050del:p.F349Lfs*35;ENSG00000130283:ENST00000247005:exon8:c.1047_1050del:p.F349Lfs*35	GDF1:NM_001492:exon8:c.1047_1050del:p.F349Lfs*35;GDF1:NM_001492:exon8:c.1047_1050del:p.F349Lfs*35	clinvar: Likely_pathogenic	Pathogenic	No	ESCC-P009
ESCC-0515	19	18979806	18979806	-	G	GDF1	exonic	frameshift insertion	ENSG00000130283	.	.	ENSG00000130283:ENST00000247005:exon8:c.718dupC:p.L240Pfs*112;ENSG00000130283:ENST00000247005:exon8:c.718dupC:p.L240Pfs*112	GDF1:NM_001492:exon8:c.718dupC:p.L240Pfs*112;GDF1:NM_001492:exon8:c.718dupC:p.L240Pfs*112	clinvar: UNK	Likely pathogenic	No	ESCC-P009
ESCC-0288	10	5838801	5838801	C	A	GDI2	exonic	stopgain	ENSG00000057608	.	.	ENSG00000057608:ENST00000418688:exon2:c.G70T:p.G24X,ENSG00000057608:ENST00000380181:exon3:c.G178T:p.G60X,ENSG00000057608:ENST00000380191:exon3:c.G178T:p.G60X,ENSG00000057608:ENST00000456041:exon3:c.G178T:p.G60X,ENSG00000057608:ENST00000608581:exon3:c.G112T:p.G38X,ENSG00000057608:ENST00000380132:exon4:c.G190T:p.G64X,ENSG00000057608:ENST00000609712:exon4:c.G190T:p.G64X,ENSG00000057608:ENST000003801…	GDI2:NM_001115156:exon3:c.G178T:p.G60X,GDI2:NM_001494:exon3:c.G178T:p.G60X	clinvar: UNK	Pathogenic	No	ESCC-P003
ESCC-0236	16	2034880	2034880	C	T	GFER	exonic	stopgain	ENSG00000127554	.	.	ENSG00000127554:ENST00000567719:exon1:c.C166T:p.Q56X,ENSG00000127554:ENST00000248114:exon2:c.C391T:p.Q131X,ENSG00000127554:ENST00000561710:exon2:c.C352T:p.Q118X	GFER:NM_005262:exon2:c.C391T:p.Q131X	clinvar: UNK	Pathogenic	No	ESCC-P003
ESCC-0270	3	158384176	158384176	G	A	GFM1	splicing	.	ENSG00000168827	rs748116978	.	.	.	clinvar: UNK	Pathogenic	No	ESCC-P003
ESCC-0347	3	158376741	158376741	C	T	GFM1	exonic	nonsynonymous SNV	ENSG00000168827	rs544389920	.	ENSG00000168827:ENST00000478254:exon9:c.C1114T:p.R372C,ENSG00000168827:ENST00000478576:exon9:c.C1114T:p.R372C,ENSG00000168827:ENST00000486715:exon9:c.C1114T:p.R372C,ENSG00000168827:ENST00000264263:exon10:c.C1171T:p.R391C	GFM1:NM_001308166:exon9:c.C1114T:p.R372C,GFM1:NM_024996:exon9:c.C1114T:p.R372C,GFM1:NM_001308164:exon10:c.C1171T:p.R391C	clinvar: Likely_pathogenic	Likely pathogenic	No	ESCC-P004
ESCC-0495	5	74059578	74059578	-	A	GFM2	exonic	frameshift insertion	ENSG00000164347	.	.	.	GFM2:NM_001281302:exon3:c.85dupT:p.W29Lfs*25;GFM2:NM_001281302:exon3:c.85dupT:p.W29Lfs*25	clinvar: UNK	Likely pathogenic	No	ESCC-P008
ESCC-0465	6	121768237	121768237	A	G	GJA1	exonic	nonsynonymous SNV	ENSG00000152661	.	.	ENSG00000152661:ENST00000282561:exon2:c.A244G:p.I82V	GJA1:NM_000165:exon2:c.A244G:p.I82V	clinvar: UNK	Likely pathogenic	No	ESCC-P006
ESCC-0461	13	20763218	20763218	T	C	GJB2	exonic	nonsynonymous SNV	ENSG00000165474	rs200104362	6.456e-05	ENSG00000165474:ENST00000382844:exon1:c.A503G:p.K168R,ENSG00000165474:ENST00000382848:exon2:c.A503G:p.K168R	GJB2:NM_004004:exon2:c.A503G:p.K168R	clinvar: Conflicting_interpretations_of_pathogenicity	Likely pathogenic	Yes	ESCC-P006
ESCC-0464	13	20763218	20763218	T	C	GJB2	exonic	nonsynonymous SNV	ENSG00000165474	rs200104362	6.456e-05	ENSG00000165474:ENST00000382844:exon1:c.A503G:p.K168R,ENSG00000165474:ENST00000382848:exon2:c.A503G:p.K168R	GJB2:NM_004004:exon2:c.A503G:p.K168R	clinvar: Conflicting_interpretations_of_pathogenicity	Likely pathogenic	Yes	ESCC-P006
ESCC-0011	13	20763486	20763486	G	-	GJB2	exonic	frameshift deletion	ENSG00000165474	rs80338943	0.0005	ENSG00000165474:ENST00000382844:exon1:c.235delC:p.L79Cfs*3,ENSG00000165474:ENST00000382848:exon2:c.235delC:p.L79Cfs*3;ENSG00000165474:ENST00000382844:exon1:c.235delC:p.L79Cfs*3,ENSG00000165474:ENST00000382848:exon2:c.235delC:p.L79Cfs*3	GJB2:NM_004004:exon2:c.235delC:p.L79Cfs*3;GJB2:NM_004004:exon2:c.235delC:p.L79Cfs*3	clinvar: Pathogenic	Uncertain significance	Yes	ESCC-P001
ESCC-0074	13	20763486	20763486	G	-	GJB2	exonic	frameshift deletion	ENSG00000165474	rs80338943	0.0005	ENSG00000165474:ENST00000382844:exon1:c.235delC:p.L79Cfs*3,ENSG00000165474:ENST00000382848:exon2:c.235delC:p.L79Cfs*3;ENSG00000165474:ENST00000382844:exon1:c.235delC:p.L79Cfs*3,ENSG00000165474:ENST00000382848:exon2:c.235delC:p.L79Cfs*3	GJB2:NM_004004:exon2:c.235delC:p.L79Cfs*3;GJB2:NM_004004:exon2:c.235delC:p.L79Cfs*3	clinvar: Pathogenic	Uncertain significance	Yes	ESCC-P001
ESCC-0140	13	20763486	20763486	G	-	GJB2	exonic	frameshift deletion	ENSG00000165474	rs80338943	0.0005	ENSG00000165474:ENST00000382844:exon1:c.235delC:p.L79Cfs*3,ENSG00000165474:ENST00000382848:exon2:c.235delC:p.L79Cfs*3;ENSG00000165474:ENST00000382844:exon1:c.235delC:p.L79Cfs*3,ENSG00000165474:ENST00000382848:exon2:c.235delC:p.L79Cfs*3	GJB2:NM_004004:exon2:c.235delC:p.L79Cfs*3;GJB2:NM_004004:exon2:c.235delC:p.L79Cfs*3	clinvar: Pathogenic	Uncertain significance	Yes	ESCC-P002
ESCC-0281	13	20763486	20763486	G	-	GJB2	exonic	frameshift deletion	ENSG00000165474	rs80338943	0.0005	ENSG00000165474:ENST00000382844:exon1:c.235delC:p.L79Cfs*3,ENSG00000165474:ENST00000382848:exon2:c.235delC:p.L79Cfs*3;ENSG00000165474:ENST00000382844:exon1:c.235delC:p.L79Cfs*3,ENSG00000165474:ENST00000382848:exon2:c.235delC:p.L79Cfs*3	GJB2:NM_004004:exon2:c.235delC:p.L79Cfs*3;GJB2:NM_004004:exon2:c.235delC:p.L79Cfs*3	clinvar: Pathogenic	Uncertain significance	Yes	ESCC-P003
ESCC-0371	13	20763486	20763486	G	-	GJB2	exonic	frameshift deletion	ENSG00000165474	rs80338943	0.0005	ENSG00000165474:ENST00000382844:exon1:c.235delC:p.L79Cfs*3,ENSG00000165474:ENST00000382848:exon2:c.235delC:p.L79Cfs*3;ENSG00000165474:ENST00000382844:exon1:c.235delC:p.L79Cfs*3,ENSG00000165474:ENST00000382848:exon2:c.235delC:p.L79Cfs*3	GJB2:NM_004004:exon2:c.235delC:p.L79Cfs*3;GJB2:NM_004004:exon2:c.235delC:p.L79Cfs*3	clinvar: Pathogenic	Uncertain significance	Yes	ESCC-P005
ESCC-0550	13	20763486	20763486	G	-	GJB2	exonic	frameshift deletion	ENSG00000165474	rs80338943	0.0005	ENSG00000165474:ENST00000382844:exon1:c.235delC:p.L79Cfs*3,ENSG00000165474:ENST00000382848:exon2:c.235delC:p.L79Cfs*3;ENSG00000165474:ENST00000382844:exon1:c.235delC:p.L79Cfs*3,ENSG00000165474:ENST00000382848:exon2:c.235delC:p.L79Cfs*3	GJB2:NM_004004:exon2:c.235delC:p.L79Cfs*3;GJB2:NM_004004:exon2:c.235delC:p.L79Cfs*3	clinvar: Pathogenic	Uncertain significance	Yes	ESCC-P009
ESCC-0004	1	35227033	35227033	T	G	GJB4	exonic	nonsynonymous SNV	ENSG00000189433	rs201860175	6.465e-05	ENSG00000189433:ENST00000339480:exon2:c.T178G:p.C60G	GJB4:NM_153212:exon2:c.T178G:p.C60G	clinvar: UNK	Likely pathogenic	No	ESCC-P001
ESCC-0004	1	35227147	35227147	C	T	GJB4	exonic	nonsynonymous SNV	ENSG00000189433	rs200602523	0.0003	ENSG00000189433:ENST00000339480:exon2:c.C292T:p.R98C	GJB4:NM_153212:exon2:c.C292T:p.R98C	clinvar: UNK	Likely pathogenic	No	ESCC-P001
ESCC-0029	1	35227033	35227033	T	G	GJB4	exonic	nonsynonymous SNV	ENSG00000189433	rs201860175	6.465e-05	ENSG00000189433:ENST00000339480:exon2:c.T178G:p.C60G	GJB4:NM_153212:exon2:c.T178G:p.C60G	clinvar: UNK	Likely pathogenic	No	ESCC-P001
ESCC-0075	1	35226974	35226974	C	T	GJB4	exonic	nonsynonymous SNV	ENSG00000189433	rs567049818	3.236e-05	ENSG00000189433:ENST00000339480:exon2:c.C119T:p.A40V	GJB4:NM_153212:exon2:c.C119T:p.A40V	clinvar: UNK	Likely pathogenic	No	ESCC-P001
ESCC-0092	1	35227033	35227033	T	G	GJB4	exonic	nonsynonymous SNV	ENSG00000189433	rs201860175	6.465e-05	ENSG00000189433:ENST00000339480:exon2:c.T178G:p.C60G	GJB4:NM_153212:exon2:c.T178G:p.C60G	clinvar: UNK	Likely pathogenic	No	ESCC-P001
ESCC-0178	1	35227147	35227147	C	T	GJB4	exonic	nonsynonymous SNV	ENSG00000189433	rs200602523	0.0003	ENSG00000189433:ENST00000339480:exon2:c.C292T:p.R98C	GJB4:NM_153212:exon2:c.C292T:p.R98C	clinvar: UNK	Likely pathogenic	No	ESCC-P002
ESCC-0139	1	35227147	35227147	C	T	GJB4	exonic	nonsynonymous SNV	ENSG00000189433	rs200602523	0.0003	ENSG00000189433:ENST00000339480:exon2:c.C292T:p.R98C	GJB4:NM_153212:exon2:c.C292T:p.R98C	clinvar: UNK	Likely pathogenic	No	ESCC-P002
ESCC-0300	1	35227147	35227147	C	T	GJB4	exonic	nonsynonymous SNV	ENSG00000189433	rs200602523	0.0003	ENSG00000189433:ENST00000339480:exon2:c.C292T:p.R98C	GJB4:NM_153212:exon2:c.C292T:p.R98C	clinvar: UNK	Likely pathogenic	No	ESCC-P003
ESCC-0259	1	35227231	35227231	G	A	GJB4	exonic	nonsynonymous SNV	ENSG00000189433	rs146979528	6.466e-05	ENSG00000189433:ENST00000339480:exon2:c.G376A:p.G126R	GJB4:NM_153212:exon2:c.G376A:p.G126R	clinvar: UNK	Likely pathogenic	No	ESCC-P003
ESCC-0430	1	35227147	35227147	C	T	GJB4	exonic	nonsynonymous SNV	ENSG00000189433	rs200602523	0.0003	ENSG00000189433:ENST00000339480:exon2:c.C292T:p.R98C	GJB4:NM_153212:exon2:c.C292T:p.R98C	clinvar: UNK	Likely pathogenic	No	ESCC-P006
ESCC-0482	1	35227183	35227183	G	A	GJB4	exonic	nonsynonymous SNV	ENSG00000189433	rs758277948	6.462e-05	ENSG00000189433:ENST00000339480:exon2:c.G328A:p.G110R	GJB4:NM_153212:exon2:c.G328A:p.G110R	clinvar: UNK	Likely pathogenic	No	ESCC-P007
ESCC-0560	1	35227273	35227273	G	A	GJB4	exonic	nonsynonymous SNV	ENSG00000189433	rs747548027	3.231e-05	ENSG00000189433:ENST00000339480:exon2:c.G418A:p.A140T	GJB4:NM_153212:exon2:c.G418A:p.A140T	clinvar: UNK	Likely pathogenic	No	ESCC-P009
ESCC-0241	X	30745617	30745617	-	T	GK	exonic	frameshift insertion	ENSG00000198814	.	.	ENSG00000198814:ENST00000378943:exon19:c.1600dupT:p.I536Yfs*4,ENSG00000198814:ENST00000427190:exon21:c.1003dupT:p.I337Yfs*4;ENSG00000198814:ENST00000378943:exon19:c.1600dupT:p.I536Yfs*4,ENSG00000198814:ENST00000427190:exon21:c.1003dupT:p.I337Yfs*4	GK:NM_001128127:exon19:c.1600dupT:p.I536Yfs*4,GK:NM_001205019:exon20:c.1618dupT:p.I542Yfs*4;GK:NM_001128127:exon19:c.1600dupT:p.I536Yfs*4,GK:NM_001205019:exon20:c.1618dupT:p.I542Yfs*4	clinvar: UNK	Likely pathogenic	No	ESCC-P003
ESCC-0123	3	33058311	33058311	G	A	GLB1	exonic	stopgain	ENSG00000170266	rs72555359	.	ENSG00000170266:ENST00000307377:exon11:c.C976T:p.R326X,ENSG00000170266:ENST00000307363:exon14:c.C1369T:p.R457X,ENSG00000170266:ENST00000399402:exon14:c.C1279T:p.R427X,ENSG00000170266:ENST00000445488:exon15:c.C1513T:p.R505X	GLB1:NM_001135602:exon11:c.C976T:p.R326X,GLB1:NM_000404:exon14:c.C1369T:p.R457X,GLB1:NM_001079811:exon14:c.C1279T:p.R427X,GLB1:NM_001317040:exon15:c.C1513T:p.R505X	clinvar: Pathogenic	Pathogenic	No	ESCC-P002
ESCC-0285	3	33055666	33055666	C	T	GLB1	exonic	stopgain	ENSG00000170266	.	.	ENSG00000170266:ENST00000307377:exon12:c.G1223A:p.W408X,ENSG00000170266:ENST00000307363:exon15:c.G1616A:p.W539X,ENSG00000170266:ENST00000399402:exon15:c.G1526A:p.W509X,ENSG00000170266:ENST00000445488:exon16:c.G1760A:p.W587X	GLB1:NM_001135602:exon12:c.G1223A:p.W408X,GLB1:NM_000404:exon15:c.G1616A:p.W539X,GLB1:NM_001079811:exon15:c.G1526A:p.W509X,GLB1:NM_001317040:exon16:c.G1760A:p.W587X	clinvar: UNK	Likely pathogenic	No	ESCC-P003
ESCC-0131	9	6554768	6554768	C	T	GLDC	exonic	nonsynonymous SNV	ENSG00000178445	rs121964980	9.685e-05	ENSG00000178445:ENST00000321612:exon19:c.G2216A:p.R739H	GLDC:NM_000170:exon19:c.G2216A:p.R739H	clinvar: Pathogenic	Likely pathogenic	No	ESCC-P002
ESCC-0554	9	6554768	6554768	C	T	GLDC	exonic	nonsynonymous SNV	ENSG00000178445	rs121964980	9.685e-05	ENSG00000178445:ENST00000321612:exon19:c.G2216A:p.R739H	GLDC:NM_000170:exon19:c.G2216A:p.R739H	clinvar: Pathogenic	Likely pathogenic	No	ESCC-P009
ESCC-0188	15	51692387	51692387	A	G	GLDN	splicing	.	ENSG00000186417	rs750653986	.	.	.	clinvar: UNK	Pathogenic	No	ESCC-P002
ESCC-0527	16	4387363	4387363	C	A	GLIS2	exonic	nonsynonymous SNV	ENSG00000126603	rs201182025	9.716e-05	ENSG00000126603:ENST00000433375:exon6:c.C1413A:p.S471R,ENSG00000126603:ENST00000262366:exon8:c.C1413A:p.S471R	GLIS2:NM_032575:exon6:c.C1413A:p.S471R,GLIS2:NM_001318918:exon8:c.C1413A:p.S471R	clinvar: UNK	Likely pathogenic	No	ESCC-P009
ESCC-0419	2	191759949	191759962	AAATACCTGTTCAT	-	GLS	exonic	frameshift deletion	ENSG00000115419	.	.	ENSG00000115419:ENST00000320717:exon2:c.458_471del:p.P155Yfs*13,ENSG00000115419:ENST00000338435:exon2:c.458_471del:p.P155Yfs*13;ENSG00000115419:ENST00000320717:exon2:c.458_471del:p.P155Yfs*13,ENSG00000115419:ENST00000338435:exon2:c.458_471del:p.P155Yfs*13	GLS:NM_001256310:exon2:c.458_471del:p.P155Yfs*13,GLS:NM_014905:exon2:c.458_471del:p.P155Yfs*13;GLS:NM_001256310:exon2:c.458_471del:p.P155Yfs*13,GLS:NM_014905:exon2:c.458_471del:p.P155Yfs*13	clinvar: UNK	Likely pathogenic	No	ESCC-P006
ESCC-0507	2	191785917	191785917	-	A	GLS	exonic	frameshift insertion	ENSG00000115419	.	.	ENSG00000115419:ENST00000320717:exon9:c.1118_1119insA:p.F373Lfs*3,ENSG00000115419:ENST00000338435:exon9:c.1118_1119insA:p.F373Lfs*3;ENSG00000115419:ENST00000320717:exon9:c.1118_1119insA:p.F373Lfs*3,ENSG00000115419:ENST00000338435:exon9:c.1118_1119insA:p.F373Lfs*3	GLS:NM_001256310:exon9:c.1118_1119insA:p.F373Lfs*3,GLS:NM_014905:exon9:c.1118_1119insA:p.F373Lfs*3;GLS:NM_001256310:exon9:c.1118_1119insA:p.F373Lfs*3,GLS:NM_014905:exon9:c.1118_1119insA:p.F373Lfs*3	clinvar: UNK	Likely pathogenic	No	ESCC-P009
ESCC-0508	7	2834753	2834753	G	A	GNA12	exonic	stopgain	ENSG00000146535	.	.	ENSG00000146535:ENST00000275364:exon2:c.C334T:p.R112X,ENSG00000146535:ENST00000447791:exon2:c.C79T:p.R27X,ENSG00000146535:ENST00000544127:exon2:c.C106T:p.R36X,ENSG00000146535:ENST00000407904:exon3:c.C157T:p.R53X	GNA12:NM_001293092:exon2:c.C334T:p.R112X,GNA12:NM_007353:exon2:c.C334T:p.R112X,GNA12:NM_001282441:exon3:c.C157T:p.R53X	clinvar: UNK	Pathogenic	No	ESCC-P009
ESCC-0482	9	80043850	80043850	G	T	GNA14	exonic	nonsynonymous SNV	ENSG00000156049	.	.	ENSG00000156049:ENST00000341700:exon5:c.C696A:p.D232E	GNA14:NM_004297:exon5:c.C696A:p.D232E	clinvar: UNK	Likely pathogenic	No	ESCC-P007
ESCC-0170	3	50293653	50293653	A	C	GNAI2	exonic	nonsynonymous SNV	ENSG00000114353	.	.	ENSG00000114353:ENST00000536647:exon4:c.A251C:p.Q84P,ENSG00000114353:ENST00000266027:exon5:c.A446C:p.Q149P,ENSG00000114353:ENST00000313601:exon5:c.A494C:p.Q165P,ENSG00000114353:ENST00000422163:exon5:c.A446C:p.Q149P,ENSG00000114353:ENST00000440628:exon5:c.A338C:p.Q113P,ENSG00000114353:ENST00000451956:exon5:c.A383C:p.Q128P	GNAI2:NM_001282618:exon4:c.A251C:p.Q84P,GNAI2:NM_001166425:exon5:c.A383C:p.Q128P,GNAI2:NM_001282617:exon5:c.A338C:p.Q113P,GNAI2:NM_001282620:exon5:c.A446C:p.Q149P,GNAI2:NM_002070:exon5:c.A494C:p.Q165P,GNAI2:NM_001282619:exon6:c.A446C:p.Q149P	clinvar: UNK	Likely pathogenic	No	ESCC-P002
ESCC-0403	12	6952978	6952978	-	T	GNB3	exonic	frameshift insertion	ENSG00000111664	.	.	ENSG00000111664:ENST00000435982:exon8:c.533dupT:p.F179Ifs*7,ENSG00000111664:ENST00000541257:exon8:c.533dupT:p.F179Ifs*7,ENSG00000111664:ENST00000541978:exon8:c.536dupT:p.F180Ifs*7,ENSG00000111664:ENST00000229264:exon9:c.536dupT:p.F180Ifs*7;ENSG00000111664:ENST00000435982:exon8:c.533dupT:p.F179Ifs*7,ENSG00000111664:ENST00000541257:exon8:c.533dupT:p.F179Ifs*7,ENSG00000111664:ENST00000541978:exon8:c…	GNB3:NM_001297571:exon8:c.533dupT:p.F179Ifs*7,GNB3:NM_002075:exon8:c.536dupT:p.F180Ifs*7;GNB3:NM_001297571:exon8:c.533dupT:p.F179Ifs*7,GNB3:NM_002075:exon8:c.536dupT:p.F180Ifs*7	clinvar: UNK	Likely pathogenic	No	ESCC-P006
ESCC-0086	9	36246117	36246117	T	A	GNE	exonic	nonsynonymous SNV	ENSG00000159921	rs139425890	3.228e-05	ENSG00000159921:ENST00000539208:exon2:c.A350T:p.D117V,ENSG00000159921:ENST00000539815:exon2:c.A527T:p.D176V,ENSG00000159921:ENST00000543356:exon2:c.A512T:p.D171V,ENSG00000159921:ENST00000377902:exon3:c.A527T:p.D176V,ENSG00000159921:ENST00000396594:exon3:c.A620T:p.D207V,ENSG00000159921:ENST00000447283:exon3:c.A527T:p.D176V	GNE:NM_001190384:exon2:c.A350T:p.D117V,GNE:NM_001190388:exon2:c.A512T:p.D171V,GNE:NM_001128227:exon3:c.A620T:p.D207V,GNE:NM_001190383:exon3:c.A527T:p.D176V,GNE:NM_005476:exon3:c.A527T:p.D176V	clinvar: Pathogenic/Likely_pathogenic	Likely pathogenic	No	ESCC-P001
ESCC-0275	9	36246117	36246117	T	A	GNE	exonic	nonsynonymous SNV	ENSG00000159921	rs139425890	3.228e-05	ENSG00000159921:ENST00000539208:exon2:c.A350T:p.D117V,ENSG00000159921:ENST00000539815:exon2:c.A527T:p.D176V,ENSG00000159921:ENST00000543356:exon2:c.A512T:p.D171V,ENSG00000159921:ENST00000377902:exon3:c.A527T:p.D176V,ENSG00000159921:ENST00000396594:exon3:c.A620T:p.D207V,ENSG00000159921:ENST00000447283:exon3:c.A527T:p.D176V	GNE:NM_001190384:exon2:c.A350T:p.D117V,GNE:NM_001190388:exon2:c.A512T:p.D171V,GNE:NM_001128227:exon3:c.A620T:p.D207V,GNE:NM_001190383:exon3:c.A527T:p.D176V,GNE:NM_005476:exon3:c.A527T:p.D176V	clinvar: Pathogenic/Likely_pathogenic	Likely pathogenic	No	ESCC-P003
ESCC-0278	9	36249358	36249358	G	A	GNE	exonic	stopgain	ENSG00000159921	.	.	ENSG00000159921:ENST00000396594:exon2:c.C88T:p.Q30X	GNE:NM_001128227:exon2:c.C88T:p.Q30X	clinvar: Likely_pathogenic	Pathogenic	No	ESCC-P003
ESCC-0242	9	36246117	36246117	T	A	GNE	exonic	nonsynonymous SNV	ENSG00000159921	rs139425890	3.228e-05	ENSG00000159921:ENST00000539208:exon2:c.A350T:p.D117V,ENSG00000159921:ENST00000539815:exon2:c.A527T:p.D176V,ENSG00000159921:ENST00000543356:exon2:c.A512T:p.D171V,ENSG00000159921:ENST00000377902:exon3:c.A527T:p.D176V,ENSG00000159921:ENST00000396594:exon3:c.A620T:p.D207V,ENSG00000159921:ENST00000447283:exon3:c.A527T:p.D176V	GNE:NM_001190384:exon2:c.A350T:p.D117V,GNE:NM_001190388:exon2:c.A512T:p.D171V,GNE:NM_001128227:exon3:c.A620T:p.D207V,GNE:NM_001190383:exon3:c.A527T:p.D176V,GNE:NM_005476:exon3:c.A527T:p.D176V	clinvar: Pathogenic/Likely_pathogenic	Likely pathogenic	No	ESCC-P003
ESCC-0222	9	36246117	36246117	T	A	GNE	exonic	nonsynonymous SNV	ENSG00000159921	rs139425890	3.228e-05	ENSG00000159921:ENST00000539208:exon2:c.A350T:p.D117V,ENSG00000159921:ENST00000539815:exon2:c.A527T:p.D176V,ENSG00000159921:ENST00000543356:exon2:c.A512T:p.D171V,ENSG00000159921:ENST00000377902:exon3:c.A527T:p.D176V,ENSG00000159921:ENST00000396594:exon3:c.A620T:p.D207V,ENSG00000159921:ENST00000447283:exon3:c.A527T:p.D176V	GNE:NM_001190384:exon2:c.A350T:p.D117V,GNE:NM_001190388:exon2:c.A512T:p.D171V,GNE:NM_001128227:exon3:c.A620T:p.D207V,GNE:NM_001190383:exon3:c.A527T:p.D176V,GNE:NM_005476:exon3:c.A527T:p.D176V	clinvar: Pathogenic/Likely_pathogenic	Likely pathogenic	No	ESCC-P003
ESCC-0216	1	231401102	231401102	G	A	GNPAT	exonic	nonsynonymous SNV	ENSG00000116906	rs121434439	.	ENSG00000116906:ENST00000366646:exon4:c.G449A:p.R150H,ENSG00000116906:ENST00000436239:exon4:c.G449A:p.R150H,ENSG00000116906:ENST00000366647:exon5:c.G632A:p.R211H,ENSG00000116906:ENST00000416000:exon5:c.G602A:p.R201H	GNPAT:NM_001316350:exon4:c.G449A:p.R150H,GNPAT:NM_014236:exon5:c.G632A:p.R211H	clinvar: Pathogenic	Likely pathogenic	No	ESCC-P003
ESCC-0545	12	102190541	102190541	C	T	GNPTAB	splicing	.	ENSG00000111670	.	.	.	.	clinvar: UNK	Pathogenic	No	ESCC-P009
ESCC-0030	16	1412875	1412888	CCCAGCACGGCATC	-	GNPTG	exonic	frameshift deletion	ENSG00000090581	.	.	ENSG00000090581:ENST00000204679:exon10:c.791_804del:p.Q265Lfs*29;ENSG00000090581:ENST00000204679:exon10:c.791_804del:p.Q265Lfs*29	GNPTG:NM_032520:exon10:c.791_804del:p.Q265Lfs*29;GNPTG:NM_032520:exon10:c.791_804del:p.Q265Lfs*29	clinvar: UNK	Likely pathogenic	No	ESCC-P001
ESCC-0233	4	68619533	68619533	T	C	GNRHR	exonic	nonsynonymous SNV	ENSG00000109163	.	.	ENSG00000109163:ENST00000226413:exon1:c.A521G:p.Q174R,ENSG00000109163:ENST00000420975:exon1:c.A521G:p.Q174R	GNRHR:NM_000406:exon1:c.A521G:p.Q174R,GNRHR:NM_001012763:exon1:c.A521G:p.Q174R	clinvar: UNK	Likely pathogenic	No	ESCC-P003
ESCC-0038	4	68619737	68619737	T	C	GNRHR	exonic	nonsynonymous SNV	ENSG00000109163	rs104893836	0.002	ENSG00000109163:ENST00000226413:exon1:c.A317G:p.Q106R,ENSG00000109163:ENST00000420975:exon1:c.A317G:p.Q106R	GNRHR:NM_000406:exon1:c.A317G:p.Q106R,GNRHR:NM_001012763:exon1:c.A317G:p.Q106R	clinvar: Pathogenic/Likely_pathogenic	Benign	No	ESCC-P001
ESCC-0098	1	170511734	170511734	G	T	GORAB	splicing	.	ENSG00000120370	.	.	.	.	clinvar: UNK	Pathogenic	No	ESCC-P001
ESCC-0023	12	50501861	50501861	G	T	GPD1	exonic	stopgain	ENSG00000167588	.	.	ENSG00000167588:ENST00000301149:exon7:c.G901T:p.E301X,ENSG00000167588:ENST00000548814:exon7:c.G832T:p.E278X	GPD1:NM_001257199:exon7:c.G832T:p.E278X,GPD1:NM_005276:exon7:c.G901T:p.E301X	clinvar: UNK	Pathogenic	No	ESCC-P001
ESCC-0549	12	50499472	50499472	G	A	GPD1	splicing	.	ENSG00000167588	.	.	.	.	clinvar: UNK	Pathogenic	No	ESCC-P009
ESCC-0019	2	157425457	157425457	T	C	GPD2	exonic	nonsynonymous SNV	ENSG00000115159	.	.	ENSG00000115159:ENST00000409125:exon6:c.T605C:p.L202P,ENSG00000115159:ENST00000310454:exon10:c.T1286C:p.L429P,ENSG00000115159:ENST00000409674:exon10:c.T1286C:p.L429P,ENSG00000115159:ENST00000409861:exon10:c.T1286C:p.L429P,ENSG00000115159:ENST00000438166:exon10:c.T1286C:p.L429P	GPD2:NM_000408:exon10:c.T1286C:p.L429P,GPD2:NM_001083112:exon10:c.T1286C:p.L429P	clinvar: UNK	Likely pathogenic	No	ESCC-P001
ESCC-0194	2	157413978	157413978	C	T	GPD2	exonic	nonsynonymous SNV	ENSG00000115159	rs771535457	.	ENSG00000115159:ENST00000409125:exon5:c.C368T:p.T123M,ENSG00000115159:ENST00000310454:exon9:c.C1049T:p.T350M,ENSG00000115159:ENST00000409674:exon9:c.C1049T:p.T350M,ENSG00000115159:ENST00000409861:exon9:c.C1049T:p.T350M,ENSG00000115159:ENST00000438166:exon9:c.C1049T:p.T350M,ENSG00000115159:ENST00000540309:exon9:c.C1049T:p.T350M	GPD2:NM_000408:exon9:c.C1049T:p.T350M,GPD2:NM_001083112:exon9:c.C1049T:p.T350M	clinvar: UNK	Likely pathogenic	No	ESCC-P002
ESCC-0298	2	157427697	157427697	C	T	GPD2	exonic	nonsynonymous SNV	ENSG00000115159	rs746390648	.	ENSG00000115159:ENST00000409125:exon9:c.C979T:p.R327C,ENSG00000115159:ENST00000310454:exon13:c.C1660T:p.R554C,ENSG00000115159:ENST00000409674:exon13:c.C1660T:p.R554C,ENSG00000115159:ENST00000409861:exon13:c.C1660T:p.R554C,ENSG00000115159:ENST00000438166:exon13:c.C1660T:p.R554C	GPD2:NM_000408:exon13:c.C1660T:p.R554C,GPD2:NM_001083112:exon13:c.C1660T:p.R554C	clinvar: UNK	Likely pathogenic	No	ESCC-P003
ESCC-0354	2	157414022	157414022	C	G	GPD2	exonic	nonsynonymous SNV	ENSG00000115159	.	.	ENSG00000115159:ENST00000409125:exon5:c.C412G:p.P138A,ENSG00000115159:ENST00000310454:exon9:c.C1093G:p.P365A,ENSG00000115159:ENST00000409674:exon9:c.C1093G:p.P365A,ENSG00000115159:ENST00000409861:exon9:c.C1093G:p.P365A,ENSG00000115159:ENST00000438166:exon9:c.C1093G:p.P365A,ENSG00000115159:ENST00000540309:exon9:c.C1093G:p.P365A	GPD2:NM_000408:exon9:c.C1093G:p.P365A,GPD2:NM_001083112:exon9:c.C1093G:p.P365A	clinvar: UNK	Likely pathogenic	No	ESCC-P004
ESCC-0443	2	157427653	157427653	A	G	GPD2	exonic	nonsynonymous SNV	ENSG00000115159	.	.	ENSG00000115159:ENST00000409125:exon9:c.A935G:p.Y312C,ENSG00000115159:ENST00000310454:exon13:c.A1616G:p.Y539C,ENSG00000115159:ENST00000409674:exon13:c.A1616G:p.Y539C,ENSG00000115159:ENST00000409861:exon13:c.A1616G:p.Y539C,ENSG00000115159:ENST00000438166:exon13:c.A1616G:p.Y539C	GPD2:NM_000408:exon13:c.A1616G:p.Y539C,GPD2:NM_001083112:exon13:c.A1616G:p.Y539C	clinvar: UNK	Likely pathogenic	No	ESCC-P006
ESCC-0433	19	34872423	34872423	A	G	GPI	exonic	nonsynonymous SNV	ENSG00000105220	rs747547577	.	ENSG00000105220:ENST00000356487:exon9:c.A803G:p.D268G,ENSG00000105220:ENST00000415930:exon9:c.A836G:p.D279G,ENSG00000105220:ENST00000586425:exon9:c.A803G:p.D268G,ENSG00000105220:ENST00000588991:exon10:c.A848G:p.D283G	GPI:NM_001289790:exon8:c.A719G:p.D240G,GPI:NM_000175:exon9:c.A803G:p.D268G,GPI:NM_001184722:exon9:c.A836G:p.D279G,GPI:NM_001329911:exon9:c.A803G:p.D268G,GPI:NM_001289789:exon10:c.A920G:p.D307G,GPI:NM_001329909:exon10:c.A803G:p.D268G,GPI:NM_001329910:exon10:c.A803G:p.D268G	clinvar: UNK	Likely pathogenic	No	ESCC-P006
ESCC-0555	19	34890647	34890647	G	A	GPI	exonic	nonsynonymous SNV	ENSG00000105220	rs552424309	.	ENSG00000105220:ENST00000356487:exon17:c.G1498A:p.V500I,ENSG00000105220:ENST00000415930:exon17:c.G1531A:p.V511I,ENSG00000105220:ENST00000588991:exon18:c.G1543A:p.V515I	GPI:NM_001289790:exon16:c.G1414A:p.V472I,GPI:NM_000175:exon17:c.G1498A:p.V500I,GPI:NM_001184722:exon17:c.G1531A:p.V511I,GPI:NM_001329911:exon17:c.G1471A:p.V491I,GPI:NM_001289789:exon18:c.G1615A:p.V539I,GPI:NM_001329909:exon18:c.G1498A:p.V500I,GPI:NM_001329910:exon18:c.G1498A:p.V500I	clinvar: UNK	Likely pathogenic	No	ESCC-P009
ESCC-0151	7	23299622	23299622	C	T	GPNMB	exonic	stopgain	ENSG00000136235	rs140352180	0.0002	ENSG00000136235:ENST00000539136:exon3:c.C268T:p.R90X,ENSG00000136235:ENST00000453162:exon4:c.C391T:p.R131X,ENSG00000136235:ENST00000258733:exon5:c.C565T:p.R189X,ENSG00000136235:ENST00000381990:exon5:c.C565T:p.R189X	GPNMB:NM_001005340:exon5:c.C565T:p.R189X,GPNMB:NM_002510:exon5:c.C565T:p.R189X	clinvar: Pathogenic	Pathogenic	No	ESCC-P002
ESCC-0238	7	23296685	23296685	G	A	GPNMB	splicing	.	ENSG00000136235;ENSG00000136235	rs775142701	.	ENSG00000136235:ENST00000409458:exon4:c.G542A:p.G181D	.	clinvar: UNK	Pathogenic	No	ESCC-P003
ESCC-0230	7	23299622	23299622	C	T	GPNMB	exonic	stopgain	ENSG00000136235	rs140352180	0.0002	ENSG00000136235:ENST00000539136:exon3:c.C268T:p.R90X,ENSG00000136235:ENST00000453162:exon4:c.C391T:p.R131X,ENSG00000136235:ENST00000258733:exon5:c.C565T:p.R189X,ENSG00000136235:ENST00000381990:exon5:c.C565T:p.R189X	GPNMB:NM_001005340:exon5:c.C565T:p.R189X,GPNMB:NM_002510:exon5:c.C565T:p.R189X	clinvar: Pathogenic	Pathogenic	No	ESCC-P003
ESCC-0083	1	168073896	168073896	A	C	GPR161	exonic	nonsynonymous SNV	ENSG00000143147	.	.	ENSG00000143147:ENST00000271357:exon1:c.T193G:p.F65V,ENSG00000143147:ENST00000361697:exon3:c.T193G:p.F65V,ENSG00000143147:ENST00000367835:exon3:c.T193G:p.F65V,ENSG00000143147:ENST00000537209:exon3:c.T253G:p.F85V,ENSG00000143147:ENST00000367838:exon4:c.T193G:p.F65V	GPR161:NM_001267611:exon2:c.T244G:p.F82V,GPR161:NM_001349633:exon2:c.T193G:p.F65V,GPR161:NM_001267609:exon3:c.T253G:p.F85V,GPR161:NM_001267610:exon3:c.T193G:p.F65V,GPR161:NM_001349632:exon4:c.T193G:p.F65V,GPR161:NM_001349634:exon4:c.T193G:p.F65V,GPR161:NM_153832:exon4:c.T193G:p.F65V	clinvar: UNK	Likely pathogenic	No	ESCC-P001
ESCC-0558	17	80010157	80010157	C	A	GPS1	exonic	stopgain	ENSG00000169727	.	.	ENSG00000169727:ENST00000578392:exon2:c.C59A:p.S20X,ENSG00000169727:ENST00000583641:exon2:c.C59A:p.S20X,ENSG00000169727:ENST00000583885:exon2:c.C56A:p.S19X	GPS1:NM_001321089:exon2:c.C59A:p.S20X,GPS1:NM_001321090:exon2:c.C59A:p.S20X,GPS1:NM_001321091:exon2:c.C59A:p.S20X	clinvar: UNK	Likely pathogenic	No	ESCC-P009
ESCC-0503	1	109428201	109428201	G	T	GPSM2	splicing	.	ENSG00000121957	.	.	.	.	clinvar: UNK	Pathogenic	No	ESCC-P009
ESCC-0210	9	37432132	37432133	TG	-	GRHPR	exonic	frameshift deletion	ENSG00000137106	rs180177321	3.23e-05	ENSG00000137106:ENST00000318158:exon8:c.862_863del:p.V289Dfs*22,ENSG00000137106:ENST00000607784:exon8:c.862_863del:p.C288Wfs*27;ENSG00000137106:ENST00000318158:exon8:c.862_863del:p.V289Dfs*22,ENSG00000137106:ENST00000607784:exon8:c.862_863del:p.C288Wfs*27	GRHPR:NM_012203:exon8:c.862_863del:p.V289Dfs*22;GRHPR:NM_012203:exon8:c.862_863del:p.V289Dfs*22	clinvar: Pathogenic/Likely_pathogenic	Pathogenic	No	ESCC-P003
ESCC-0394	11	105845192	105845192	T	-	GRIA4	exonic	frameshift deletion	ENSG00000152578	.	.	ENSG00000152578:ENST00000525187:exon15:c.2565delT:p.F856Lfs*12,ENSG00000152578:ENST00000393127:exon16:c.2565delT:p.F856Lfs*12;ENSG00000152578:ENST00000525187:exon15:c.2565delT:p.F856Lfs*12,ENSG00000152578:ENST00000393127:exon16:c.2565delT:p.F856Lfs*12	GRIA4:NM_001077243:exon16:c.2565delT:p.F856Lfs*12;GRIA4:NM_001077243:exon16:c.2565delT:p.F856Lfs*12	clinvar: UNK	Likely pathogenic	No	ESCC-P006
ESCC-0384	4	94411792	94411792	G	A	GRID2	exonic	nonsynonymous SNV	ENSG00000152208	rs377255210	9.719e-05	ENSG00000152208:ENST00000510992:exon11:c.G1576A:p.G526R,ENSG00000152208:ENST00000282020:exon12:c.G1861A:p.G621R	GRID2:NM_001286838:exon11:c.G1576A:p.G526R,GRID2:NM_001510:exon12:c.G1861A:p.G621R	clinvar: UNK	Likely pathogenic	No	ESCC-P006
ESCC-0060	16	10273905	10273905	C	T	GRIN2A	exonic	nonsynonymous SNV	ENSG00000183454	.	.	ENSG00000183454:ENST00000396575:exon1:c.G364A:p.V122I,ENSG00000183454:ENST00000562109:exon1:c.G364A:p.V122I,ENSG00000183454:ENST00000330684:exon2:c.G364A:p.V122I,ENSG00000183454:ENST00000404927:exon2:c.G364A:p.V122I,ENSG00000183454:ENST00000396573:exon3:c.G364A:p.V122I	GRIN2A:NM_001134407:exon2:c.G364A:p.V122I,GRIN2A:NM_001134408:exon2:c.G364A:p.V122I,GRIN2A:NM_000833:exon3:c.G364A:p.V122I	clinvar: UNK	Likely pathogenic	No	ESCC-P001
ESCC-0502	16	10274064	10274064	C	A	GRIN2A	exonic	nonsynonymous SNV	ENSG00000183454	.	.	ENSG00000183454:ENST00000396575:exon1:c.G205T:p.V69L,ENSG00000183454:ENST00000562109:exon1:c.G205T:p.V69L,ENSG00000183454:ENST00000330684:exon2:c.G205T:p.V69L,ENSG00000183454:ENST00000404927:exon2:c.G205T:p.V69L,ENSG00000183454:ENST00000396573:exon3:c.G205T:p.V69L	GRIN2A:NM_001134407:exon2:c.G205T:p.V69L,GRIN2A:NM_001134408:exon2:c.G205T:p.V69L,GRIN2A:NM_000833:exon3:c.G205T:p.V69L	clinvar: UNK	Likely pathogenic	No	ESCC-P009
ESCC-0014	3	7620242	7620242	G	T	GRM7	exonic	nonsynonymous SNV	ENSG00000196277	.	.	ENSG00000196277:ENST00000357716:exon8:c.G1649T:p.G550V,ENSG00000196277:ENST00000389335:exon8:c.G1649T:p.G550V,ENSG00000196277:ENST00000389336:exon8:c.G1649T:p.G550V,ENSG00000196277:ENST00000402647:exon8:c.G1649T:p.G550V,ENSG00000196277:ENST00000403881:exon8:c.G1649T:p.G550V,ENSG00000196277:ENST00000440923:exon8:c.G1649T:p.G550V,ENSG00000196277:ENST00000467425:exon8:c.G1649T:p.G550V,ENSG0000019627…	GRM7:NM_000844:exon8:c.G1649T:p.G550V,GRM7:NM_181874:exon8:c.G1649T:p.G550V	clinvar: UNK	Likely pathogenic	No	ESCC-P001
ESCC-0344	4	42965092	42965092	C	T	GRXCR1	exonic	stopgain	ENSG00000215203	.	.	ENSG00000215203:ENST00000399770:exon2:c.C568T:p.R190X	GRXCR1:NM_001080476:exon2:c.C568T:p.R190X	clinvar: UNK	Pathogenic	No	ESCC-P004
ESCC-0238	3	120469496	120469496	-	C	GTF2E1	exonic	frameshift insertion	ENSG00000153767	.	.	ENSG00000153767:ENST00000283875:exon2:c.98dupC:p.D35Gfs*21,ENSG00000153767:ENST00000484715:exon3:c.98dupC:p.D35Gfs*15,ENSG00000153767:ENST00000492959:exon3:c.98dupC:p.D35Gfs*21;ENSG00000153767:ENST00000283875:exon2:c.98dupC:p.D35Gfs*21,ENSG00000153767:ENST00000484715:exon3:c.98dupC:p.D35Gfs*15,ENSG00000153767:ENST00000492959:exon3:c.98dupC:p.D35Gfs*21	GTF2E1:NM_005513:exon2:c.98dupC:p.D35Gfs*21;GTF2E1:NM_005513:exon2:c.98dupC:p.D35Gfs*21	clinvar: UNK	Likely pathogenic	No	ESCC-P003
ESCC-0232	17	7907383	7907383	C	G	GUCY2D	exonic	nonsynonymous SNV	ENSG00000132518	.	.	ENSG00000132518:ENST00000254854:exon3:c.C935G:p.T312R	GUCY2D:NM_000180:exon3:c.C935G:p.T312R	clinvar: UNK	Likely pathogenic	No	ESCC-P003
ESCC-0044	3	148714148	148714148	A	-	GYG1	exonic	frameshift deletion	ENSG00000163754	.	.	ENSG00000163754:ENST00000296048:exon3:c.203delA:p.D68Vfs*5,ENSG00000163754:ENST00000345003:exon3:c.203delA:p.D68Vfs*5,ENSG00000163754:ENST00000461191:exon3:c.203delA:p.D68Vfs*5,ENSG00000163754:ENST00000473005:exon3:c.65delA:p.D22Vfs*5,ENSG00000163754:ENST00000483267:exon3:c.203delA:p.D68Vfs*5,ENSG00000163754:ENST00000484197:exon3:c.203delA:p.D68Vfs*5,ENSG00000163754:ENST00000492285:exon4:c.65delA…	GYG1:NM_001184720:exon3:c.203delA:p.D68Vfs*5,GYG1:NM_001184721:exon3:c.203delA:p.D68Vfs*5,GYG1:NM_004130:exon3:c.203delA:p.D68Vfs*5;GYG1:NM_001184720:exon3:c.203delA:p.D68Vfs*5,GYG1:NM_001184721:exon3:c.203delA:p.D68Vfs*5,GYG1:NM_004130:exon3:c.203delA:p.D68Vfs*5	clinvar: UNK	Likely pathogenic	No	ESCC-P001
ESCC-0232	1	9305032	9305033	TC	-	H6PD	exonic	frameshift deletion	ENSG00000049239	.	.	ENSG00000049239:ENST00000377403:exon2:c.39_40del:p.L14Gfs*25,ENSG00000049239:ENST00000602477:exon2:c.72_73del:p.L25Gfs*25;ENSG00000049239:ENST00000377403:exon2:c.39_40del:p.L14Gfs*25,ENSG00000049239:ENST00000602477:exon2:c.72_73del:p.L25Gfs*25	H6PD:NM_001282587:exon2:c.72_73del:p.L25Gfs*25,H6PD:NM_004285:exon2:c.39_40del:p.L14Gfs*25;H6PD:NM_001282587:exon2:c.72_73del:p.L25Gfs*25,H6PD:NM_004285:exon2:c.39_40del:p.L14Gfs*25	clinvar: UNK	Likely pathogenic	No	ESCC-P003
ESCC-0084	2	42996893	42996905	CCTGCCTGCAGCT	-	HAAO	exonic	frameshift deletion	ENSG00000162882	.	.	ENSG00000162882:ENST00000294973:exon7:c.578_590del:p.E193Afs*15,ENSG00000162882:ENST00000431905:exon8:c.476_488del:p.E159Afs*14;ENSG00000162882:ENST00000294973:exon7:c.578_590del:p.E193Afs*15,ENSG00000162882:ENST00000431905:exon8:c.476_488del:p.E159Afs*14	HAAO:NM_012205:exon7:c.578_590del:p.E193Afs*15;HAAO:NM_012205:exon7:c.578_590del:p.E193Afs*15	clinvar: UNK	Likely pathogenic	No	ESCC-P001
ESCC-0142	6	105219951	105219951	T	C	HACE1	splicing	.	ENSG00000085382	.	.	.	.	clinvar: UNK	Pathogenic	No	ESCC-P002
ESCC-0137	2	26417450	26417450	G	A	HADHA	exonic	stopgain	ENSG00000084754	rs137852771	.	ENSG00000084754:ENST00000492433:exon2:c.C136T:p.R46X,ENSG00000084754:ENST00000380649:exon16:c.C1678T:p.R560X	HADHA:NM_000182:exon16:c.C1678T:p.R560X	clinvar: Pathogenic	Pathogenic	No	ESCC-P002
ESCC-0344	2	26453147	26453147	C	A	HADHA	exonic	nonsynonymous SNV	ENSG00000084754	rs116320983	0.0007	ENSG00000084754:ENST00000457468:exon6:c.G328T:p.A110S,ENSG00000084754:ENST00000380649:exon7:c.G589T:p.A197S	HADHA:NM_000182:exon7:c.G589T:p.A197S	clinvar: Conflicting_interpretations_of_pathogenicity	Likely pathogenic	No	ESCC-P004
ESCC-0327	2	26453147	26453147	C	A	HADHA	exonic	nonsynonymous SNV	ENSG00000084754	rs116320983	0.0007	ENSG00000084754:ENST00000457468:exon6:c.G328T:p.A110S,ENSG00000084754:ENST00000380649:exon7:c.G589T:p.A197S	HADHA:NM_000182:exon7:c.G589T:p.A197S	clinvar: Conflicting_interpretations_of_pathogenicity	Likely pathogenic	No	ESCC-P004
ESCC-0035	2	26508414	26508414	T	C	HADHB	exonic	nonsynonymous SNV	ENSG00000138029	rs267606859	.	ENSG00000138029:ENST00000405867:exon13:c.T995C:p.V332A,ENSG00000138029:ENST00000537713:exon14:c.T1319C:p.V440A,ENSG00000138029:ENST00000317799:exon15:c.T1364C:p.V455A,ENSG00000138029:ENST00000545822:exon16:c.T1298C:p.V433A	HADHB:NM_001281512:exon14:c.T1319C:p.V440A,HADHB:NM_000183:exon15:c.T1364C:p.V455A,HADHB:NM_001281513:exon16:c.T1298C:p.V433A	clinvar: UNK	Likely pathogenic	No	ESCC-P001
ESCC-0505	19	35775840	35775840	G	A	HAMP	splicing	.	ENSG00000105697	rs202098787	3.237e-05	.	.	clinvar: UNK	Pathogenic	No	ESCC-P009
ESCC-0133	16	223597	223597	T	C	HBA2	exonic	stoploss	ENSG00000188536	rs41464951	6.623e-05	ENSG00000188536:ENST00000251595:exon3:c.T427C:p.X143Q,ENSG00000188536:ENST00000397806:exon3:c.T331C:p.X111Q	HBA2:NM_000517:exon3:c.T427C:p.X143Q	clinvar: Pathogenic	Likely pathogenic	No	ESCC-P002
ESCC-0380	11	5247993	5247996	AAAG	-	HBB	exonic	frameshift deletion	ENSG00000244734	rs281864900	9.691e-05	ENSG00000244734:ENST00000335295:exon2:c.126_129del:p.F42Lfs*19,ENSG00000244734:ENST00000380315:exon4:c.126_129del:p.F42Lfs*19;ENSG00000244734:ENST00000335295:exon2:c.126_129del:p.F42Lfs*19,ENSG00000244734:ENST00000380315:exon4:c.126_129del:p.F42Lfs*19	HBB:NM_000518:exon2:c.126_129del:p.F42Lfs*19;HBB:NM_000518:exon2:c.126_129del:p.F42Lfs*19	clinvar: Pathogenic	Pathogenic	No	ESCC-P005
ESCC-0406	11	5248173	5248173	C	T	HBB	exonic	nonsynonymous SNV	ENSG00000244734	rs33950507	3.228e-05	ENSG00000244734:ENST00000335295:exon1:c.G79A:p.E27K,ENSG00000244734:ENST00000380315:exon3:c.G79A:p.E27K	HBB:NM_000518:exon1:c.G79A:p.E27K	clinvar: UNK	Uncertain significance	No	ESCC-P006
ESCC-0433	11	5248173	5248173	C	T	HBB	exonic	nonsynonymous SNV	ENSG00000244734	rs33950507	3.228e-05	ENSG00000244734:ENST00000335295:exon1:c.G79A:p.E27K,ENSG00000244734:ENST00000380315:exon3:c.G79A:p.E27K	HBB:NM_000518:exon1:c.G79A:p.E27K	clinvar: UNK	Uncertain significance	No	ESCC-P006
ESCC-0447	11	5248173	5248173	C	T	HBB	exonic	nonsynonymous SNV	ENSG00000244734	rs33950507	3.228e-05	ENSG00000244734:ENST00000335295:exon1:c.G79A:p.E27K,ENSG00000244734:ENST00000380315:exon3:c.G79A:p.E27K	HBB:NM_000518:exon1:c.G79A:p.E27K	clinvar: UNK	Uncertain significance	No	ESCC-P006
ESCC-0472	11	5248050	5248050	C	T	HBB	intronic	.	ENSG00000244734	rs35004220	6.459e-05	.	.	clinvar: Pathogenic	Uncertain significance	No	ESCC-P006
ESCC-0287	6	135358101	135358101	-	T	HBS1L	exonic	frameshift insertion	ENSG00000112339	.	.	ENSG00000112339:ENST00000367822:exon5:c.1493dupA:p.N498Kfs*21;ENSG00000112339:ENST00000367822:exon5:c.1493dupA:p.N498Kfs*21	HBS1L:NM_001145207:exon5:c.1493dupA:p.N498Kfs*21;HBS1L:NM_001145207:exon5:c.1493dupA:p.N498Kfs*21	clinvar: UNK	Likely pathogenic	No	ESCC-P003
ESCC-0462	5	141005633	141005633	T	C	HDAC3	exonic	nonsynonymous SNV	ENSG00000171720	.	.	ENSG00000171720:ENST00000305264:exon12:c.A926G:p.Y309C	HDAC3:NM_001355040:exon10:c.A467G:p.Y156C,HDAC3:NM_001355041:exon11:c.A365G:p.Y122C,HDAC3:NM_001355039:exon12:c.A926G:p.Y309C,HDAC3:NM_003883:exon12:c.A926G:p.Y309C	clinvar: UNK	Likely pathogenic	No	ESCC-P006
ESCC-0571	12	112757069	112757069	C	A	HECTD4	exonic	stopgain	ENSG00000173064	.	.	ENSG00000173064:ENST00000377560:exon2:c.G223T:p.E75X,ENSG00000173064:ENST00000550722:exon2:c.G223T:p.E75X	HECTD4:NM_001109662:exon2:c.G655T:p.E219X	clinvar: UNK	Pathogenic	No	ESCC-P009
ESCC-0030	17	65147267	65147267	G	A	HELZ	exonic	nonsynonymous SNV	ENSG00000198265	.	.	ENSG00000198265:ENST00000579953:exon16:c.C2254T:p.H752Y,ENSG00000198265:ENST00000358691:exon18:c.C2251T:p.H751Y,ENSG00000198265:ENST00000580168:exon18:c.C2254T:p.H752Y	HELZ:NM_001330447:exon18:c.C2254T:p.H752Y,HELZ:NM_014877:exon18:c.C2251T:p.H751Y	clinvar: UNK	Likely pathogenic	No	ESCC-P001
ESCC-0535	17	65144755	65144755	G	A	HELZ	exonic	nonsynonymous SNV	ENSG00000198265	.	.	ENSG00000198265:ENST00000579953:exon18:c.C2554T:p.H852Y,ENSG00000198265:ENST00000358691:exon20:c.C2551T:p.H851Y,ENSG00000198265:ENST00000580168:exon20:c.C2554T:p.H852Y	HELZ:NM_001330447:exon20:c.C2554T:p.H852Y,HELZ:NM_014877:exon20:c.C2551T:p.H851Y	clinvar: UNK	Likely pathogenic	No	ESCC-P009
ESCC-0570	15	63972748	63972758	CCCAAAAGAAA	-	HERC1	exonic	frameshift deletion	ENSG00000103657	.	.	ENSG00000103657:ENST00000443617:exon35:c.6443_6453del:p.I2148Kfs*11;ENSG00000103657:ENST00000443617:exon35:c.6443_6453del:p.I2148Kfs*11	HERC1:NM_003922:exon35:c.6443_6453del:p.I2148Kfs*11;HERC1:NM_003922:exon35:c.6443_6453del:p.I2148Kfs*11	clinvar: UNK	Likely pathogenic	No	ESCC-P009
ESCC-0328	15	28419577	28419577	G	A	HERC2	exonic	stopgain	ENSG00000128731	rs371406398	0.0002	ENSG00000128731:ENST00000261609:exon65:c.C10021T:p.Q3341X	HERC2:NM_004667:exon65:c.C10021T:p.Q3341X	clinvar: UNK	Pathogenic	No	ESCC-P004
ESCC-0295	3	57232482	57232491	ATAGCAGTTT	-	HESX1	exonic	frameshift deletion	ENSG00000163666	.	.	ENSG00000163666:ENST00000295934:exon3:c.387_396del:p.N130Lfs*9;ENSG00000163666:ENST00000295934:exon3:c.387_396del:p.N130Lfs*9	HESX1:NM_003865:exon3:c.387_396del:p.N130Lfs*9;HESX1:NM_003865:exon3:c.387_396del:p.N130Lfs*9	clinvar: UNK	Likely pathogenic	No	ESCC-P003
ESCC-0413	15	72642925	72642925	G	A	HEXA	exonic	nonsynonymous SNV	ENSG00000213614	rs121907970	0.0018	ENSG00000213614:ENST00000429918:exon5:c.C220T:p.R74W,ENSG00000213614:ENST00000268097:exon7:c.C739T:p.R247W,ENSG00000213614:ENST00000457859:exon7:c.C163T:p.R55W,ENSG00000213614:ENST00000566304:exon7:c.C772T:p.R258W,ENSG00000213614:ENST00000567159:exon7:c.C739T:p.R247W,ENSG00000213614:ENST00000569410:exon7:c.C739T:p.R247W	HEXA:NM_000520:exon7:c.C739T:p.R247W,HEXA:NM_001318825:exon7:c.C772T:p.R258W	clinvar: Conflicting_interpretations_of_pathogenicity,_other	Likely pathogenic	No	ESCC-P006
ESCC-0057	5	74009392	74009392	C	G	HEXB	exonic	nonsynonymous SNV	ENSG00000049860	.	.	ENSG00000049860:ENST00000261416:exon7:c.C833G:p.A278G,ENSG00000049860:ENST00000511181:exon7:c.C158G:p.A53G	HEXB:NM_000521:exon7:c.C833G:p.A278G,HEXB:NM_001292004:exon7:c.C158G:p.A53G	clinvar: UNK	Likely pathogenic	No	ESCC-P001
ESCC-0554	6	26091068	26091068	G	A	HFE	ncRNA_exonic;splicing	.	ENSG00000010704	.	.	.	.	clinvar: UNK	Pathogenic	Yes	ESCC-P009
ESCC-0513	1	91781511	91781514	TATC	-	HFM1	exonic	frameshift deletion	ENSG00000162669	.	.	ENSG00000162669:ENST00000370424:exon24:c.2035_2038del:p.D679Rfs*6,ENSG00000162669:ENST00000294696:exon28:c.694_697del:p.D232Rfs*6,ENSG00000162669:ENST00000370425:exon28:c.2998_3001del:p.D1000Rfs*6;ENSG00000162669:ENST00000370424:exon24:c.2035_2038del:p.D679Rfs*6,ENSG00000162669:ENST00000294696:exon28:c.694_697del:p.D232Rfs*6,ENSG00000162669:ENST00000370425:exon28:c.2998_3001del:p.D1000Rfs*6	HFM1:NM_001017975:exon28:c.2998_3001del:p.D1000Rfs*6;HFM1:NM_001017975:exon28:c.2998_3001del:p.D1000Rfs*6	clinvar: UNK	Likely pathogenic	No	ESCC-P009
ESCC-0408	7	81335062	81335062	C	T	HGF	exonic	nonsynonymous SNV	ENSG00000019991	rs538415452	3.244e-05	ENSG00000019991:ENST00000222390:exon16:c.G1765A:p.V589I,ENSG00000019991:ENST00000457544:exon16:c.G1750A:p.V584I	HGF:NM_000601:exon16:c.G1765A:p.V589I,HGF:NM_001010932:exon16:c.G1750A:p.V584I	clinvar: Conflicting_interpretations_of_pathogenicity	Likely pathogenic	No	ESCC-P006
ESCC-0273	10	71146124	71146124	G	A	HK1	exonic	nonsynonymous SNV	ENSG00000156515	rs751479272	.	ENSG00000156515:ENST00000298649:exon13:c.G1882A:p.V628M,ENSG00000156515:ENST00000359426:exon13:c.G1885A:p.V629M,ENSG00000156515:ENST00000404387:exon14:c.G1897A:p.V633M,ENSG00000156515:ENST00000360289:exon17:c.G1849A:p.V617M,ENSG00000156515:ENST00000448642:exon18:c.G1990A:p.V664M	HK1:NM_001322367:exon12:c.G1789A:p.V597M,HK1:NM_000188:exon13:c.G1885A:p.V629M,HK1:NM_001322366:exon13:c.G1801A:p.V601M,HK1:NM_033496:exon13:c.G1882A:p.V628M,HK1:NM_001322364:exon15:c.G1897A:p.V633M,HK1:NM_001358263:exon16:c.G1897A:p.V633M,HK1:NM_033497:exon16:c.G1897A:p.V633M,HK1:NM_033498:exon16:c.G1897A:p.V633M,HK1:NM_033500:exon17:c.G1849A:p.V617M,HK1:NM_001322365:exon18:c.G1990A:p.V664M	clinvar: UNK	Likely pathogenic	No	ESCC-P003
ESCC-0206	10	71103670	71103670	C	T	HK1	exonic	nonsynonymous SNV	ENSG00000156515	rs769998947	.	ENSG00000156515:ENST00000298649:exon2:c.C148T:p.L50F,ENSG00000156515:ENST00000359426:exon2:c.C151T:p.L51F,ENSG00000156515:ENST00000436817:exon2:c.C148T:p.L50F,ENSG00000156515:ENST00000404387:exon3:c.C163T:p.L55F,ENSG00000156515:ENST00000421088:exon5:c.C115T:p.L39F,ENSG00000156515:ENST00000450646:exon5:c.C163T:p.L55F,ENSG00000156515:ENST00000360289:exon6:c.C115T:p.L39F,ENSG00000156515:ENST00000448…	HK1:NM_000188:exon2:c.C151T:p.L51F,HK1:NM_001322366:exon2:c.C67T:p.L23F,HK1:NM_001322367:exon2:c.C151T:p.L51F,HK1:NM_033496:exon2:c.C148T:p.L50F,HK1:NM_001322364:exon4:c.C163T:p.L55F,HK1:NM_001358263:exon5:c.C163T:p.L55F,HK1:NM_033497:exon5:c.C163T:p.L55F,HK1:NM_033498:exon5:c.C163T:p.L55F,HK1:NM_033500:exon6:c.C115T:p.L39F,HK1:NM_001322365:exon7:c.C256T:p.L86F	clinvar: UNK	Likely pathogenic	No	ESCC-P003
ESCC-0460	10	71158511	71158511	C	G	HK1	exonic	nonsynonymous SNV	ENSG00000156515	.	3.23e-05	ENSG00000156515:ENST00000298649:exon17:c.C2533G:p.R845G,ENSG00000156515:ENST00000359426:exon17:c.C2536G:p.R846G,ENSG00000156515:ENST00000404387:exon18:c.C2548G:p.R850G,ENSG00000156515:ENST00000360289:exon21:c.C2500G:p.R834G,ENSG00000156515:ENST00000448642:exon22:c.C2641G:p.R881G	HK1:NM_001322367:exon16:c.C2440G:p.R814G,HK1:NM_000188:exon17:c.C2536G:p.R846G,HK1:NM_001322366:exon17:c.C2452G:p.R818G,HK1:NM_033496:exon17:c.C2533G:p.R845G,HK1:NM_001322364:exon19:c.C2548G:p.R850G,HK1:NM_001358263:exon20:c.C2548G:p.R850G,HK1:NM_033497:exon20:c.C2548G:p.R850G,HK1:NM_033498:exon20:c.C2548G:p.R850G,HK1:NM_033500:exon21:c.C2500G:p.R834G,HK1:NM_001322365:exon22:c.C2641G:p.R881G	clinvar: UNK	Likely pathogenic	No	ESCC-P006
ESCC-0215	21	38137471	38137471	G	A	HLCS	exonic	nonsynonymous SNV	ENSG00000159267	rs119103229	.	ENSG00000159267:ENST00000336648:exon9:c.C1522T:p.R508W,ENSG00000159267:ENST00000399120:exon9:c.C1522T:p.R508W	HLCS:NM_001352514:exon8:c.C1963T:p.R655W,HLCS:NM_001352515:exon8:c.C1522T:p.R508W,HLCS:NM_001352516:exon8:c.C1522T:p.R508W,HLCS:NM_001352517:exon8:c.C1522T:p.R508W,HLCS:NM_001352518:exon8:c.C1522T:p.R508W,HLCS:NM_000411:exon9:c.C1522T:p.R508W,HLCS:NM_001242784:exon9:c.C1522T:p.R508W,HLCS:NM_001242785:exon9:c.C1522T:p.R508W	clinvar: Pathogenic	Likely pathogenic	No	ESCC-P003
ESCC-0134	1	185966657	185966657	G	A	HMCN1	splicing	.	ENSG00000143341	.	.	.	.	clinvar: UNK	Pathogenic	No	ESCC-P002
ESCC-0272	1	185892520	185892520	A	G	HMCN1	splicing	.	ENSG00000143341	.	.	.	.	clinvar: UNK	Pathogenic	No	ESCC-P003
ESCC-0417	4	8869744	8869744	T	C	HMX1	exonic	nonsynonymous SNV	ENSG00000215612	.	.	ENSG00000215612:ENST00000400677:exon2:c.A722G:p.Q241R	HMX1:NM_018942:exon2:c.A722G:p.Q241R	clinvar: UNK	Likely pathogenic	No	ESCC-P006
[truncated: 1,527 more rows]
