# Supplementary material for: Comprehensive Study of Germline Mutations and Double-Hit Events in Esophageal Squamous Cell Cancer
Source: Front Oncol. 2021 Apr 6;11:637431. doi: 10.3389/fonc.2021.637431 (PMC8056176; doi:10.3389/fonc.2021.637431)
Supplement: Supplementary file 6 [file Table_6.xlsx]

## Sheet: Sheet1
Supplementary Table 6. CSGs pathogenic or likely pathogenic germline mutations of 571 ESCCs.
Sample	Chr	Start	End	Ref	Alt	Ref.Gene	Func.refGene	ExonicFunc.refGene	Gene.ensGene	avsnp147	Freq_gnomAD_genome_ALL	AAChange.ensGene	AAChange.refGene	clinvar: Clinvar	InterVar	COSMIC_Nucleotide_match exact (number)	COSMIC_AA exact (CDS postion:AA positon|number)	Project	Race	Country	Gene_Classification
ESCC-0291	5	112170769	112170769	A	G	APC	exonic	nonsynonymous SNV	ENSG00000134982	.	.	ENSG00000134982:ENST00000504915:exon6:c.A554G:p.Y185C,ENSG00000134982:ENST00000507379:exon13:c.A1811G:p.Y604C,ENSG00000134982:ENST00000257430:exon15:c.A1865G:p.Y622C,ENSG00000134982:ENST00000457016:exon15:c.A1865G:p.Y622C,ENSG00000134982:ENST00000512211:exon15:c.A1865G:p.Y622C,ENSG00000134982:ENST00000508376:exon16:c.A1865G:p.Y622C	APC:NM_001127511:exon13:c.A1811G:p.Y604C,APC:NM_001354897:exon14:c.A1895G:p.Y632C,APC:NM_001354899:exon14:c.A1781G:p.Y594C,APC:NM_001354901:exon14:c.A1688G:p.Y563C,APC:NM_001354902:exon14:c.A1592G:p.Y531C,APC:NM_001354905:exon14:c.A1385G:p.Y462C,APC:NM_000038:exon15:c.A1865G:p.Y622C,APC:NM_001354895:exon15:c.A1865G:p.Y622C,APC:NM_001354898:exon15:c.A1790G:p.Y597C,APC:NM_001354900:exon15:c.A1742G:…	clinvar: UNK	Likely pathogenic	1	c.539T>A:p.L180*|1,c.539T>G:p.L180*|1,c.543_546del:p.T182Ifs*2|1,c.546dup:p.D183Rfs*10|1,c.556A>T:p.R186*|1,c.560G>A:p.R187K|1,c.563_570del:p.Q188Lfs*2|1,c.564_565dup:p.L189Yfs*17|1,c.568G>T:p.E190*|5	ESCC-P003	Asian	China	Tumor Suppressor Gene
ESCC-0475	X	66943579	66943579	A	G	AR	exonic	nonsynonymous SNV	ENSG00000169083	rs755226547	9.421e-05	ENSG00000169083:ENST00000374690:exon8:c.A2659G:p.M887V,ENSG00000169083:ENST00000396043:exon8:c.A1063G:p.M355V	AR:NM_000044:exon8:c.A2659G:p.M887V,AR:NM_001011645:exon9:c.A1063G:p.M355V	clinvar: Conflicting_interpretations_of_pathogenicity	Likely pathogenic	1	c.2644C>A:p.L882I|1,c.2651A>C:p.K884T|1,c.2659A>G:p.M887V|1,c.2661G>A:p.M887I|1,c.2663T>A:p.V888E|1,c.2667C>T:p.S889=|1,c.2665A>G:p.S889G|1,c.2668G>A:p.V890M|2,c.2671G>A:p.D891N|1,c.2671G>T:p.D891Y|4,c.2671G>C:p.D891H|1,c.2674T>C:p.F892L|1	ESCC-P006	Asian	NA	Tumor Suppressor Gene
ESCC-0050	11	108115654	108115654	C	T	ATM	exonic	stopgain	ENSG00000149311	rs557012154	.	ENSG00000149311:ENST00000278616:exon7:c.C802T:p.Q268X,ENSG00000149311:ENST00000527805:exon7:c.C802T:p.Q268X,ENSG00000149311:ENST00000452508:exon8:c.C802T:p.Q268X	ATM:NM_000051:exon7:c.C802T:p.Q268X,ATM:NM_001351834:exon8:c.C802T:p.Q268X	clinvar: Pathogenic/Likely_pathogenic	Pathogenic	NA	c.787C>T:p.L263F|1,c.797G>T:p.W266L|1,c.806A>G:p.H269R|1,c.810G>A:p.R270=|1,c.817G>A:p.D273N|2	ESCC-P001	Asian	China	Tumor Suppressor Gene
ESCC-0435	11	108186796	108186796	G	A	ATM	exonic	nonsynonymous SNV	ENSG00000149311	rs202206540	3.229e-05	ENSG00000149311:ENST00000278616:exon42:c.G6154A:p.E2052K,ENSG00000149311:ENST00000452508:exon43:c.G6154A:p.E2052K	ATM:NM_000051:exon42:c.G6154A:p.E2052K,ATM:NM_001351834:exon43:c.G6154A:p.E2052K	clinvar: Likely_pathogenic	Uncertain significance	1	c.6143C>T:p.T2048I|1,c.6146del:p.Y2049Lfs*33|1,c.6148G>T:p.D2050Y|1,c.6153C>T:p.L2051=|1,c.6136_6151dup:p.L2051Pfs*5|1,c.6154G>T:p.E2052*|1,c.6154G>A:p.E2052K|1,c.6163dup:p.I2055Nfs*33|1,c.6166C>T:p.P2056S|2	ESCC-P006	Asian	Vietnam	Tumor Suppressor Gene
ESCC-0096	17	63554147	63554147	C	T	AXIN2	exonic	nonsynonymous SNV	ENSG00000168646	.	.	ENSG00000168646:ENST00000375702:exon1:c.G592A:p.E198K,ENSG00000168646:ENST00000307078:exon2:c.G592A:p.E198K,ENSG00000168646:ENST00000577278:exon2:c.G592A:p.E198K	AXIN2:NM_001363813:exon2:c.G592A:p.E198K,AXIN2:NM_004655:exon2:c.G592A:p.E198K	clinvar: UNK	Likely pathogenic	1	c.578C>T:p.S193F|1,c.580G>C:p.D194H|1,c.591C>G:p.L197=|1,c.592G>T:p.E198*|1,c.592G>C:p.E198Q|1,c.592G>A:p.E198K|1,c.606T>A:p.S202R|1,c.605G>A:p.S202N|2	ESCC-P001	Asian	China	Tumor Suppressor Gene
ESCC-0247	17	41256906	41256906	G	A	BRCA1	exonic	stopgain	ENSG00000012048	.	.	ENSG00000012048:ENST00000484087:exon1:c.C28T:p.Q10X,ENSG00000012048:ENST00000487825:exon1:c.C28T:p.Q10X,ENSG00000012048:ENST00000351666:exon4:c.C280T:p.Q94X,ENSG00000012048:ENST00000477152:exon4:c.C202T:p.Q68X,ENSG00000012048:ENST00000489037:exon4:c.C202T:p.Q68X,ENSG00000012048:ENST00000493795:exon4:c.C139T:p.Q47X,ENSG00000012048:ENST00000493919:exon4:c.C139T:p.Q47X,ENSG00000012048:ENST0000034631…	BRCA1:NM_007297:exon4:c.C139T:p.Q47X,BRCA1:NM_007298:exon4:c.C280T:p.Q94X,BRCA1:NM_007294:exon5:c.C280T:p.Q94X,BRCA1:NM_007299:exon5:c.C280T:p.Q94X,BRCA1:NM_007300:exon5:c.C280T:p.Q94X	clinvar: Pathogenic	Pathogenic	1	c.20G>A:p.R7H|2,c.20G>T:p.R7L|1,c.21C>T:p.R7=|3,c.20_25del:p.R7_E9delinsQ|1,c.19C>T:p.R7C|1,c.22G>A:p.V8I|1,c.22G>T:p.V8F|1,c.25G>C:p.E9Q|1,c.32_33insC:p.Q12Tfs*5|1,c.36_41del:p.Q12_V14delinsH|1	ESCC-P003	Asian	China	Tumor Suppressor Gene
ESCC-0057	17	41197810	41197817	TGCCCAAT	-	BRCA1	exonic	frameshift deletion	ENSG00000012048	rs80357973	.	ENSG00000012048:ENST00000591849:exon5:c.169_176del:p.I57Dfs*3,ENSG00000012048:ENST00000586385:exon8:c.400_407del:p.I134Dfs*3,ENSG00000012048:ENST00000591534:exon11:c.943_950del:p.I315Dfs*3,ENSG00000012048:ENST00000354071:exon18:c.4675_4682del:p.I1559Dfs*3,ENSG00000012048:ENST00000346315:exon19:c.4753_4760del:p.I1585Dfs*3,ENSG00000012048:ENST00000351666:exon19:c.1921_1928del:p.I641Dfs*3,ENSG000000…	BRCA1:NM_007297:exon22:c.5329_5336del:p.I1777Dfs*3,BRCA1:NM_007298:exon22:c.2158_2165del:p.I720Dfs*3,BRCA1:NM_007299:exon22:c.2084_2091del:p.N695Rfs*8,BRCA1:NM_007294:exon23:c.5470_5477del:p.I1824Dfs*3,BRCA1:NM_007300:exon24:c.5533_5540del:p.I1845Dfs*3;BRCA1:NM_007297:exon22:c.5329_5336del:p.I1777Dfs*3,BRCA1:NM_007298:exon22:c.2158_2165del:p.I720Dfs*3,BRCA1:NM_007299:exon22:c.2084_2091del:p.N695R…	clinvar: Pathogenic	Uncertain significance	NA	c.154C>G:p.L52V|2,c.156C>A:p.L52=|1,c.154C>T:p.L52F|5,c.165G>A:p.K55=|1,c.167A>C:p.K56T|1,c.171G>A:p.G57=|1,c.169G>T:p.G57W|1,c.172C>T:p.P58S|1,c.182G>A:p.C61Y|1,c.185C>T:p.P62L|1	ESCC-P001	Asian	China	Tumor Suppressor Gene
ESCC-0114	17	41219627	41219627	G	T	BRCA1	exonic	nonsynonymous SNV	ENSG00000012048	rs80357034	.	ENSG00000012048:ENST00000591534:exon4:c.C545A:p.T182K,ENSG00000012048:ENST00000484087:exon10:c.C1385A:p.T462K,ENSG00000012048:ENST00000351666:exon12:c.C1523A:p.T508K,ENSG00000012048:ENST00000309486:exon15:c.C4184A:p.T1395K,ENSG00000012048:ENST00000352993:exon15:c.C1646A:p.T549K,ENSG00000012048:ENST00000493795:exon15:c.C4931A:p.T1644K,ENSG00000012048:ENST00000493919:exon15:c.C1622A:p.T541K,ENSG000…	BRCA1:NM_007297:exon15:c.C4931A:p.T1644K,BRCA1:NM_007298:exon15:c.C1760A:p.T587K,BRCA1:NM_007294:exon16:c.C5072A:p.T1691K,BRCA1:NM_007299:exon16:c.C1760A:p.T587K,BRCA1:NM_007300:exon17:c.C5135A:p.T1712K	clinvar: Likely_pathogenic	Uncertain significance	1	c.536A>G:p.Y179C|1,c.535T>C:p.Y179H|1,c.543A>C:p.E181D|1,c.545T>C:p.L182S|1,c.548G>C:p.G183A|2,c.551C>G:p.S184C|1	ESCC-P002	Asian	China	Tumor Suppressor Gene
ESCC-0177	13	32944563	32944563	G	A	BRCA2	exonic	nonsynonymous SNV	ENSG00000139618	rs80359077	3.229e-05	ENSG00000139618:ENST00000380152:exon19:c.G8356A:p.A2786T,ENSG00000139618:ENST00000544455:exon19:c.G8356A:p.A2786T	BRCA2:NM_000059:exon19:c.G8356A:p.A2786T	clinvar: Conflicting_interpretations_of_pathogenicity	Likely pathogenic	NA	c.8341A>G:p.N2781D|2,c.8352G>A:p.R2784=|1,c.8350C>T:p.R2784W|3,c.8359C>T:p.R2787C|3,c.8360G>T:p.R2787L|1,c.8360G>A:p.R2787H|2,c.8366A>G:p.Y2789C|1	ESCC-P002	Asian	China	Tumor Suppressor Gene
ESCC-0144	13	32944563	32944563	G	A	BRCA2	exonic	nonsynonymous SNV	ENSG00000139618	rs80359077	3.229e-05	ENSG00000139618:ENST00000380152:exon19:c.G8356A:p.A2786T,ENSG00000139618:ENST00000544455:exon19:c.G8356A:p.A2786T	BRCA2:NM_000059:exon19:c.G8356A:p.A2786T	clinvar: Conflicting_interpretations_of_pathogenicity	Likely pathogenic	NA	c.8341A>G:p.N2781D|2,c.8352G>A:p.R2784=|1,c.8350C>T:p.R2784W|3,c.8359C>T:p.R2787C|3,c.8360G>T:p.R2787L|1,c.8360G>A:p.R2787H|2,c.8366A>G:p.Y2789C|1	ESCC-P002	Asian	China	Tumor Suppressor Gene
ESCC-0155	13	32914954	32914955	TC	-	BRCA2	exonic	frameshift deletion	ENSG00000139618	rs80359596	.	ENSG00000139618:ENST00000380152:exon11:c.6462_6463del:p.Q2157Ifs*18,ENSG00000139618:ENST00000544455:exon11:c.6462_6463del:p.Q2157Ifs*18;ENSG00000139618:ENST00000380152:exon11:c.6462_6463del:p.Q2157Ifs*18,ENSG00000139618:ENST00000544455:exon11:c.6462_6463del:p.Q2157Ifs*18	BRCA2:NM_000059:exon11:c.6462_6463del:p.Q2157Ifs*18;BRCA2:NM_000059:exon11:c.6462_6463del:p.Q2157Ifs*18	clinvar: Pathogenic	Pathogenic	NA	c.6457C>T:p.P2153S|1,c.6458C>T:p.P2153L|1,c.6460T>C:p.Y2154H|1,c.6465C>T:p.L2155=|1,c.6463C>A:p.L2155I|1,c.6468_6469del:p.Q2157Ifs*18|3,c.6473T>G:p.F2158C|1,c.6475C>G:p.Q2159E|1,c.6475C>T:p.Q2159*|3,c.6480A>C:p.Q2160H|1	ESCC-P002	Asian	China	Tumor Suppressor Gene
ESCC-0362	13	32890557	32890558	AG	-	BRCA2	splicing	splicing	ENSG00000139618	rs758732038	.	.	.	clinvar: Likely_pathogenic	Uncertain significance	NA	NA	ESCC-P005	Asian	China	Tumor Suppressor Gene
ESCC-0266	13	32954180	32954180	C	T	BRCA2	exonic	nonsynonymous SNV	ENSG00000139618	rs45580035	.	ENSG00000139618:ENST00000380152:exon24:c.C9154T:p.R3052W,ENSG00000139618:ENST00000544455:exon24:c.C9154T:p.R3052W	BRCA2:NM_000059:exon24:c.C9154T:p.R3052W	clinvar: Pathogenic	Uncertain significance	1	c.9141G>C:p.Q3047H|1,c.9146A>G:p.Y3049C|2,c.9146A>C:p.Y3049S|1,c.9153A>C:p.P3051=|1,c.9155G>A:p.R3052Q|1,c.9157G>C:p.E3053Q|1,c.9168C>G:p.H3056Q|1,c.9169T>A:p.F3057I|1	ESCC-P003	Asian	China	Tumor Suppressor Gene
ESCC-0008	17	59934484	59934484	G	T	BRIP1	exonic	stopgain	ENSG00000136492	.	.	ENSG00000136492:ENST00000577598:exon3:c.C314A:p.S105X,ENSG00000136492:ENST00000259008:exon4:c.C314A:p.S105X	BRIP1:NM_032043:exon4:c.C314A:p.S105X	clinvar: UNK	Pathogenic	1	c.308G>A:p.G103E|1,c.315A>C:p.S105=|1,c.314C>T:p.S105L|1,c.323T>C:p.F108S|1,c.326A>G:p.N109S|2,c.329A>T:p.Y110F|1	ESCC-P001	Asian	China	Tumor Suppressor Gene
ESCC-0539	17	59861748	59861748	-	T	BRIP1	exonic	frameshift insertion	ENSG00000136492	rs775735278	.	ENSG00000136492:ENST00000577598:exon10:c.1510dupA:p.I504Nfs*7,ENSG00000136492:ENST00000259008:exon11:c.1510dupA:p.I504Nfs*7;ENSG00000136492:ENST00000577598:exon10:c.1510dupA:p.I504Nfs*7,ENSG00000136492:ENST00000259008:exon11:c.1510dupA:p.I504Nfs*7	BRIP1:NM_032043:exon11:c.1510dupA:p.I504Nfs*7;BRIP1:NM_032043:exon11:c.1510dupA:p.I504Nfs*7	clinvar: Pathogenic/Likely_pathogenic	Pathogenic	NA	c.1507A>C:p.K503Q|1,c.1510del:p.I504Sfs*22|1,c.1510A>T:p.I504F|1,c.1510dup:p.I504Nfs*7|1,c.1515A>G:p.S505=|1,c.1521T>G:p.I507M|1	ESCC-P009	Asian	China	Tumor Suppressor Gene
ESCC-0028	15	40504709	40504709	C	T	BUB1B	exonic	stopgain	ENSG00000156970	.	.	ENSG00000156970:ENST00000287598:exon19:c.C2395T:p.Q799X,ENSG00000156970:ENST00000412359:exon19:c.C2437T:p.Q813X	BUB1B:NM_001211:exon19:c.C2395T:p.Q799X	clinvar: UNK	Pathogenic	NA	c.2390C>G:p.S797C|1,c.2411A>G:p.D804G|1	ESCC-P001	Asian	China	Tumor Suppressor Gene
ESCC-0491	9	21974676	21974676	C	A	CDKN2A	exonic;splicing	splicing	ENSG00000147889;ENSG00000147889	.	.	ENSG00000147889:ENST00000380151:exon1:c.G151T:p.V51L	CDKN2A:NM_058197:exon1:c.G151T:p.V51L	clinvar: UNK	Uncertain significance	3	c.138del:p.R47Gfs*6|1,c.134_138dup:p.R47Vfs*8|1,c.140_143delinsT:p.R47_P48delinsM|1,c.139_143del:p.R47Dfs*71|1,c.140G>T:p.R47M|1,c.143C>A:p.P48Q|1,c.143C>T:p.P48L|20,c.143_149del:p.P48Rfs*3|1,c.144G>A:p.P48=|1,c.143C>G:p.P48R|3,c.142C>T:p.P48S|2,c.138_141del:p.P48Sfs*4|1,c.142_143delinsTT:p.P48L|3,c.146del:p.I49Tfs*4|1,c.147C>T:p.I49=|2,c.146T>A:p.I49N|2,c.147C>G:p.I49M|1,c.146T>G:p.I49S|2,c.146T…	ESCC-P008	Asian	China	Tumor Suppressor Gene
ESCC-0184	22	29120884	29120884	T	-	CHEK2	exonic	frameshift deletion	ENSG00000183765	rs746878232	9.694e-05	ENSG00000183765:ENST00000447421:exon3:c.472delA:p.I158Yfs*10,ENSG00000183765:ENST00000448511:exon3:c.472delA:p.I158Yfs*350,ENSG00000183765:ENST00000433028:exon4:c.472delA:p.I158Yfs*6;ENSG00000183765:ENST00000447421:exon3:c.472delA:p.I158Yfs*10,ENSG00000183765:ENST00000448511:exon3:c.472delA:p.I158Yfs*350,ENSG00000183765:ENST00000433028:exon4:c.472delA:p.I158Yfs*6	CHEK2:NM_001349956:exon4:c.472delA:p.I158Yfs*10;CHEK2:NM_001349956:exon4:c.472delA:p.I158Yfs*10	clinvar: UNK	Likely pathogenic	NA	c.459T>C:p.N153=|2,c.459T>A:p.N153K|1,c.464A>T:p.N155I|1,c.471G>A:p.W157*|1,c.470G>A:p.W157*|1,c.478A>G:p.R160G|1,c.479G>T:p.R160M|1,c.487A>T:p.S163C|1	ESCC-P002	Asian	China	Tumor Suppressor Gene
ESCC-0256	22	29095917	29095917	C	G	CHEK2	exonic	nonsynonymous SNV	ENSG00000183765	rs587780192	3.229e-05	ENSG00000183765:ENST00000403642:exon6:c.G644C:p.G215A,ENSG00000183765:ENST00000382578:exon7:c.G644C:p.G215A,ENSG00000183765:ENST00000433728:exon7:c.G855C:p.R285S,ENSG00000183765:ENST00000447421:exon7:c.G716C:p.G239A,ENSG00000183765:ENST00000382566:exon8:c.G855C:p.R285S,ENSG00000183765:ENST00000402731:exon8:c.G917C:p.G306A,ENSG00000183765:ENST00000404276:exon8:c.G917C:p.G306A,ENSG00000183765:ENST0…	CHEK2:NM_001349956:exon8:c.G716C:p.G239A,CHEK2:NM_007194:exon9:c.G917C:p.G306A,CHEK2:NM_145862:exon9:c.G917C:p.G306A,CHEK2:NM_001005735:exon10:c.G1046C:p.G349A,CHEK2:NM_001257387:exon10:c.G254C:p.G85A	clinvar: Conflicting_interpretations_of_pathogenicity	Likely pathogenic	1	c.632C>G:p.T211S|1,c.636T>G:p.F212L|1,c.637G>A:p.V213I|1,c.651T>C:p.L217=|1,c.652G>T:p.V218L|1,c.653T>C:p.V218A|1,c.655G>T:p.G219W|1	ESCC-P003	Asian	China	Tumor Suppressor Gene
ESCC-0491	22	29126447	29126447	T	A	CHEK2	exonic	stopgain	ENSG00000183765	.	.	ENSG00000183765:ENST00000454252:exon1:c.A43T:p.R15X,ENSG00000183765:ENST00000382580:exon3:c.A409T:p.R137X,ENSG00000183765:ENST00000439200:exon3:c.A409T:p.R137X	CHEK2:NM_001005735:exon3:c.A409T:p.R137X	clinvar: UNK	Likely pathogenic	NA	c.28C>T:p.Q10*|1,c.30dup:p.Q11Afs*66|1,c.37C>T:p.H13Y|1,c.37C>A:p.H13N|2,c.46A>C:p.S16R|1,c.53G>C:p.C18S|1,c.56C>T:p.S19L|1,c.56C>A:p.S19*|1	ESCC-P008	Asian	China	Tumor Suppressor Gene
ESCC-0299	3	48630206	48630206	A	G	COL7A1	splicing	splicing	ENSG00000114270	.	.	.	.	clinvar: UNK	Pathogenic	NA	NA	ESCC-P003	Asian	China	Non-classified Gene
ESCC-0085	11	71146886	71146886	C	G	DHCR7	splicing	splicing	ENSG00000172893;ENSG00000172893	rs138659167	0.0038	ENSG00000172893:ENST00000525137:exon3:c.G464C:p.R155T	.	clinvar: Pathogenic/Likely_pathogenic	Pathogenic	NA	NA	ESCC-P001	Asian	China	Non-classified Gene
ESCC-0142	9	379936	379936	G	T	DOCK8	splicing	splicing	ENSG00000107099	.	.	.	.	clinvar: UNK	Pathogenic	NA	NA	ESCC-P002	Asian	China	Non-classified Gene
ESCC-0284	7	55238120	55238132	CTTAGGATGGATC	-	EGFR	exonic	frameshift deletion	ENSG00000146648	.	.	ENSG00000146648:ENST00000344576:exon16:c.2001_2013del:p.G669Lfs*25;ENSG00000146648:ENST00000344576:exon16:c.2001_2013del:p.G669Lfs*25	EGFR:NM_201284:exon16:c.2001_2013del:p.G669Lfs*25;EGFR:NM_201284:exon16:c.2001_2013del:p.G669Lfs*25	clinvar: UNK	Likely pathogenic	NA	c.1990A>T:p.I664F|1,c.1992C>T:p.I664=|1,c.1989del:p.I664Sfs*41|1,c.1994G>A:p.G665D|1,c.1993G>A:p.G665S|1,c.1997T>C:p.L666P|1,c.2006G>A:p.R669Q|2,c.2005C>T:p.R669*|2,c.2012G>A:p.R671H|1,c.2011C>T:p.R671C|3,c.2014C>T:p.H672Y|1,c.2019C>T:p.I673=|3	ESCC-P003	Asian	China	Oncogene
ESCC-0360	2	47606078	47606078	A	G	EPCAM	intronic	intronic	ENSG00000119888	rs376155665	6.459e-05	.	.	clinvar: Pathogenic	Uncertain significance	2	c.3G>T:p.M1?|2,c.7C>T:p.P3S|1,c.11C>T:p.P4L|1,c.11C>A:p.P4Q|2	ESCC-P005	Asian	China	Oncogene
ESCC-0051	2	212426783	212426783	G	T	ERBB4	exonic	nonsynonymous SNV	ENSG00000178568	.	.	ENSG00000178568:ENST00000342788:exon20:c.C2332A:p.P778T,ENSG00000178568:ENST00000402597:exon20:c.C2302A:p.P768T,ENSG00000178568:ENST00000436443:exon20:c.C2332A:p.P778T	ERBB4:NM_001042599:exon20:c.C2332A:p.P778T,ERBB4:NM_005235:exon20:c.C2332A:p.P778T	clinvar: UNK	Likely pathogenic	NA	c.2317G>T:p.A773S|1,c.2320A>G:p.S774G|2,c.2321G>A:p.S774N|1,c.2320A>C:p.S774R|2,c.2323A>G:p.M775V|1,c.2325G>T:p.M775I|1,c.2326G>A:p.D776N|2,c.2345G>A:p.R782Q|4	ESCC-P001	Asian	China	Tumor Suppressor Gene
ESCC-0487	2	212288966	212288966	C	T	ERBB4	exonic	nonsynonymous SNV	ENSG00000178568	rs397514262	.	ENSG00000178568:ENST00000342788:exon23:c.G2780A:p.R927Q,ENSG00000178568:ENST00000402597:exon23:c.G2750A:p.R917Q,ENSG00000178568:ENST00000436443:exon23:c.G2780A:p.R927Q	ERBB4:NM_001042599:exon23:c.G2780A:p.R927Q,ERBB4:NM_005235:exon23:c.G2780A:p.R927Q	clinvar: Pathogenic	Likely pathogenic	2	c.2766T>A:p.D922E|1,c.2764G>A:p.D922N|2,c.2768G>A:p.G923E|1,c.2767_2768delinsAA:p.G923K|1,c.2773C>T:p.P925S|1,c.2773_2774delinsTT:p.P925L|1,c.2777C>T:p.T926M|4,c.2778G>A:p.T926=|1,c.2777C>A:p.T926K|1,c.2779C>T:p.R927*|8,c.2780G>A:p.R927Q|2,c.2782G>T:p.E928*|1,c.2782G>C:p.E928Q|1,c.2791G>A:p.D931N|1,c.2793T>A:p.D931E|1,c.2791G>T:p.D931Y|1,c.2794T>C:p.L932=|1	ESCC-P008	Asian	China	Tumor Suppressor Gene
ESCC-0284	11	44151593	44151593	A	G	EXT2	splicing	splicing	ENSG00000151348	rs558968332	.	.	.	clinvar: UNK	Pathogenic	NA	NA	ESCC-P003	Asian	China	Tumor Suppressor Gene
ESCC-0006	7	148504745	148504745	A	C	EZH2	exonic	nonsynonymous SNV	ENSG00000106462	.	.	ENSG00000106462:ENST00000350995:exon19:c.T2117G:p.I706S,ENSG00000106462:ENST00000476773:exon19:c.T2081G:p.I694S,ENSG00000106462:ENST00000541220:exon19:c.T2081G:p.I694S,ENSG00000106462:ENST00000320356:exon20:c.T2249G:p.I750S,ENSG00000106462:ENST00000460911:exon20:c.T2234G:p.I745S,ENSG00000106462:ENST00000478654:exon20:c.T2081G:p.I694S,ENSG00000106462:ENST00000483967:exon20:c.T2207G:p.I736S	EZH2:NM_001203249:exon19:c.T2081G:p.I694S,EZH2:NM_152998:exon19:c.T2117G:p.I706S,EZH2:NM_001203247:exon20:c.T2234G:p.I745S,EZH2:NM_001203248:exon20:c.T2207G:p.I736S,EZH2:NM_004456:exon20:c.T2249G:p.I750S	clinvar: UNK	Likely pathogenic	NA	c.2110G>C:p.V704L|1,c.2111T>G:p.V704G|1,c.2116A>G:p.M706V|1,c.2120_2149del:p.V707_F716del|1,c.2125G>A:p.G709S|2	ESCC-P001	Asian	China	Tumor Suppressor Gene
ESCC-0479	16	89836971	89836971	C	A	FANCA	splicing	splicing	ENSG00000187741	rs775388912	.	.	.	clinvar: UNK	Pathogenic	NA	NA	ESCC-P007	Asian	China	Tumor Suppressor Gene
ESCC-0559	16	89806417	89806417	-	A	FANCA	exonic	frameshift insertion	ENSG00000187741	.	.	ENSG00000187741:ENST00000561722:exon1:c.69dupT:p.Q24Sfs*6,ENSG00000187741:ENST00000567879:exon4:c.396dupT:p.Q133Sfs*6,ENSG00000187741:ENST00000389301:exon39:c.3918dupT:p.Q1307Sfs*6,ENSG00000187741:ENST00000568369:exon39:c.3918dupT:p.Q1307Sfs*6;ENSG00000187741:ENST00000561722:exon1:c.69dupT:p.Q24Sfs*6,ENSG00000187741:ENST00000567879:exon4:c.396dupT:p.Q133Sfs*6,ENSG00000187741:ENST00000389301:exon3…	FANCA:NM_000135:exon39:c.3918dupT:p.Q1307Sfs*6,FANCA:NM_001286167:exon39:c.3918dupT:p.Q1307Sfs*6;FANCA:NM_000135:exon39:c.3918dupT:p.Q1307Sfs*6,FANCA:NM_001286167:exon39:c.3918dupT:p.Q1307Sfs*6	clinvar: UNK	Likely pathogenic	NA	c.60G>T:p.R20S|1,c.65G>A:p.W22*|1,c.70G>A:p.E24K|1	ESCC-P009	Asian	China	Tumor Suppressor Gene
ESCC-0263	3	10122838	10122838	G	T	FANCD2	exonic	stopgain	ENSG00000144554	.	.	ENSG00000144554:ENST00000287647:exon31:c.G3031T:p.E1011X,ENSG00000144554:ENST00000383806:exon31:c.G3031T:p.E1011X,ENSG00000144554:ENST00000383807:exon31:c.G3031T:p.E1011X,ENSG00000144554:ENST00000419585:exon31:c.G3031T:p.E1011X	FANCD2:NM_001018115:exon31:c.G3031T:p.E1011X,FANCD2:NM_001319984:exon31:c.G3031T:p.E1011X,FANCD2:NM_033084:exon31:c.G3031T:p.E1011X	clinvar: UNK	Pathogenic	1	c.3029A>G:p.Q1010R|1,c.3031G>A:p.E1011K|1,c.3031G>T:p.E1011*|1,c.3035T>G:p.I1012S|1,c.3040C>A:p.H1014N|1,c.3040C>T:p.H1014Y|1	ESCC-P003	Asian	China	Tumor Suppressor Gene
ESCC-0417	3	10106512	10106512	C	-	FANCD2	exonic	frameshift deletion	ENSG00000144554	.	.	ENSG00000144554:ENST00000287647:exon23:c.2121delC:p.F708Lfs*8,ENSG00000144554:ENST00000383806:exon23:c.2121delC:p.F708Lfs*8,ENSG00000144554:ENST00000383807:exon23:c.2121delC:p.F708Lfs*8,ENSG00000144554:ENST00000419585:exon23:c.2121delC:p.F708Lfs*8;ENSG00000144554:ENST00000287647:exon23:c.2121delC:p.F708Lfs*8,ENSG00000144554:ENST00000383806:exon23:c.2121delC:p.F708Lfs*8,ENSG00000144554:ENST0000038…	FANCD2:NM_001018115:exon23:c.2121delC:p.F708Lfs*8,FANCD2:NM_001319984:exon23:c.2121delC:p.F708Lfs*8,FANCD2:NM_033084:exon23:c.2121delC:p.F708Lfs*8;FANCD2:NM_001018115:exon23:c.2121delC:p.F708Lfs*8,FANCD2:NM_001319984:exon23:c.2121delC:p.F708Lfs*8,FANCD2:NM_033084:exon23:c.2121delC:p.F708Lfs*8	clinvar: UNK	Likely pathogenic	NA	c.2118G>T:p.Q706H|1,c.2133T>G:p.D711E|2,c.2138G>A:p.G713D|1	ESCC-P006	Asian	Vietnam	Tumor Suppressor Gene
ESCC-0512	15	89835918	89835918	G	T	FANCI	splicing	splicing	ENSG00000140525	.	.	.	.	clinvar: UNK	Pathogenic	NA	NA	ESCC-P009	Asian	China	Tumor Suppressor Gene
ESCC-0441	14	45667894	45667894	C	-	FANCM	exonic	stopgain	ENSG00000187790	.	.	ENSG00000187790:ENST00000555484:exon2:c.142delC:p.L48*,ENSG00000187790:ENST00000556250:exon15:c.4312delC:p.L1438*,ENSG00000187790:ENST00000542564:exon21:c.5686delC:p.L1896*,ENSG00000187790:ENST00000267430:exon22:c.5764delC:p.L1922*;ENSG00000187790:ENST00000555484:exon2:c.142delC:p.L48*,ENSG00000187790:ENST00000556250:exon15:c.4312delC:p.L1438*,ENSG00000187790:ENST00000542564:exon21:c.5686delC:p.L…	FANCM:NM_001308133:exon21:c.5686delC:p.L1896*,FANCM:NM_020937:exon22:c.5764delC:p.L1922*;FANCM:NM_001308133:exon21:c.5686delC:p.L1896*,FANCM:NM_020937:exon22:c.5764delC:p.L1922*	clinvar: UNK	Likely pathogenic	NA	c.128C>T:p.P43L|1,c.130G>A:p.A44T|1,c.147G>C:p.Q49H|1,c.151G>T:p.E51*|1	ESCC-P006	Asian	Vietnam	Tumor Suppressor Gene
ESCC-0533	14	45658418	45658421	CAAA	-	FANCM	exonic	frameshift deletion	ENSG00000187790	.	.	ENSG00000187790:ENST00000556250:exon13:c.3741_3744del:p.K1248Rfs*4,ENSG00000187790:ENST00000542564:exon19:c.5115_5118del:p.K1706Rfs*4,ENSG00000187790:ENST00000267430:exon20:c.5193_5196del:p.K1732Rfs*4;ENSG00000187790:ENST00000556250:exon13:c.3741_3744del:p.K1248Rfs*4,ENSG00000187790:ENST00000542564:exon19:c.5115_5118del:p.K1706Rfs*4,ENSG00000187790:ENST00000267430:exon20:c.5193_5196del:p.K1732Rfs…	FANCM:NM_001308133:exon19:c.5115_5118del:p.K1706Rfs*4,FANCM:NM_020937:exon20:c.5193_5196del:p.K1732Rfs*4;FANCM:NM_001308133:exon19:c.5115_5118del:p.K1706Rfs*4,FANCM:NM_020937:exon20:c.5193_5196del:p.K1732Rfs*4	clinvar: UNK	Likely pathogenic	NA	c.3739G>T:p.E1247*|2,c.3744T>C:p.H1248=|1,c.3745A>G:p.T1249A|1,c.3753T>C:p.D1251=|1	ESCC-P009	Asian	China	Tumor Suppressor Gene
ESCC-0192	14	45645585	45645585	C	T	FANCM	exonic	stopgain	ENSG00000187790	rs372276411	0.0001	ENSG00000187790:ENST00000556250:exon7:c.C2176T:p.Q726X,ENSG00000187790:ENST00000542564:exon13:c.C3550T:p.Q1184X,ENSG00000187790:ENST00000267430:exon14:c.C3628T:p.Q1210X	FANCM:NM_001308133:exon13:c.C3550T:p.Q1184X,FANCM:NM_020937:exon14:c.C3628T:p.Q1210X	clinvar: UNK	Uncertain significance	NA	c.2165A>G:p.Q722R|1,c.2174C>A:p.T725N|1,c.2180G>A:p.G727E|1,c.2190A>G:p.Q730=|1	ESCC-P002	Asian	China	Tumor Suppressor Gene
ESCC-0544	4	1801538	1801541	AGGT	-	FGFR3	exonic	frameshift deletion	ENSG00000068078	rs756854039	6.471e-05	ENSG00000068078:ENST00000260795:exon3:c.444_445del:p.A150Pfs*130,ENSG00000068078:ENST00000352904:exon3:c.444_445del:p.A150Pfs*130,ENSG00000068078:ENST00000340107:exon4:c.444_445del:p.A150Pfs*130,ENSG00000068078:ENST00000412135:exon4:c.444_445del:p.A150Pfs*130,ENSG00000068078:ENST00000440486:exon4:c.444_445del:p.A150Pfs*130,ENSG00000068078:ENST00000481110:exon4:c.444_445del:p.A150Pfs*130;ENSG00000…	FGFR3:NM_000142:exon4:c.444_445del:p.A150Pfs*130,FGFR3:NM_001163213:exon4:c.444_445del:p.A150Pfs*130,FGFR3:NM_001354809:exon4:c.444_445del:p.A150Pfs*130,FGFR3:NM_001354810:exon4:c.444_445del:p.A150Pfs*130,FGFR3:NM_022965:exon4:c.444_445del:p.A150Pfs*130;FGFR3:NM_000142:exon4:c.444_445del:p.A150Pfs*130,FGFR3:NM_001163213:exon4:c.444_445del:p.A150Pfs*130,FGFR3:NM_001354809:exon4:c.444_445del:p.A150…	clinvar: Uncertain_significance	Likely pathogenic	NA	c.449C>T:p.A150V|1,c.454T>C:p.Y152H|1,c.459G>C:p.W153C|1,c.463C>T:p.R155W|1	ESCC-P009	Asian	China	Oncogene
ESCC-0048	9	100616395	100616395	G	A	FOXE1	exonic	nonsynonymous SNV	ENSG00000178919	.	.	ENSG00000178919:ENST00000375123:exon1:c.G199A:p.A67T	FOXE1:NM_004473:exon1:c.G199A:p.A67T	clinvar: UNK	Likely pathogenic	2	c.187G>A:p.A63T|2,c.190A>G:p.M64V|1,c.198C>T:p.I66=|2,c.200C>T:p.A67V|2,c.205G>A:p.A69T|2,c.209C>A:p.P70H|1,c.208C>T:p.P70S|1,c.208C>A:p.P70T|1	ESCC-P001	Asian	China	Non-classified Gene
ESCC-0011	13	20763486	20763486	G	-	GJB2	exonic	frameshift deletion	ENSG00000165474	rs80338943	0.0005	ENSG00000165474:ENST00000382844:exon1:c.235delC:p.L79Cfs*3,ENSG00000165474:ENST00000382848:exon2:c.235delC:p.L79Cfs*3;ENSG00000165474:ENST00000382844:exon1:c.235delC:p.L79Cfs*3,ENSG00000165474:ENST00000382848:exon2:c.235delC:p.L79Cfs*3	GJB2:NM_004004:exon2:c.235delC:p.L79Cfs*3;GJB2:NM_004004:exon2:c.235delC:p.L79Cfs*3	clinvar: Pathogenic	Uncertain significance	NA	c.221T>C:p.I74T|1,c.224G>T:p.R75L|1,c.235del:p.L79Cfs*3|1,c.237G>A:p.L79=|1,c.243G>A:p.L81=|1,c.249C>T:p.F83=|1	ESCC-P001	Asian	China	Tumor Suppressor Gene
ESCC-0074	13	20763486	20763486	G	-	GJB2	exonic	frameshift deletion	ENSG00000165474	rs80338943	0.0005	ENSG00000165474:ENST00000382844:exon1:c.235delC:p.L79Cfs*3,ENSG00000165474:ENST00000382848:exon2:c.235delC:p.L79Cfs*3;ENSG00000165474:ENST00000382844:exon1:c.235delC:p.L79Cfs*3,ENSG00000165474:ENST00000382848:exon2:c.235delC:p.L79Cfs*3	GJB2:NM_004004:exon2:c.235delC:p.L79Cfs*3;GJB2:NM_004004:exon2:c.235delC:p.L79Cfs*3	clinvar: Pathogenic	Uncertain significance	NA	c.221T>C:p.I74T|1,c.224G>T:p.R75L|1,c.235del:p.L79Cfs*3|1,c.237G>A:p.L79=|1,c.243G>A:p.L81=|1,c.249C>T:p.F83=|1	ESCC-P001	Asian	China	Tumor Suppressor Gene
ESCC-0140	13	20763486	20763486	G	-	GJB2	exonic	frameshift deletion	ENSG00000165474	rs80338943	0.0005	ENSG00000165474:ENST00000382844:exon1:c.235delC:p.L79Cfs*3,ENSG00000165474:ENST00000382848:exon2:c.235delC:p.L79Cfs*3;ENSG00000165474:ENST00000382844:exon1:c.235delC:p.L79Cfs*3,ENSG00000165474:ENST00000382848:exon2:c.235delC:p.L79Cfs*3	GJB2:NM_004004:exon2:c.235delC:p.L79Cfs*3;GJB2:NM_004004:exon2:c.235delC:p.L79Cfs*3	clinvar: Pathogenic	Uncertain significance	NA	c.221T>C:p.I74T|1,c.224G>T:p.R75L|1,c.235del:p.L79Cfs*3|1,c.237G>A:p.L79=|1,c.243G>A:p.L81=|1,c.249C>T:p.F83=|1	ESCC-P002	Asian	China	Tumor Suppressor Gene
ESCC-0281	13	20763486	20763486	G	-	GJB2	exonic	frameshift deletion	ENSG00000165474	rs80338943	0.0005	ENSG00000165474:ENST00000382844:exon1:c.235delC:p.L79Cfs*3,ENSG00000165474:ENST00000382848:exon2:c.235delC:p.L79Cfs*3;ENSG00000165474:ENST00000382844:exon1:c.235delC:p.L79Cfs*3,ENSG00000165474:ENST00000382848:exon2:c.235delC:p.L79Cfs*3	GJB2:NM_004004:exon2:c.235delC:p.L79Cfs*3;GJB2:NM_004004:exon2:c.235delC:p.L79Cfs*3	clinvar: Pathogenic	Uncertain significance	NA	c.221T>C:p.I74T|1,c.224G>T:p.R75L|1,c.235del:p.L79Cfs*3|1,c.237G>A:p.L79=|1,c.243G>A:p.L81=|1,c.249C>T:p.F83=|1	ESCC-P003	Asian	China	Tumor Suppressor Gene
ESCC-0371	13	20763486	20763486	G	-	GJB2	exonic	frameshift deletion	ENSG00000165474	rs80338943	0.0005	ENSG00000165474:ENST00000382844:exon1:c.235delC:p.L79Cfs*3,ENSG00000165474:ENST00000382848:exon2:c.235delC:p.L79Cfs*3;ENSG00000165474:ENST00000382844:exon1:c.235delC:p.L79Cfs*3,ENSG00000165474:ENST00000382848:exon2:c.235delC:p.L79Cfs*3	GJB2:NM_004004:exon2:c.235delC:p.L79Cfs*3;GJB2:NM_004004:exon2:c.235delC:p.L79Cfs*3	clinvar: Pathogenic	Uncertain significance	NA	c.221T>C:p.I74T|1,c.224G>T:p.R75L|1,c.235del:p.L79Cfs*3|1,c.237G>A:p.L79=|1,c.243G>A:p.L81=|1,c.249C>T:p.F83=|1	ESCC-P005	Asian	China	Tumor Suppressor Gene
ESCC-0550	13	20763486	20763486	G	-	GJB2	exonic	frameshift deletion	ENSG00000165474	rs80338943	0.0005	ENSG00000165474:ENST00000382844:exon1:c.235delC:p.L79Cfs*3,ENSG00000165474:ENST00000382848:exon2:c.235delC:p.L79Cfs*3;ENSG00000165474:ENST00000382844:exon1:c.235delC:p.L79Cfs*3,ENSG00000165474:ENST00000382848:exon2:c.235delC:p.L79Cfs*3	GJB2:NM_004004:exon2:c.235delC:p.L79Cfs*3;GJB2:NM_004004:exon2:c.235delC:p.L79Cfs*3	clinvar: Pathogenic	Uncertain significance	NA	c.221T>C:p.I74T|1,c.224G>T:p.R75L|1,c.235del:p.L79Cfs*3|1,c.237G>A:p.L79=|1,c.243G>A:p.L81=|1,c.249C>T:p.F83=|1	ESCC-P009	Asian	China	Tumor Suppressor Gene
ESCC-0554	6	26091068	26091068	G	A	HFE	ncRNA_exonic;splicing	splicing	ENSG00000010704	.	.	.	.	clinvar: UNK	Pathogenic	NA	NA	ESCC-P009	Asian	China	Oncogene
ESCC-0202	12	121416600	121416600	C	T	HNF1A	exonic	nonsynonymous SNV	ENSG00000135100	rs774637975	.	ENSG00000135100:ENST00000257555:exon1:c.C29T:p.T10M,ENSG00000135100:ENST00000400024:exon1:c.C29T:p.T10M,ENSG00000135100:ENST00000402929:exon1:c.C29T:p.T10M,ENSG00000135100:ENST00000538626:exon1:c.C29T:p.T10M,ENSG00000135100:ENST00000538646:exon1:c.C29T:p.T10M,ENSG00000135100:ENST00000540108:exon1:c.C29T:p.T10M,ENSG00000135100:ENST00000541395:exon1:c.C29T:p.T10M,ENSG00000135100:ENST00000541924:exo…	HNF1A:NM_000545:exon1:c.C29T:p.T10M,HNF1A:NM_001306179:exon1:c.C29T:p.T10M	clinvar: Likely_pathogenic	Likely pathogenic	1	c.13C>A:p.L5M|1,c.15G>C:p.L5=|1,c.13C>T:p.L5=|1,c.18_36delinsT:p.Q7_L12del|1,c.27_33del:p.Q9Hfs*11|1,c.29C>T:p.T10M|1,c.34_35insAG:p.L12Qfs*11|1	ESCC-P003	Asian	China	Tumor Suppressor Gene
ESCC-0549	4	55604628	55604628	C	T	KIT	exonic	stopgain	ENSG00000157404	rs139000082	3.228e-05	ENSG00000157404:ENST00000288135:exon21:c.C2836T:p.R946X,ENSG00000157404:ENST00000412167:exon21:c.C2824T:p.R942X	KIT:NM_000222:exon21:c.C2836T:p.R946X,KIT:NM_001093772:exon21:c.C2824T:p.R942X	clinvar: Uncertain_significance	Uncertain significance	4	c.2829C>T:p.S943=|1,c.2831C>T:p.P944L|1,c.2835C>T:p.N945=|1,c.2835C>G:p.N945K|2,c.2836C>T:p.R946*|4,c.2837G>A:p.R946Q|3,c.2837G>C:p.R946P|1,c.2843A>C:p.K948T|1,c.2841_2842del:p.K948Afs*100|1,c.2848G>A:p.V950M|3,c.2851G>A:p.V951I|1	ESCC-P009	Asian	China	Oncogene
ESCC-0507	12	49438046	49438046	-	T	KMT2D	exonic	frameshift insertion	ENSG00000167548	.	.	ENSG00000167548:ENST00000301067:exon21:c.5124dupA:p.R1709Tfs*26;ENSG00000167548:ENST00000301067:exon21:c.5124dupA:p.R1709Tfs*26	KMT2D:NM_003482:exon21:c.5124dupA:p.R1709Tfs*26;KMT2D:NM_003482:exon21:c.5124dupA:p.R1709Tfs*26	clinvar: UNK	Likely pathogenic	NA	c.5111G>A:p.R1704Q|1,c.5117C>T:p.S1706F|2,c.5120del:p.H1707Pfs*15|1,c.5122A>G:p.T1708A|1,c.5124_5125del:p.R1709Hfs*25|1,c.5129C>A:p.T1710K|1,c.5129C>T:p.T1710M|1,c.5131A>T:p.K1711*|1,c.5135del:p.K1712Rfs*10|1,c.5138_5139del:p.G1713Afs*21|1,c.5139_5147del:p.P1714_A1716del|1,c.5140C>T:p.P1714S|1,c.5135dup:p.P1714Afs*21|1	ESCC-P009	Asian	China	Tumor Suppressor Gene
ESCC-0171	22	21351012	21351012	C	A	LZTR1	exonic	stopgain	ENSG00000099949	rs779077819	.	ENSG00000099949:ENST00000389355:exon18:c.C2190A:p.Y730X,ENSG00000099949:ENST00000215739:exon19:c.C2247A:p.Y749X	LZTR1:NM_006767:exon19:c.C2247A:p.Y749X	clinvar: UNK	Likely pathogenic	NA	c.2183A>G:p.Y728C|1,c.2187C>T:p.Y729=|3,c.2189G>A:p.G730D|2	ESCC-P002	Asian	China	Tumor Suppressor Gene
ESCC-0489	3	37059054	37059054	A	T	MLH1	exonic	nonsynonymous SNV	ENSG00000076242	rs201931669	.	ENSG00000076242:ENST00000441265:exon9:c.A125T:p.Y42F,ENSG00000076242:ENST00000539477:exon9:c.A125T:p.Y42F,ENSG00000076242:ENST00000231790:exon10:c.A848T:p.Y283F,ENSG00000076242:ENST00000435176:exon10:c.A554T:p.Y185F,ENSG00000076242:ENST00000455445:exon10:c.A125T:p.Y42F,ENSG00000076242:ENST00000536378:exon10:c.A125T:p.Y42F,ENSG00000076242:ENST00000458205:exon11:c.A125T:p.Y42F	MLH1:NM_001167619:exon9:c.A125T:p.Y42F,MLH1:NM_001258273:exon9:c.A125T:p.Y42F,MLH1:NM_001354615:exon9:c.A125T:p.Y42F,MLH1:NM_001354616:exon9:c.A125T:p.Y42F,MLH1:NM_001354629:exon9:c.A749T:p.Y250F,MLH1:NM_000249:exon10:c.A848T:p.Y283F,MLH1:NM_001167617:exon10:c.A554T:p.Y185F,MLH1:NM_001167618:exon10:c.A125T:p.Y42F,MLH1:NM_001258271:exon10:c.A848T:p.Y283F,MLH1:NM_001354617:exon10:c.A125T:p.Y42F,MLH…	clinvar: UNK	Likely pathogenic	NA	c.109G>C:p.E37Q|1,c.109G>T:p.E37*|1,c.111G>C:p.E37D|1,c.109G>A:p.E37K|1,c.113A>G:p.N38S|1,c.116G>C:p.C39S|1,c.121G>A:p.D41N|2,c.121G>T:p.D41Y|1,c.122A>G:p.D41G|1,c.129del:p.K43Nfs*7|1,c.132C>T:p.S44=|2	ESCC-P008	Asian	China	Tumor Suppressor Gene
ESCC-0369	1	43812155	43812156	AA	-	MPL	exonic	frameshift deletion	ENSG00000117400	.	.	ENSG00000117400:ENST00000372470:exon7:c.1020_1021del:p.N341Sfs*18,ENSG00000117400:ENST00000413998:exon7:c.1020_1021del:p.N341Sfs*18;ENSG00000117400:ENST00000372470:exon7:c.1020_1021del:p.N341Sfs*18,ENSG00000117400:ENST00000413998:exon7:c.1020_1021del:p.N341Sfs*18	MPL:NM_005373:exon7:c.1020_1021del:p.N341Sfs*18;MPL:NM_005373:exon7:c.1020_1021del:p.N341Sfs*18	clinvar: UNK	Likely pathogenic	NA	c.1014G>T:p.E338D|2,c.1012G>C:p.E338Q|1,c.1014G>C:p.E338D|2,c.1012G>A:p.E338K|1,c.1033C>A:p.Q345K|1	ESCC-P005	Asian	China	Oncogene
ESCC-0042	1	43815063	43815063	G	A	MPL	intronic	splicing	ENSG00000117400	.	.	ENSG00000117400:ENST00000413998:exon10:c.G1598A:p.W533X	.	clinvar: UNK	Uncertain significance	NA	c.1586G>A:p.W529*|1,c.1593A>C:p.S531=|1,c.1600G>T:p.D534Y|1,c.1608C>A:p.H536Q|1	ESCC-P001	Asian	China	Oncogene
ESCC-0187	2	47703701	47703701	C	T	MSH2	exonic	nonsynonymous SNV	ENSG00000095002	.	.	ENSG00000095002:ENST00000233146:exon13:c.C2201T:p.S734F,ENSG00000095002:ENST00000406134:exon13:c.C2201T:p.S734F,ENSG00000095002:ENST00000543555:exon14:c.C2003T:p.S668F	MSH2:NM_000251:exon13:c.C2201T:p.S734F,MSH2:NM_001258281:exon14:c.C2003T:p.S668F	clinvar: UNK	Likely pathogenic	NA	c.2185del:p.M729Cfs*16|1,c.2191G>T:p.E731*|5,c.2191G>C:p.E731Q|1,c.2197G>A:p.A733T|3,c.2206C>A:p.L736I|1,c.2208C>G:p.L736=|1,c.2214T>C:p.S738=|1,c.2215G>A:p.A739T|1	ESCC-P002	Asian	China	Tumor Suppressor Gene
ESCC-0363	5	80149980	80149980	C	T	MSH3	exonic	stopgain	ENSG00000113318	rs758546167	.	ENSG00000113318:ENST00000265081:exon21:c.C2845T:p.Q949X	MSH3:NM_002439:exon21:c.C2845T:p.Q949X	clinvar: Uncertain_significance	Pathogenic	1	c.2842G>T:p.G948*|5,c.2846A>G:p.Q949R|44	ESCC-P005	Asian	China	Non-classified Gene
ESCC-0094	9	21931175	21931175	C	T	MTAP	intergenic	stopgain	ENSG00000099810	.	.	ENSG00000099810:ENST00000577563:exon2:c.C316T:p.Q106X,ENSG00000099810:ENST00000580900:exon8:c.C982T:p.Q328X	.	clinvar: UNK	Uncertain significance	NA	c.314G>C:p.G105A|1,c.316G>A:p.D106N|1,c.319A>C:p.I107L|1,c.329T>C:p.I110T|1,c.333T>C:p.D111=|1	ESCC-P001	Asian	China	Tumor Suppressor Gene
ESCC-0079	1	45798627	45798627	C	T	MUTYH	exonic	stopgain	ENSG00000132781	rs762307622	9.709e-05	ENSG00000132781:ENST00000354383:exon6:c.G386A:p.W129X,ENSG00000132781:ENST00000355498:exon6:c.G383A:p.W128X,ENSG00000132781:ENST00000372098:exon6:c.G458A:p.W153X,ENSG00000132781:ENST00000372100:exon6:c.G416A:p.W139X,ENSG00000132781:ENST00000372110:exon6:c.G428A:p.W143X,ENSG00000132781:ENST00000372115:exon6:c.G425A:p.W142X,ENSG00000132781:ENST00000435155:exon6:c.G416A:p.W139X,ENSG00000132781:ENST0…	MUTYH:NM_001350650:exon5:c.G38A:p.W13X,MUTYH:NM_001350651:exon5:c.G38A:p.W13X,MUTYH:NM_001048171:exon6:c.G425A:p.W142X,MUTYH:NM_001048172:exon6:c.G386A:p.W129X,MUTYH:NM_001048173:exon6:c.G383A:p.W128X,MUTYH:NM_001048174:exon6:c.G383A:p.W128X,MUTYH:NM_001128425:exon6:c.G467A:p.W156X,MUTYH:NM_001293190:exon6:c.G428A:p.W143X,MUTYH:NM_001293191:exon6:c.G416A:p.W139X,MUTYH:NM_001293192:exon6:c.G107A:p…	clinvar: Pathogenic/Likely_pathogenic	Pathogenic	NA	c.370G>T:p.A124S|1,c.370G>A:p.A124T|1,c.381G>A:p.V127=|1,c.383G>C:p.W128S|1	ESCC-P001	Asian	China	Tumor Suppressor Gene
ESCC-0178	1	45798627	45798627	C	T	MUTYH	exonic	stopgain	ENSG00000132781	rs762307622	9.709e-05	ENSG00000132781:ENST00000354383:exon6:c.G386A:p.W129X,ENSG00000132781:ENST00000355498:exon6:c.G383A:p.W128X,ENSG00000132781:ENST00000372098:exon6:c.G458A:p.W153X,ENSG00000132781:ENST00000372100:exon6:c.G416A:p.W139X,ENSG00000132781:ENST00000372110:exon6:c.G428A:p.W143X,ENSG00000132781:ENST00000372115:exon6:c.G425A:p.W142X,ENSG00000132781:ENST00000435155:exon6:c.G416A:p.W139X,ENSG00000132781:ENST0…	MUTYH:NM_001350650:exon5:c.G38A:p.W13X,MUTYH:NM_001350651:exon5:c.G38A:p.W13X,MUTYH:NM_001048171:exon6:c.G425A:p.W142X,MUTYH:NM_001048172:exon6:c.G386A:p.W129X,MUTYH:NM_001048173:exon6:c.G383A:p.W128X,MUTYH:NM_001048174:exon6:c.G383A:p.W128X,MUTYH:NM_001128425:exon6:c.G467A:p.W156X,MUTYH:NM_001293190:exon6:c.G428A:p.W143X,MUTYH:NM_001293191:exon6:c.G416A:p.W139X,MUTYH:NM_001293192:exon6:c.G107A:p…	clinvar: Pathogenic/Likely_pathogenic	Pathogenic	NA	c.370G>T:p.A124S|1,c.370G>A:p.A124T|1,c.381G>A:p.V127=|1,c.383G>C:p.W128S|1	ESCC-P002	Asian	China	Tumor Suppressor Gene
ESCC-0181	1	45797752	45797752	G	A	MUTYH	exonic	stopgain	ENSG00000132781	rs587781338	.	ENSG00000132781:ENST00000467459:exon3:c.C250T:p.Q84X,ENSG00000132781:ENST00000412971:exon6:c.C472T:p.Q158X,ENSG00000132781:ENST00000354383:exon11:c.C859T:p.Q287X,ENSG00000132781:ENST00000355498:exon11:c.C856T:p.Q286X,ENSG00000132781:ENST00000372098:exon11:c.C931T:p.Q311X,ENSG00000132781:ENST00000372100:exon11:c.C889T:p.Q297X,ENSG00000132781:ENST00000372110:exon11:c.C901T:p.Q301X,ENSG00000132781:E…	MUTYH:NM_001350650:exon10:c.C511T:p.Q171X,MUTYH:NM_001350651:exon10:c.C511T:p.Q171X,MUTYH:NM_001048171:exon11:c.C898T:p.Q300X,MUTYH:NM_001048172:exon11:c.C859T:p.Q287X,MUTYH:NM_001048173:exon11:c.C856T:p.Q286X,MUTYH:NM_001048174:exon11:c.C856T:p.Q286X,MUTYH:NM_001128425:exon11:c.C940T:p.Q314X,MUTYH:NM_001293190:exon11:c.C901T:p.Q301X,MUTYH:NM_001293191:exon11:c.C889T:p.Q297X,MUTYH:NM_001293192:ex…	clinvar: Pathogenic	Pathogenic	NA	c.235T>C:p.S79P|1,c.235T>A:p.S79T|1,c.244C>A:p.H82N|2,c.247C>T:p.L83=|1,c.247C>G:p.L83V|1,c.252C>T:p.F84=|1,c.254G>C:p.R85T|1,c.258C>T:p.D86=|1,c.265G>A:p.E89K|1	ESCC-P002	Asian	China	Tumor Suppressor Gene
ESCC-0073	19	15284966	15284966	T	-	NOTCH3	exonic	frameshift deletion	ENSG00000074181	.	.	ENSG00000074181:ENST00000263388:exon25:c.4649delA:p.H1550Pfs*28;ENSG00000074181:ENST00000263388:exon25:c.4649delA:p.H1550Pfs*28	NOTCH3:NM_000435:exon25:c.4649delA:p.H1550Pfs*28;NOTCH3:NM_000435:exon25:c.4649delA:p.H1550Pfs*28	clinvar: UNK	Likely pathogenic	1	c.4636C>T:p.R1546C|2,c.4637G>A:p.R1546H|1,c.4644C>T:p.D1548=|1,c.4645G>A:p.A1549T|2,c.4647G>A:p.A1549=|1,c.4646C>T:p.A1549V|1,c.4650C>A:p.H1550Q|1,c.4652G>T:p.G1551V|1,c.4655A>T:p.Q1552L|1,c.4653_4654delinsTT:p.Q1552*|1,c.4654C>G:p.Q1552E|1	ESCC-P001	Asian	China	Tumor Suppressor Gene
ESCC-0139	19	15273274	15273274	A	C	NOTCH3	splicing	splicing	ENSG00000074181;ENSG00000074181	.	.	UNKNOWN	.	clinvar: UNK	Pathogenic	NA	NA	ESCC-P002	Asian	China	Tumor Suppressor Gene
ESCC-0214	19	15288445	15288445	G	A	NOTCH3	exonic	stopgain	ENSG00000074181	.	.	ENSG00000074181:ENST00000263388:exon24:c.C4294T:p.Q1432X	NOTCH3:NM_000435:exon24:c.C4294T:p.Q1432X	clinvar: UNK	Pathogenic	NA	c.4283G>A:p.C1428Y|1,c.4285G>C:p.E1429Q|1,c.4302G>A:p.W1434*|3	ESCC-P003	Asian	China	Tumor Suppressor Gene
ESCC-0113	1	156843688	156843688	G	T	NTRK1	exonic	nonsynonymous SNV	ENSG00000198400	rs754611476	3.232e-05	ENSG00000198400:ENST00000358660:exon8:c.G1114T:p.A372S,ENSG00000198400:ENST00000368196:exon8:c.G1114T:p.A372S,ENSG00000198400:ENST00000524377:exon8:c.G1114T:p.A372S,ENSG00000198400:ENST00000392302:exon9:c.G1024T:p.A342S	NTRK1:NM_001012331:exon8:c.G1114T:p.A372S,NTRK1:NM_002529:exon8:c.G1114T:p.A372S,NTRK1:NM_001007792:exon9:c.G1024T:p.A342S	clinvar: UNK	Likely pathogenic	2	c.1101C>T:p.F367=|2,c.1102G>T:p.G368C|1,c.1112C>T:p.S371F|1,c.1113C>T:p.S371=|1,c.1114G>T:p.A372S|2,c.1114G>A:p.A372T|3,c.1125G>T:p.M375I|1,c.1124T>C:p.M375T|1,c.1126G>A:p.A376T|1,c.1130C>T:p.A377V|1	ESCC-P002	Asian	China	Tumor Suppressor Gene
ESCC-0446	16	23641218	23641218	G	A	PALB2	exonic	stopgain	ENSG00000083093	rs180177110	.	ENSG00000083093:ENST00000261584:exon5:c.C2257T:p.R753X	PALB2:NM_024675:exon5:c.C2257T:p.R753X	clinvar: Pathogenic	Pathogenic	5	c.2257C>T:p.R753*|5,c.2258G>T:p.R753L|1	ESCC-P006	Asian	Vietnam	Tumor Suppressor Gene
ESCC-0302	7	6035188	6035188	G	C	PMS2	exonic	nonsynonymous SNV	ENSG00000122512	.	.	ENSG00000122512:ENST00000441476:exon5:c.C562G:p.R188G,ENSG00000122512:ENST00000265849:exon8:c.C880G:p.R294G,ENSG00000122512:ENST00000406569:exon8:c.C880G:p.R294G	PMS2:NM_001322008:exon6:c.C562G:p.R188G,PMS2:NM_001322004:exon7:c.C475G:p.R159G,PMS2:NM_001322007:exon7:c.C562G:p.R188G,PMS2:NM_001322010:exon7:c.C475G:p.R159G,PMS2:NM_001322013:exon7:c.C307G:p.R103G,PMS2:NM_000535:exon8:c.C880G:p.R294G,PMS2:NM_001322003:exon8:c.C475G:p.R159G,PMS2:NM_001322005:exon8:c.C475G:p.R159G,PMS2:NM_001322006:exon8:c.C880G:p.R294G,PMS2:NM_001322009:exon8:c.C475G:p.R159G,PM…	clinvar: UNK	Likely pathogenic	1	c.559G>A:p.V187I|1,c.566A>C:p.H189P|1,c.567T>A:p.H189Q|1,c.571T>G:p.Y191D|1,c.571T>C:p.Y191H|1,c.577A>G:p.I193V|1	ESCC-P003	Asian	China	Tumor Suppressor Gene
ESCC-0143	12	133252019	133252019	G	C	POLE	exonic	stopgain	ENSG00000177084	.	.	ENSG00000177084:ENST00000535934:exon1:c.C45G:p.Y15X,ENSG00000177084:ENST00000539006:exon6:c.C531G:p.Y177X,ENSG00000177084:ENST00000535270:exon11:c.C1110G:p.Y370X,ENSG00000177084:ENST00000320574:exon12:c.C1191G:p.Y397X	POLE:NM_006231:exon12:c.C1191G:p.Y397X	clinvar: Uncertain_significance	Pathogenic	NA	c.52G>A:p.E18K|9,c.58A>C:p.S20R|1	ESCC-P002	Asian	China	Tumor Suppressor Gene
ESCC-0489	12	133250250	133250250	G	A	POLE	exonic	nonsynonymous SNV	ENSG00000177084	rs483352909	.	ENSG00000177084:ENST00000535934:exon2:c.C124T:p.L42F,ENSG00000177084:ENST00000539006:exon7:c.C610T:p.L204F,ENSG00000177084:ENST00000535270:exon12:c.C1189T:p.L397F,ENSG00000177084:ENST00000320574:exon13:c.C1270T:p.L424F	POLE:NM_006231:exon13:c.C1270T:p.L424F	clinvar: UNK	Likely pathogenic	2	c.110G>T:p.R37L|1,c.109C>T:p.R37W|1,c.109C>A:p.R37=|1,c.123G>A:p.T41=|1,c.124G>A:p.D42N|1,c.127A>G:p.K43E|1,c.139C>T:p.R47W|1	ESCC-P008	Asian	China	Tumor Suppressor Gene
ESCC-0075	6	43571656	43571657	CT	-	POLH	exonic	frameshift deletion	ENSG00000170734	.	.	ENSG00000170734:ENST00000535400:exon6:c.606_607del:p.S203Cfs*3,ENSG00000170734:ENST00000372226:exon7:c.792_793del:p.S265Cfs*3,ENSG00000170734:ENST00000372236:exon7:c.792_793del:p.S265Cfs*3;ENSG00000170734:ENST00000535400:exon6:c.606_607del:p.S203Cfs*3,ENSG00000170734:ENST00000372226:exon7:c.792_793del:p.S265Cfs*3,ENSG00000170734:ENST00000372236:exon7:c.792_793del:p.S265Cfs*3	POLH:NM_001291969:exon5:c.420_421del:p.S141Cfs*3,POLH:NM_001291970:exon7:c.792_793del:p.S265Cfs*3,POLH:NM_006502:exon7:c.792_793del:p.S265Cfs*3;POLH:NM_001291969:exon5:c.420_421del:p.S141Cfs*3,POLH:NM_001291970:exon7:c.792_793del:p.S265Cfs*3,POLH:NM_006502:exon7:c.792_793del:p.S265Cfs*3	clinvar: UNK	Likely pathogenic	NA	NA	ESCC-P001	Asian	China	Tumor Suppressor Gene
ESCC-0443	7	124487011	124487011	G	A	POT1	exonic	stopgain	ENSG00000128513	rs531061783	.	ENSG00000128513:ENST00000607932:exon8:c.C991T:p.Q331X,ENSG00000128513:ENST00000393329:exon11:c.C598T:p.Q200X,ENSG00000128513:ENST00000357628:exon12:c.C991T:p.Q331X,ENSG00000128513:ENST00000609106:exon12:c.C991T:p.Q331X	POT1:NM_001042594:exon11:c.C598T:p.Q200X,POT1:NM_015450:exon12:c.C991T:p.Q331X	clinvar: UNK	Uncertain significance	1	c.983G>T:p.R328I|1,c.990A>G:p.Q330=|1,c.991C>T:p.Q331*|1	ESCC-P006	Asian	Vietnam	Tumor Suppressor Gene
ESCC-0109	5	23527357	23527357	T	A	PRDM9	exonic	stopgain	ENSG00000164256	.	4.109e-05	ENSG00000164256:ENST00000296682:exon11:c.T2160A:p.Y720X	PRDM9:NM_001310214:exon11:c.T2160A:p.Y720X,PRDM9:NM_020227:exon11:c.T2160A:p.Y720X	clinvar: UNK	Uncertain significance	NA	c.2144C>A:p.T715K|1,c.2148G>A:p.G716=|1,c.2147G>A:p.G716E|1,c.2148G>T:p.G716=|1,c.2149G>A:p.E717K|1,c.2150A>G:p.E717G|1,c.2156C>A:p.P719H|1,c.2169G>A:p.R723=|1,c.2170G>A:p.E724K|1	ESCC-P001	Asian	China	Oncogene
ESCC-0026	17	66525124	66525159	ATTTTAGAGGTAAAGAACTCAGAATTTAATACTTGA	-	PRKAR1A	exonic	nonframeshift deletion	ENSG00000108946	rs779359790	.	ENSG00000108946:ENST00000585981:exon9:c.883_892del:p.I295fs*0;ENSG00000108946:ENST00000585981:exon9:c.883_892del:p.I295fs*0	PRKAR1A:NM_001276290:exon8:c.883_891del:p.I295_E297del,PRKAR1A:NM_001278433:exon9:c.883_891del:p.I295_E297del,PRKAR1A:NM_001369390:exon9:c.883_891del:p.I295_E297del,PRKAR1A:NM_002734:exon9:c.883_891del:p.I295_E297del,PRKAR1A:NM_212471:exon9:c.883_891del:p.I295_E297del,PRKAR1A:NM_212472:exon9:c.883_891del:p.I295_E297del,PRKAR1A:NM_001276289:exon10:c.883_891del:p.I295_E297del,PRKAR1A:NM_001369389:e…	clinvar: UNK	Uncertain significance	NA	c.872A>G:p.E291G|2,c.871G>T:p.E291*|1,c.876C>T:p.F292=|1,c.891G>A:p.E297=|1,c.896C>G:p.S299*|1,c.898G>A:p.A300T|2	ESCC-P001	Asian	China	Tumor Suppressor Gene
ESCC-0551	17	33443903	33443903	G	A	RAD51D	exonic	stopgain	ENSG00000185379	rs774000286	.	ENSG00000185379:ENST00000590016:exon3:c.C298T:p.R100X	RAD51D:NM_001142571:exon3:c.C298T:p.R100X	clinvar: UNK	Likely pathogenic	2	c.291C>T:p.F97=|1,c.298C>T:p.R100*|2	ESCC-P009	Asian	China	Tumor Suppressor Gene
ESCC-0220	13	48878151	48878151	C	T	RB1	exonic	stopgain	ENSG00000139687	rs587778869	.	ENSG00000139687:ENST00000267163:exon1:c.C103T:p.Q35X,ENSG00000139687:ENST00000467505:exon1:c.C103T:p.Q35X	RB1:NM_000321:exon1:c.C103T:p.Q35X	clinvar: Pathogenic	Uncertain significance	1	c.89A>C:p.E30A|1,c.91G>C:p.E31Q|2,c.94G>A:p.D32N|1,c.94del:p.D32Tfs*33|1,c.103C>T:p.Q35*|1,c.106G>A:p.D36N|1,c.112_113delinsTT:p.G38F|1,c.113G>A:p.G38D|1,c.114_115insT:p.P39Sfs*10|1,c.116del:p.P39Rfs*26|1	ESCC-P003	Asian	China	Tumor Suppressor Gene
ESCC-0149	12	21630808	21630808	G	A	RECQL	exonic	stopgain	ENSG00000004700	rs572725483	3.231e-05	ENSG00000004700:ENST00000444129:exon7:c.C796T:p.Q266X,ENSG00000004700:ENST00000421138:exon8:c.C796T:p.Q266X	RECQL:NM_002907:exon7:c.C796T:p.Q266X,RECQL:NM_032941:exon8:c.C796T:p.Q266X	clinvar: UNK	Uncertain significance	NA	NA	ESCC-P002	Asian	China	Non-classified Gene
ESCC-0124	12	21630808	21630808	G	A	RECQL	exonic	stopgain	ENSG00000004700	rs572725483	3.231e-05	ENSG00000004700:ENST00000444129:exon7:c.C796T:p.Q266X,ENSG00000004700:ENST00000421138:exon8:c.C796T:p.Q266X	RECQL:NM_002907:exon7:c.C796T:p.Q266X,RECQL:NM_032941:exon8:c.C796T:p.Q266X	clinvar: UNK	Uncertain significance	NA	NA	ESCC-P002	Asian	China	Non-classified Gene
ESCC-0038	8	145742145	145742145	C	T	RECQL4	exonic	nonsynonymous SNV	ENSG00000160957	.	.	ENSG00000160957:ENST00000428558:exon5:c.G358A:p.G120R	RECQL4:NM_004260:exon5:c.G358A:p.G120R	clinvar: UNK	Likely pathogenic	4	c.358G>A:p.G120R|4,c.364G>A:p.A122T|1,c.365C>T:p.A122V|1,c.367C>G:p.L123V|1,c.372C>T:p.G124=|1	ESCC-P001	Asian	China	Tumor Suppressor Gene
ESCC-0182	8	145739478	145739478	C	A	RECQL4	exonic	nonsynonymous SNV	ENSG00000160957	rs771179943	.	ENSG00000160957:ENST00000428558:exon12:c.G1892T:p.R631L	RECQL4:NM_004260:exon12:c.G1892T:p.R631L	clinvar: UNK	Likely pathogenic	1	c.1886G>A:p.R629Q|1,c.1885C>T:p.R629W|1,c.1887G>A:p.R629=|1,c.1892G>T:p.R631L|1,c.1891C>T:p.R631C|1	ESCC-P002	Asian	China	Tumor Suppressor Gene
ESCC-0362	8	145738793	145738793	G	A	RECQL4	exonic	stopgain	ENSG00000160957	rs758790200	3.231e-05	ENSG00000160957:ENST00000428558:exon14:c.C2272T:p.R758X	RECQL4:NM_004260:exon14:c.C2272T:p.R758X	clinvar: Likely_pathogenic	Pathogenic	1	c.2258G>A:p.R753Q|1,c.2264G>A:p.R755Q|1,c.2263C>T:p.R755W|2,c.2272C>T:p.R758*|4,c.2272C>A:p.R758=|1	ESCC-P005	Asian	China	Tumor Suppressor Gene
ESCC-0376	8	145739881	145739881	G	C	RECQL4	exonic	nonsynonymous SNV	ENSG00000160957	.	3.235e-05	ENSG00000160957:ENST00000428558:exon10:c.C1649G:p.A550G	RECQL4:NM_004260:exon10:c.C1649G:p.A550G	clinvar: UNK	Likely pathogenic	2	c.1634_1635insTGGCC:p.P546Gfs*14|1,c.1638G>A:p.P546=|1,c.1647G>A:p.K549=|1,c.1646A>G:p.K549R|1,c.1649C>T:p.A550V|2,c.1665G>A:p.S555=|1,c.1664C>T:p.S555L|3	ESCC-P005	Asian	China	Tumor Suppressor Gene
ESCC-0514	8	145739006	145739006	C	A	RECQL4	exonic	nonsynonymous SNV	ENSG00000160957	.	.	ENSG00000160957:ENST00000428558:exon13:c.G2149T:p.A717S	RECQL4:NM_004260:exon13:c.G2149T:p.A717S	clinvar: UNK	Likely pathogenic	NA	c.2135A>G:p.D712G|1,c.2140G>C:p.E714Q|1,c.2141A>T:p.E714V|1,c.2144G>A:p.R715Q|2,c.2145G>A:p.R715=|1,c.2145G>C:p.R715=|1,c.2162G>A:p.R721Q|1,c.2161C>T:p.R721*|1	ESCC-P009	Asian	China	Tumor Suppressor Gene
ESCC-0554	8	145740360	145740360	G	A	RECQL4	exonic	nonsynonymous SNV	ENSG00000160957	rs766354337	.	ENSG00000160957:ENST00000428558:exon9:c.C1580T:p.T527M	RECQL4:NM_004260:exon9:c.C1580T:p.T527M	clinvar: UNK	Likely pathogenic	1	c.1564C>T:p.R522C|1,c.1565G>A:p.R522H|1,c.1569C>A:p.S523R|1,c.1578C>A:p.L526=|1,c.1580C>G:p.T527R|1,c.1579A>G:p.T527A|1,c.1584G>C:p.L528F|2,c.1592C>T:p.S531F|1,c.1594C>T:p.P532S|1	ESCC-P009	Asian	China	Tumor Suppressor Gene
ESCC-0204	10	43615003	43615003	A	T	RET	exonic	nonsynonymous SNV	ENSG00000165731	.	.	ENSG00000165731:ENST00000340058:exon14:c.A2417T:p.Y806F,ENSG00000165731:ENST00000355710:exon14:c.A2417T:p.Y806F	RET:NM_001355216:exon11:c.A1655T:p.Y552F,RET:NM_020630:exon14:c.A2417T:p.Y806F,RET:NM_020975:exon14:c.A2417T:p.Y806F	clinvar: UNK	Likely pathogenic	NA	c.2409C>T:p.I803=|2,c.2413G>T:p.E805*|1,c.2418C>T:p.Y806=|1,c.2419G>C:p.A807P|1,c.2419G>A:p.A807T|1,c.2427C>T:p.Y809=|1,c.2427C>A:p.Y809*|1	ESCC-P003	Asian	China	Oncogene
ESCC-0184	17	74475938	74475938	T	C	RHBDF2	exonic;splicing	splicing	ENSG00000129667;ENSG00000129667	.	.	ENSG00000129667:ENST00000313080:exon4:c.A236G:p.K79R,ENSG00000129667:ENST00000592123:exon5:c.A236G:p.K79R	RHBDF2:NM_024599:exon4:c.A236G:p.K79R	clinvar: UNK	Uncertain significance	NA	c.227T>C:p.F76S|1,c.231C>T:p.L77=|5	ESCC-P002	Asian	China	Non-classified Gene
ESCC-0517	19	42364887	42364887	G	A	RPS19	exonic	nonsynonymous SNV	ENSG00000105372	rs104894717	.	ENSG00000105372:ENST00000598261:exon1:c.G43A:p.V15I,ENSG00000105372:ENST00000598399:exon1:c.G40A:p.V14I,ENSG00000105372:ENST00000593863:exon2:c.G43A:p.V15I,ENSG00000105372:ENST00000598742:exon2:c.G43A:p.V15I,ENSG00000105372:ENST00000600467:exon2:c.G43A:p.V15I,ENSG00000105372:ENST00000601492:exon2:c.G43A:p.V15I	RPS19:NM_001022:exon2:c.G43A:p.V15I,RPS19:NM_001321483:exon2:c.G43A:p.V15I,RPS19:NM_001321484:exon2:c.G43A:p.V15I,RPS19:NM_001321485:exon2:c.G43A:p.V15I	clinvar: UNK	Likely pathogenic	NA	c.33G>A:p.Q11=|1,c.36G>A:p.Q12=|1,c.52C>T:p.L18=|1,c.52C>G:p.L18V|2	ESCC-P009	Asian	China	Non-classified Gene
ESCC-0032	21	36261973	36261973	C	-	RUNX1	intronic	splicing	ENSG00000159216	.	.	.	.	clinvar: UNK	Uncertain significance	NA	NA	ESCC-P001	Asian	China	Tumor Suppressor Gene
ESCC-0120	7	92735419	92735419	C	T	SAMD9	splicing	splicing	ENSG00000205413	rs769707396	0.0002	.	.	clinvar: UNK	Pathogenic	1	c.4G>A:p.A2T|1,	ESCC-P002	Asian	China	Non-classified Gene
ESCC-0010	7	66459273	66459273	T	A	SBDS	exonic	stopgain	ENSG00000126524	rs120074160	0.0009	ENSG00000126524:ENST00000246868:exon2:c.A184T:p.K62X,ENSG00000126524:ENST00000414306:exon2:c.A184T:p.K62X	SBDS:NM_016038:exon2:c.A184T:p.K62X	clinvar: Pathogenic/Likely_pathogenic	Pathogenic	NA	c.172G>C:p.V58L|1,c.192G>T:p.Q64H|1,c.201A>G:p.K67=|5	ESCC-P001	Asian	China	Tumor Suppressor Gene
ESCC-0076	7	66459197	66459197	A	G	SBDS	splicing	splicing	ENSG00000126524	rs113993993	0.0039	.	.	clinvar: Pathogenic	Pathogenic	3	c.3G>A:p.M1?|1,c.9C>A:p.I3=|1	ESCC-P001	Asian	China	Tumor Suppressor Gene
ESCC-0100	7	66459273	66459273	T	A	SBDS	exonic	stopgain	ENSG00000126524	rs120074160	0.0009	ENSG00000126524:ENST00000246868:exon2:c.A184T:p.K62X,ENSG00000126524:ENST00000414306:exon2:c.A184T:p.K62X	SBDS:NM_016038:exon2:c.A184T:p.K62X	clinvar: Pathogenic/Likely_pathogenic	Pathogenic	NA	c.172G>C:p.V58L|1,c.192G>T:p.Q64H|1,c.201A>G:p.K67=|5	ESCC-P001	Asian	China	Tumor Suppressor Gene
ESCC-0160	7	66459197	66459197	A	G	SBDS	splicing	splicing	ENSG00000126524	rs113993993	0.0039	.	.	clinvar: Pathogenic	Pathogenic	3	c.3G>A:p.M1?|1,c.9C>A:p.I3=|1	ESCC-P002	Asian	China	Tumor Suppressor Gene
ESCC-0172	1	17349219	17349219	G	A	SDHB	exonic	nonsynonymous SNV	ENSG00000117118	rs200245469	3.231e-05	ENSG00000117118:ENST00000375499:exon7:c.C649T:p.R217C	SDHB:NM_003000:exon7:c.C649T:p.R217C	clinvar: Likely_pathogenic	Likely pathogenic	1	c.634C>T:p.L212F|1,c.636T>C:p.L212=|1,c.649C>T:p.R217C|1	ESCC-P002	Asian	China	Tumor Suppressor Gene
ESCC-0216	7	95775956	95775956	C	A	SLC25A13	exonic	nonsynonymous SNV	ENSG00000004864	.	.	ENSG00000004864:ENST00000542654:exon13:c.G1040T:p.R347L,ENSG00000004864:ENST00000265631:exon14:c.G1364T:p.R455L,ENSG00000004864:ENST00000416240:exon14:c.G1367T:p.R456L	SLC25A13:NM_001160210:exon14:c.G1367T:p.R456L,SLC25A13:NM_014251:exon14:c.G1364T:p.R455L	clinvar: UNK	Likely pathogenic	1	c.1031C>T:p.A344V|1,c.1035T>G:p.T345=|1,c.1043A>T:p.Y348F|1,c.1046C>A:p.P349H|1,c.1048A>G:p.I350V|2,c.1050C>T:p.I350=|2,c.1051G>A:p.D351N|1	ESCC-P003	Asian	China	Non-classified Gene
ESCC-0555	7	95818620	95818620	C	A	SLC25A13	exonic	stopgain	ENSG00000004864	.	.	ENSG00000004864:ENST00000542654:exon8:c.G595T:p.E199X,ENSG00000004864:ENST00000265631:exon9:c.G919T:p.E307X,ENSG00000004864:ENST00000416240:exon9:c.G919T:p.E307X	SLC25A13:NM_001160210:exon9:c.G919T:p.E307X,SLC25A13:NM_014251:exon9:c.G919T:p.E307X	clinvar: UNK	Pathogenic	NA	c.581T>G:p.V194G|1,c.595G>T:p.V199L|1,c.607C>A:p.L203I|1	ESCC-P009	Asian	China	Non-classified Gene
ESCC-0115	7	95818684	95818687	CATA	-	SLC25A13	exonic	frameshift deletion	ENSG00000004864	rs80338720	0.0003	ENSG00000004864:ENST00000542654:exon8:c.528_531del:p.M177Pfs*2,ENSG00000004864:ENST00000265631:exon9:c.852_855del:p.M285Pfs*2,ENSG00000004864:ENST00000416240:exon9:c.852_855del:p.M285Pfs*2;ENSG00000004864:ENST00000542654:exon8:c.528_531del:p.M177Pfs*2,ENSG00000004864:ENST00000265631:exon9:c.852_855del:p.M285Pfs*2,ENSG00000004864:ENST00000416240:exon9:c.852_855del:p.M285Pfs*2	SLC25A13:NM_001160210:exon9:c.852_855del:p.M285Pfs*2,SLC25A13:NM_014251:exon9:c.852_855del:p.M285Pfs*2;SLC25A13:NM_001160210:exon9:c.852_855del:p.M285Pfs*2,SLC25A13:NM_014251:exon9:c.852_855del:p.M285Pfs*2	clinvar: Pathogenic	Uncertain significance	NA	c.539C>T:p.A180V|2,c.543C>T:p.I181=|1,c.544G>T:p.D182Y|1	ESCC-P002	Asian	China	Non-classified Gene
ESCC-0405	7	95818684	95818687	CATA	-	SLC25A13	exonic	frameshift deletion	ENSG00000004864	rs80338720	0.0003	ENSG00000004864:ENST00000542654:exon8:c.528_531del:p.M177Pfs*2,ENSG00000004864:ENST00000265631:exon9:c.852_855del:p.M285Pfs*2,ENSG00000004864:ENST00000416240:exon9:c.852_855del:p.M285Pfs*2;ENSG00000004864:ENST00000542654:exon8:c.528_531del:p.M177Pfs*2,ENSG00000004864:ENST00000265631:exon9:c.852_855del:p.M285Pfs*2,ENSG00000004864:ENST00000416240:exon9:c.852_855del:p.M285Pfs*2	SLC25A13:NM_001160210:exon9:c.852_855del:p.M285Pfs*2,SLC25A13:NM_014251:exon9:c.852_855del:p.M285Pfs*2;SLC25A13:NM_001160210:exon9:c.852_855del:p.M285Pfs*2,SLC25A13:NM_014251:exon9:c.852_855del:p.M285Pfs*2	clinvar: Pathogenic	Uncertain significance	NA	c.539C>T:p.A180V|2,c.543C>T:p.I181=|1,c.544G>T:p.D182Y|1	ESCC-P006	Asian	Vietnam	Non-classified Gene
ESCC-0021	16	3633456	3633456	-	TATC	SLX4	exonic	frameshift insertion	ENSG00000188827	rs774025089	.	ENSG00000188827:ENST00000294008:exon14:c.4794_4795insGATA:p.F1599Dfs*58;ENSG00000188827:ENST00000294008:exon14:c.4794_4795insGATA:p.F1599Dfs*58	SLX4:NM_032444:exon14:c.4794_4795insGATA:p.F1599Dfs*58;SLX4:NM_032444:exon14:c.4794_4795insGATA:p.F1599Dfs*58	clinvar: UNK	Likely pathogenic	NA	c.4803C>A:p.Y1601*|1,	ESCC-P001	Asian	China	Tumor Suppressor Gene
ESCC-0009	17	38786502	38786502	-	T	SMARCE1	intronic	frameshift insertion	ENSG00000073584	.	.	ENSG00000073584:ENST00000447024:exon4:c.445dupA:p.T149Nfs*3,ENSG00000073584:ENST00000400122:exon9:c.853dupA:p.T285Nfs*3,ENSG00000073584:ENST00000377808:exon10:c.958dupA:p.T320Nfs*3;ENSG00000073584:ENST00000447024:exon4:c.445dupA:p.T149Nfs*3,ENSG00000073584:ENST00000400122:exon9:c.853dupA:p.T285Nfs*3,ENSG00000073584:ENST00000377808:exon10:c.958dupA:p.T320Nfs*3	.	clinvar: UNK	Uncertain significance	NA	c.442C>T:p.R148C|1,c.443G>A:p.R148H|2	ESCC-P001	Asian	China	Tumor Suppressor Gene
ESCC-0019	2	39216457	39216457	T	C	SOS1	splicing	splicing	ENSG00000115904	.	.	.	.	clinvar: UNK	Pathogenic	NA	NA	ESCC-P001	Asian	China	Non-classified Gene
ESCC-0443	2	39262409	39262409	G	A	SOS1	exonic	nonsynonymous SNV	ENSG00000115904	rs190222208	6.477e-05	ENSG00000115904:ENST00000395038:exon8:c.C1018T:p.P340S,ENSG00000115904:ENST00000402219:exon8:c.C1018T:p.P340S,ENSG00000115904:ENST00000428721:exon8:c.C847T:p.P283S,ENSG00000115904:ENST00000426016:exon9:c.C1018T:p.P340S	SOS1:NM_005633:exon8:c.C1018T:p.P340S	clinvar: Conflicting_interpretations_of_pathogenicity	Likely pathogenic	NA	c.1003G>C:p.V335L|1,c.1004T>C:p.V335A|1,c.1007A>C:p.Q336P|1,c.1015_1016del:p.L339Tfs*16|1,c.1017A>C:p.L339F|1	ESCC-P006	Asian	Vietnam	Non-classified Gene
ESCC-0543	2	39222263	39222270	CTTGAGTG	-	SOS1	exonic	frameshift deletion	ENSG00000115904	.	.	ENSG00000115904:ENST00000395038:exon20:c.3340_3346del:p.H1114Dfs*8,ENSG00000115904:ENST00000402219:exon20:c.3340_3346del:p.H1114Afs*23,ENSG00000115904:ENST00000426016:exon21:c.3340_3346del:p.H1114Afs*23;ENSG00000115904:ENST00000395038:exon20:c.3340_3346del:p.H1114Dfs*8,ENSG00000115904:ENST00000402219:exon20:c.3340_3346del:p.H1114Afs*23,ENSG00000115904:ENST00000426016:exon21:c.3340_3346del:p.H1114…	SOS1:NM_005633:exon20:c.3340_3346del:p.H1114Afs*23;SOS1:NM_005633:exon20:c.3340_3346del:p.H1114Afs*23	clinvar: UNK	Likely pathogenic	NA	c.3330G>A:p.S1110=|1,c.3333C>T:p.S1111=|1,c.3355A>G:p.T1119A|2,c.3356C>A:p.T1119N|1,c.3357C>A:p.T1119=|1	ESCC-P009	Asian	China	Non-classified Gene
ESCC-0482	14	50655374	50655374	A	-	SOS2	exonic	frameshift deletion	ENSG00000100485	.	.	ENSG00000100485:ENST00000216373:exon5:c.555delT:p.L186Sfs*12,ENSG00000100485:ENST00000543680:exon5:c.555delT:p.L186Sfs*12;ENSG00000100485:ENST00000216373:exon5:c.555delT:p.L186Sfs*12,ENSG00000100485:ENST00000543680:exon5:c.555delT:p.L186Sfs*12	SOS2:NM_006939:exon5:c.555delT:p.L186Sfs*12;SOS2:NM_006939:exon5:c.555delT:p.L186Sfs*12	clinvar: UNK	Likely pathogenic	2	c.541A>T:p.I181L|1,c.543A>G:p.I181M|2,c.543A>T:p.I181=|1,c.544G>T:p.G182C|1,c.548dup:p.L183Ffs*6|1,c.555T>G:p.S185=|2,c.558C>T:p.L186=|1,c.565G>C:p.D189H|1,c.568G>A:p.E190K|3,c.572C>G:p.P191R|5	ESCC-P007	Asian	China	Non-classified Gene
ESCC-0148	5	1294754	1294754	G	A	TERT	exonic	stopgain	ENSG00000164362	rs867642414	.	ENSG00000164362:ENST00000296820:exon2:c.C247T:p.R83X,ENSG00000164362:ENST00000310581:exon2:c.C247T:p.R83X,ENSG00000164362:ENST00000334602:exon2:c.C247T:p.R83X,ENSG00000164362:ENST00000460137:exon2:c.C247T:p.R83X,ENSG00000164362:ENST00000508104:exon2:c.C247T:p.R83X	TERT:NM_001193376:exon2:c.C247T:p.R83X,TERT:NM_198253:exon2:c.C247T:p.R83X	clinvar: UNK	Likely pathogenic	NA	c.235G>A:p.E79K|1,c.255G>T:p.L85=|1	ESCC-P002	Asian	China	Tumor Suppressor Gene
ESCC-0180	6	10398892	10398892	G	A	TFAP2A	exonic	nonsynonymous SNV	ENSG00000137203	rs772807658	.	ENSG00000137203:ENST00000319516:exon7:c.C1060T:p.P354S,ENSG00000137203:ENST00000379604:exon7:c.C1072T:p.P358S,ENSG00000137203:ENST00000379608:exon7:c.C1054T:p.P352S,ENSG00000137203:ENST00000379613:exon7:c.C1078T:p.P360S,ENSG00000137203:ENST00000482890:exon8:c.C1072T:p.P358S	TFAP2A:NM_001032280:exon7:c.C1054T:p.P352S,TFAP2A:NM_001042425:exon7:c.C1060T:p.P354S,TFAP2A:NM_003220:exon7:c.C1072T:p.P358S	clinvar: UNK	Likely pathogenic	NA	c.1047C>T:p.T349=|1,c.1048G>A:p.D350N|1,c.1048G>T:p.D350Y|1,c.1049A>G:p.D350G|1,c.1048G>C:p.D350H|1,c.1060C>G:p.Q354E|1,c.1066C>T:p.R356*|1,c.1077G>A:p.L359=|1	ESCC-P002	Asian	China	Tumor Suppressor Gene
ESCC-0037	17	7577077	7577077	C	A	TP53	exonic	nonsynonymous SNV	ENSG00000141510	.	.	ENSG00000141510:ENST00000509690:exon5:c.G465T:p.E155D,ENSG00000141510:ENST00000359597:exon7:c.G861T:p.E287D,ENSG00000141510:ENST00000269305:exon8:c.G861T:p.E287D,ENSG00000141510:ENST00000420246:exon8:c.G861T:p.E287D,ENSG00000141510:ENST00000445888:exon8:c.G861T:p.E287D,ENSG00000141510:ENST00000455263:exon8:c.G861T:p.E287D	TP53:NM_001126115:exon4:c.G465T:p.E155D,TP53:NM_001126116:exon4:c.G465T:p.E155D,TP53:NM_001126117:exon4:c.G465T:p.E155D,TP53:NM_001276697:exon4:c.G384T:p.E128D,TP53:NM_001276698:exon4:c.G384T:p.E128D,TP53:NM_001276699:exon4:c.G384T:p.E128D,TP53:NM_001126118:exon7:c.G744T:p.E248D,TP53:NM_000546:exon8:c.G861T:p.E287D,TP53:NM_001126112:exon8:c.G861T:p.E287D,TP53:NM_001126113:exon8:c.G861T:p.E287D,TP…	clinvar: UNK	Likely pathogenic	1	c.448del:p.T150Hfs*20|1,c.448_459del:p.T150_P153del|2,c.448_453del:p.T150_P151del|1,c.447_459del:p.T150Afs*16|3,c.448_474del:p.T150_R158del|1,c.449C>A:p.T150K|1,c.449C>G:p.T150R|1,c.449C>T:p.T150I|6,c.448A>G:p.T150A|1,c.448_460del:p.T150Afs*16|6,c.447del:p.T150Hfs*20|3,c.449del:p.T150Nfs*20|1,c.452C>G:p.P151R|19,c.453C>A:p.P151=|1,c.451_452delinsTT:p.P151F|1,c.449_450insG:p.P151Tfs*30|1,c.452C>T:…	ESCC-P001	Asian	China	Tumor Suppressor Gene
ESCC-0068	17	7578403	7578403	C	A	TP53	exonic	nonsynonymous SNV	ENSG00000141510	.	.	ENSG00000141510:ENST00000509690:exon2:c.G131T:p.C44F,ENSG00000141510:ENST00000359597:exon4:c.G527T:p.C176F,ENSG00000141510:ENST00000413465:exon4:c.G527T:p.C176F,ENSG00000141510:ENST00000514944:exon4:c.G248T:p.C83F,ENSG00000141510:ENST00000269305:exon5:c.G527T:p.C176F,ENSG00000141510:ENST00000420246:exon5:c.G527T:p.C176F,ENSG00000141510:ENST00000445888:exon5:c.G527T:p.C176F,ENSG00000141510:ENST000…	TP53:NM_001126115:exon1:c.G131T:p.C44F,TP53:NM_001126116:exon1:c.G131T:p.C44F,TP53:NM_001126117:exon1:c.G131T:p.C44F,TP53:NM_001276697:exon1:c.G50T:p.C17F,TP53:NM_001276698:exon1:c.G50T:p.C17F,TP53:NM_001276699:exon1:c.G50T:p.C17F,TP53:NM_001126118:exon4:c.G410T:p.C137F,TP53:NM_000546:exon5:c.G527T:p.C176F,TP53:NM_001126112:exon5:c.G527T:p.C176F,TP53:NM_001126113:exon5:c.G527T:p.C176F,TP53:NM_001…	clinvar: Likely_pathogenic	Likely pathogenic	8	c.114del:p.A39Qfs*5|2,c.115G>A:p.A39T|1,c.114_120del:p.A39Mfs*3|1,c.115G>T:p.A39S|1,c.117_118insCTGGATGG:p.M40Lfs*7|1,c.120G>C:p.M40I|1,c.119dup:p.M40Ifs*3|1,c.120G>A:p.M40I|2,c.121dup:p.D41Gfs*2|1,c.121G>A:p.D41N|1,c.121G>C:p.D41H|1,c.121del:p.D41Mfs*3|1,c.116_123dup:p.D42Qfs*5|1,c.124G>T:p.D42Y|1,c.126T>C:p.D42=|1,c.128del:p.L43*|8,c.127_128insG:p.L43Cfs*9|1,c.129G>C:p.L43F|1,c.128T>A:p.L43*|2,…	ESCC-P001	Asian	China	Tumor Suppressor Gene
ESCC-0052	17	7577539	7577539	G	A	TP53	exonic	nonsynonymous SNV	ENSG00000141510	rs121912651	.	ENSG00000141510:ENST00000509690:exon4:c.C346T:p.R116W,ENSG00000141510:ENST00000359597:exon6:c.C742T:p.R248W,ENSG00000141510:ENST00000413465:exon6:c.C742T:p.R248W,ENSG00000141510:ENST00000514944:exon6:c.C463T:p.R155W,ENSG00000141510:ENST00000269305:exon7:c.C742T:p.R248W,ENSG00000141510:ENST00000420246:exon7:c.C742T:p.R248W,ENSG00000141510:ENST00000445888:exon7:c.C742T:p.R248W,ENSG00000141510:ENST0…	TP53:NM_001126115:exon3:c.C346T:p.R116W,TP53:NM_001126116:exon3:c.C346T:p.R116W,TP53:NM_001126117:exon3:c.C346T:p.R116W,TP53:NM_001276697:exon3:c.C265T:p.R89W,TP53:NM_001276698:exon3:c.C265T:p.R89W,TP53:NM_001276699:exon3:c.C265T:p.R89W,TP53:NM_001126118:exon6:c.C625T:p.R209W,TP53:NM_000546:exon7:c.C742T:p.R248W,TP53:NM_001126112:exon7:c.C742T:p.R248W,TP53:NM_001126113:exon7:c.C742T:p.R248W,TP53:…	clinvar: Pathogenic	Likely pathogenic	948	c.333G>T:p.L111=|1,c.331_332insAG:p.L111Qfs*13|1,c.333G>A:p.L111=|1,c.330_342del:p.L111Ifs*8|1,c.329_330insAAACG:p.L111Nfs*14|1,c.331C>A:p.L111M|2,c.331_333delinsTC:p.L111Sfs*12|1,c.332T>G:p.L111R|13,c.323_329dup:p.L111Ffs*40|4,c.332_333del:p.L111Rfs*37|1,c.332T>A:p.L111Q|24,c.332T>C:p.L111P|16,c.335del:p.G112Afs*11|4,c.334G>A:p.G112S|2,c.335G>A:p.G112D|1,c.334_346del:p.G112Lfs*7|1,c.335delinsCC:…	ESCC-P001	Asian	China	Tumor Suppressor Gene
ESCC-0063	17	7578266	7578266	T	A	TP53	exonic	nonsynonymous SNV	ENSG00000141510	.	.	ENSG00000141510:ENST00000509690:exon3:c.A187T:p.I63F,ENSG00000141510:ENST00000359597:exon5:c.A583T:p.I195F,ENSG00000141510:ENST00000413465:exon5:c.A583T:p.I195F,ENSG00000141510:ENST00000514944:exon5:c.A304T:p.I102F,ENSG00000141510:ENST00000269305:exon6:c.A583T:p.I195F,ENSG00000141510:ENST00000420246:exon6:c.A583T:p.I195F,ENSG00000141510:ENST00000445888:exon6:c.A583T:p.I195F,ENSG00000141510:ENST00…	TP53:NM_001126115:exon2:c.A187T:p.I63F,TP53:NM_001126116:exon2:c.A187T:p.I63F,TP53:NM_001126117:exon2:c.A187T:p.I63F,TP53:NM_001276697:exon2:c.A106T:p.I36F,TP53:NM_001276698:exon2:c.A106T:p.I36F,TP53:NM_001276699:exon2:c.A106T:p.I36F,TP53:NM_001126118:exon5:c.A466T:p.I156F,TP53:NM_000546:exon6:c.A583T:p.I195F,TP53:NM_001126112:exon6:c.A583T:p.I195F,TP53:NM_001126113:exon6:c.A583T:p.I195F,TP53:NM_…	clinvar: Likely_pathogenic	Likely pathogenic	1	c.172_345del:p.P58_H115del|3,c.173C>G:p.P58R|1,c.173del:p.P58Qfs*65|5,c.173C>T:p.P58L|2,c.173C>A:p.P58Q|2,c.169_172dup:p.P58Rfs*6|1,c.175_176delinsAA:p.G59N|1,c.174_190del:p.G59Qfs*84|1,c.174del:p.G59Vfs*64|3,c.176G>A:p.G59D|1,c.175G>C:p.G59R|1,c.176_194del:p.G59Efs*58|1,c.175G>T:p.G59C|2,c.179del:p.P60Qfs*63|4,c.178C>A:p.P60T|1,c.179C>A:p.P60Q|1,c.178C>T:p.P60S|2,c.175_176dup:p.P60Vfs*64|1,c.179…	ESCC-P001	Asian	China	Tumor Suppressor Gene
ESCC-0277	17	7573954	7573954	T	A	TP53	exonic	nonsynonymous SNV	ENSG00000141510	rs773553186	.	ENSG00000141510:ENST00000269305:exon10:c.A1073T:p.E358V,ENSG00000141510:ENST00000445888:exon10:c.A1073T:p.E358V	TP53:NM_001126115:exon6:c.A677T:p.E226V,TP53:NM_001276697:exon6:c.A596T:p.E199V,TP53:NM_001126118:exon9:c.A956T:p.E319V,TP53:NM_000546:exon10:c.A1073T:p.E358V,TP53:NM_001126112:exon10:c.A1073T:p.E358V,TP53:NM_001276760:exon10:c.A956T:p.E319V,TP53:NM_001276761:exon10:c.A956T:p.E319V	clinvar: Conflicting_interpretations_of_pathogenicity	Likely pathogenic	3	c.1057G>A:p.A353T|1,c.1058C>T:p.A353V|1,c.1060C>T:p.Q354*|5,c.1061A>G:p.Q354R|2,c.1060C>A:p.Q354K|1,c.1062G>T:p.Q354H|1,c.1063G>A:p.A355T|2,c.1066G>T:p.G356W|2,c.1068G>T:p.G356=|1,c.1068del:p.K357Rfs*13|1,c.1073A>T:p.E358V|3,c.1072G>C:p.E358Q|3,c.1072G>A:p.E358K|1,c.1075C>T:p.P359S|1,c.1079G>C:p.G360A|3,c.1081G>A:p.G361R|1,c.1082G>A:p.G361E|1,c.1083G>T:p.G361=|2,c.1083dup:p.S362Efs*20|3,c.1084del…	ESCC-P003	Asian	China	Tumor Suppressor Gene
ESCC-0231	17	7578437	7578437	G	A	TP53	exonic	stopgain	ENSG00000141510	rs730882001	.	ENSG00000141510:ENST00000509690:exon2:c.C97T:p.Q33X,ENSG00000141510:ENST00000359597:exon4:c.C493T:p.Q165X,ENSG00000141510:ENST00000413465:exon4:c.C493T:p.Q165X,ENSG00000141510:ENST00000514944:exon4:c.C214T:p.Q72X,ENSG00000141510:ENST00000269305:exon5:c.C493T:p.Q165X,ENSG00000141510:ENST00000420246:exon5:c.C493T:p.Q165X,ENSG00000141510:ENST00000445888:exon5:c.C493T:p.Q165X,ENSG00000141510:ENST0000…	TP53:NM_001126115:exon1:c.C97T:p.Q33X,TP53:NM_001126116:exon1:c.C97T:p.Q33X,TP53:NM_001126117:exon1:c.C97T:p.Q33X,TP53:NM_001276697:exon1:c.C16T:p.Q6X,TP53:NM_001276698:exon1:c.C16T:p.Q6X,TP53:NM_001276699:exon1:c.C16T:p.Q6X,TP53:NM_001126118:exon4:c.C376T:p.Q126X,TP53:NM_000546:exon5:c.C493T:p.Q165X,TP53:NM_001126112:exon5:c.C493T:p.Q165X,TP53:NM_001126113:exon5:c.C493T:p.Q165X,TP53:NM_001126114…	clinvar: Pathogenic	Pathogenic	72	c.81_253del:p.E28Cfs*63|1,c.81_87delinsAG:p.N29Rfs*12|1,c.87_88del:p.N29Kfs*13|1,c.86del:p.N29Tfs*15|1,c.87_88delinsGG:p.N29_N30delinsKD|1,c.86dup:p.N29Kfs*14|2,c.89dup:p.N30Kfs*13|2,c.90C>T:p.N30=|1,c.90C>G:p.N30K|1,c.89del:p.N30Tfs*14|1,c.91G>A:p.V31I|11,c.93del:p.L32Cfs*12|3,c.93_96del:p.L32Pfs*11|1,c.97_107del:p.S33Vfs*6|1,c.97T>A:p.S33T|1,c.98C>T:p.S33F|1,c.97dup:p.S33Ffs*10|1,c.97_98insAGTC…	ESCC-P003	Asian	China	Tumor Suppressor Gene
ESCC-0226	17	7577085	7577085	C	T	TP53	exonic	nonsynonymous SNV	ENSG00000141510	rs112431538	.	ENSG00000141510:ENST00000509690:exon5:c.G457A:p.E153K,ENSG00000141510:ENST00000359597:exon7:c.G853A:p.E285K,ENSG00000141510:ENST00000269305:exon8:c.G853A:p.E285K,ENSG00000141510:ENST00000420246:exon8:c.G853A:p.E285K,ENSG00000141510:ENST00000445888:exon8:c.G853A:p.E285K,ENSG00000141510:ENST00000455263:exon8:c.G853A:p.E285K	TP53:NM_001126115:exon4:c.G457A:p.E153K,TP53:NM_001126116:exon4:c.G457A:p.E153K,TP53:NM_001126117:exon4:c.G457A:p.E153K,TP53:NM_001276697:exon4:c.G376A:p.E126K,TP53:NM_001276698:exon4:c.G376A:p.E126K,TP53:NM_001276699:exon4:c.G376A:p.E126K,TP53:NM_001126118:exon7:c.G736A:p.E246K,TP53:NM_000546:exon8:c.G853A:p.E285K,TP53:NM_001126112:exon8:c.G853A:p.E285K,TP53:NM_001126113:exon8:c.G853A:p.E285K,TP…	clinvar: Pathogenic/Likely_pathogenic,_drug_response	Likely pathogenic	245	c.442_445del:p.D148Pfs*21|3,c.444T>A:p.D148E|3,c.442_443insGGTG:p.D148Gfs*2|1,c.442_444del:p.D148del|2,c.442_465del:p.D148_T155del|1,c.441del:p.D148Ifs*22|1,c.442_443del:p.D148Ffs*32|1,c.442G>A:p.D148N|9,c.443A>G:p.D148G|1,c.442_470del:p.D148Pfs*23|1,c.442_444delinsTGA:p.D148*|1,c.442del:p.D148Ifs*22|3,c.442G>C:p.D148H|1,c.441_464dup:p.D148_T155dup|1,c.444T>C:p.D148=|1,c.444T>G:p.D148E|2,c.443_44…	ESCC-P003	Asian	China	Tumor Suppressor Gene
ESCC-0489	17	7578263	7578263	G	A	TP53	exonic	stopgain	ENSG00000141510	rs397516435	.	ENSG00000141510:ENST00000509690:exon3:c.C190T:p.R64X,ENSG00000141510:ENST00000359597:exon5:c.C586T:p.R196X,ENSG00000141510:ENST00000413465:exon5:c.C586T:p.R196X,ENSG00000141510:ENST00000514944:exon5:c.C307T:p.R103X,ENSG00000141510:ENST00000269305:exon6:c.C586T:p.R196X,ENSG00000141510:ENST00000420246:exon6:c.C586T:p.R196X,ENSG00000141510:ENST00000445888:exon6:c.C586T:p.R196X,ENSG00000141510:ENST00…	TP53:NM_001126115:exon2:c.C190T:p.R64X,TP53:NM_001126116:exon2:c.C190T:p.R64X,TP53:NM_001126117:exon2:c.C190T:p.R64X,TP53:NM_001276697:exon2:c.C109T:p.R37X,TP53:NM_001276698:exon2:c.C109T:p.R37X,TP53:NM_001276699:exon2:c.C109T:p.R37X,TP53:NM_001126118:exon5:c.C469T:p.R157X,TP53:NM_000546:exon6:c.C586T:p.R196X,TP53:NM_001126112:exon6:c.C586T:p.R196X,TP53:NM_001126113:exon6:c.C586T:p.R196X,TP53:NM_…	clinvar: Pathogenic	Pathogenic	7	c.175_176delinsAA:p.G59N|1,c.174_190del:p.G59Qfs*84|1,c.174del:p.G59Vfs*64|3,c.176G>A:p.G59D|1,c.175G>C:p.G59R|1,c.176_194del:p.G59Efs*58|1,c.175G>T:p.G59C|2,c.179del:p.P60Qfs*63|4,c.178C>A:p.P60T|1,c.179C>A:p.P60Q|1,c.178C>T:p.P60S|2,c.175_176dup:p.P60Vfs*64|1,c.179C>G:p.P60R|1,c.178C>G:p.P60A|1,c.179C>T:p.P60L|1,c.180A>T:p.P60=|1,c.181G>A:p.D61N|5,c.182A>G:p.D61G|2,c.181_182del:p.D61*|3,c.182de…	ESCC-P008	Asian	China	Tumor Suppressor Gene
ESCC-0491	17	7578454	7578454	G	T	TP53	exonic	nonsynonymous SNV	ENSG00000141510	.	.	ENSG00000141510:ENST00000509690:exon2:c.C80A:p.A27D,ENSG00000141510:ENST00000359597:exon4:c.C476A:p.A159D,ENSG00000141510:ENST00000413465:exon4:c.C476A:p.A159D,ENSG00000141510:ENST00000514944:exon4:c.C197A:p.A66D,ENSG00000141510:ENST00000269305:exon5:c.C476A:p.A159D,ENSG00000141510:ENST00000420246:exon5:c.C476A:p.A159D,ENSG00000141510:ENST00000445888:exon5:c.C476A:p.A159D,ENSG00000141510:ENST0000…	TP53:NM_001126115:exon1:c.C80A:p.A27D,TP53:NM_001126116:exon1:c.C80A:p.A27D,TP53:NM_001126117:exon1:c.C80A:p.A27D,TP53:NM_001126118:exon4:c.C359A:p.A120D,TP53:NM_000546:exon5:c.C476A:p.A159D,TP53:NM_001126112:exon5:c.C476A:p.A159D,TP53:NM_001126113:exon5:c.C476A:p.A159D,TP53:NM_001126114:exon5:c.C476A:p.A159D,TP53:NM_001276695:exon5:c.C359A:p.A120D,TP53:NM_001276696:exon5:c.C359A:p.A120D,TP53:NM_…	clinvar: UNK	Likely pathogenic	76	c.64del:p.L22Yfs*22|5,c.69G>T:p.W23C|1,c.69G>A:p.W23*|2,c.68G>A:p.W23*|1,c.72del:p.K24Nfs*20|1,c.75_96del:p.L26Pfs*11|1,c.77T>C:p.L26P|1,c.77_87del:p.L26Qfs*13|1,c.79_90del:p.P27_N30del|1,c.78del:p.P27Lfs*17|3,c.79C>A:p.P27T|2,c.80C>T:p.P27L|2,c.79C>T:p.P27S|7,c.80del:p.P27Lfs*17|20,c.81_253del:p.E28Cfs*63|1,c.81_87delinsAG:p.N29Rfs*12|1,c.87_88del:p.N29Kfs*13|1,c.86del:p.N29Tfs*15|1,c.87_88delin…	ESCC-P008	Asian	China	Tumor Suppressor Gene
ESCC-0505	17	7577599	7577608	CAGAGCCAAC	-	TP53	exonic	frameshift deletion	ENSG00000141510	.	.	ENSG00000141510:ENST00000509690:exon4:c.277_286del:p.V93Tfs*19,ENSG00000141510:ENST00000359597:exon6:c.673_682del:p.V225Tfs*19,ENSG00000141510:ENST00000413465:exon6:c.673_682del:p.V225Tfs*19,ENSG00000141510:ENST00000514944:exon6:c.394_403del:p.V132Tfs*19,ENSG00000141510:ENST00000269305:exon7:c.673_682del:p.V225Tfs*19,ENSG00000141510:ENST00000420246:exon7:c.673_682del:p.V225Tfs*19,ENSG00000141510:…	TP53:NM_001126115:exon3:c.277_286del:p.V93Tfs*19,TP53:NM_001126116:exon3:c.277_286del:p.V93Tfs*19,TP53:NM_001126117:exon3:c.277_286del:p.V93Tfs*19,TP53:NM_001276697:exon3:c.196_205del:p.V66Tfs*19,TP53:NM_001276698:exon3:c.196_205del:p.V66Tfs*19,TP53:NM_001276699:exon3:c.196_205del:p.V66Tfs*19,TP53:NM_001126118:exon6:c.556_565del:p.V186Tfs*19,TP53:NM_000546:exon7:c.673_682del:p.V225Tfs*19,TP53:NM_…	clinvar: UNK	Likely pathogenic	3	c.258_274del:p.A88Vfs*55|1,c.263_312del:p.A88Gfs*44|1,c.261_270del:p.A88Gfs*32|1,c.261dup:p.A88Sfs*61|2,c.262del:p.A88Pfs*35|2,c.265_266delinsTT:p.P89F|1,c.266C>T:p.P89L|1,c.265C>T:p.P89S|4,c.267dup:p.S90Lfs*59|9,c.268_269delinsCT:p.S90L|1,c.268del:p.S90Pfs*33|1,c.266_267dup:p.S90Pfs*34|1,c.268T>A:p.S90T|2,c.269C>T:p.S90F|3,c.267del:p.S90Pfs*33|18,c.271del:p.W91Gfs*32|1,c.272G>A:p.W91*|36,c.273_2…	ESCC-P009	Asian	China	Tumor Suppressor Gene
ESCC-0507	17	7577121	7577121	G	A	TP53	exonic	nonsynonymous SNV	ENSG00000141510	rs121913343	0	ENSG00000141510:ENST00000509690:exon5:c.C421T:p.R141C,ENSG00000141510:ENST00000359597:exon7:c.C817T:p.R273C,ENSG00000141510:ENST00000269305:exon8:c.C817T:p.R273C,ENSG00000141510:ENST00000420246:exon8:c.C817T:p.R273C,ENSG00000141510:ENST00000445888:exon8:c.C817T:p.R273C,ENSG00000141510:ENST00000455263:exon8:c.C817T:p.R273C	TP53:NM_001126115:exon4:c.C421T:p.R141C,TP53:NM_001126116:exon4:c.C421T:p.R141C,TP53:NM_001126117:exon4:c.C421T:p.R141C,TP53:NM_001276697:exon4:c.C340T:p.R114C,TP53:NM_001276698:exon4:c.C340T:p.R114C,TP53:NM_001276699:exon4:c.C340T:p.R114C,TP53:NM_001126118:exon7:c.C700T:p.R234C,TP53:NM_000546:exon8:c.C817T:p.R273C,TP53:NM_001126112:exon8:c.C817T:p.R273C,TP53:NM_001126113:exon8:c.C817T:p.R273C,TP…	clinvar: Conflicting_interpretations_of_pathogenicity	Likely pathogenic	20	c.408A>G:p.Q136=|4,c.402_419del:p.Q136_C141del|1,c.408A>C:p.Q136H|5,c.407A>T:p.Q136L|2,c.407A>G:p.Q136R|2,c.406C>T:p.Q136*|76,c.406C>A:p.Q136K|1,c.408A>T:p.Q136H|2,c.404_405insT:p.Q136Pfs*13|1,c.406dup:p.Q136Pfs*13|1,c.407A>C:p.Q136P|9,c.407_419del:p.Q136Pfs*30|1,c.406del:p.Q136Nfs*34|3,c.405_406insT:p.Q136Sfs*13|1,c.406_409del:p.Q136Wfs*33|1,c.405_406delinsTT:p.Q136*|1,c.406C>G:p.Q136E|21,c.406_…	ESCC-P009	Asian	China	Tumor Suppressor Gene
ESCC-0508	17	7579425	7579425	C	-	TP53	exonic	frameshift deletion	ENSG00000141510	.	.	ENSG00000141510:ENST00000359597:exon3:c.262delG:p.A88Pfs*35,ENSG00000141510:ENST00000413465:exon3:c.262delG:p.A88Pfs*35,ENSG00000141510:ENST00000269305:exon4:c.262delG:p.A88Pfs*35,ENSG00000141510:ENST00000420246:exon4:c.262delG:p.A88Pfs*35,ENSG00000141510:ENST00000445888:exon4:c.262delG:p.A88Pfs*35,ENSG00000141510:ENST00000455263:exon4:c.262delG:p.A88Pfs*35,ENSG00000141510:ENST00000508793:exon4:c…	TP53:NM_001126118:exon3:c.145delG:p.A49Pfs*35,TP53:NM_000546:exon4:c.262delG:p.A88Pfs*35,TP53:NM_001126112:exon4:c.262delG:p.A88Pfs*35,TP53:NM_001126113:exon4:c.262delG:p.A88Pfs*35,TP53:NM_001126114:exon4:c.262delG:p.A88Pfs*35,TP53:NM_001276695:exon4:c.145delG:p.A49Pfs*35,TP53:NM_001276696:exon4:c.145delG:p.A49Pfs*35,TP53:NM_001276760:exon4:c.145delG:p.A49Pfs*35,TP53:NM_001276761:exon4:c.145delG:…	clinvar: UNK	Likely pathogenic	1	c.248_249del:p.A83Gfs*65|2,c.245dup:p.A83Gfs*66|1,c.247G>A:p.A83T|1,c.248_289dup:p.A83_S96dup|3,c.246_253del:p.A83Cfs*63|1,c.247_250del:p.A83Pfs*39|1,c.248C>A:p.A83E|1,c.247dup:p.A83Gfs*66|1,c.246_276del:p.A83Cfs*30|1,c.247_262del:p.A83Pfs*35|1,c.247del:p.A83Rfs*40|2,c.250_251insT:p.A84Vfs*65|1,c.251C>G:p.A84G|3,c.252C>T:p.A84=|2,c.252C>A:p.A84=|1,c.250_262del:p.A84Pfs*35|1,c.251C>T:p.A84V|4,c.24…	ESCC-P009	Asian	China	Tumor Suppressor Gene
ESCC-0560	17	7578239	7578239	C	A	TP53	exonic	stopgain	ENSG00000141510	.	.	ENSG00000141510:ENST00000509690:exon3:c.G214T:p.E72X,ENSG00000141510:ENST00000359597:exon5:c.G610T:p.E204X,ENSG00000141510:ENST00000413465:exon5:c.G610T:p.E204X,ENSG00000141510:ENST00000514944:exon5:c.G331T:p.E111X,ENSG00000141510:ENST00000269305:exon6:c.G610T:p.E204X,ENSG00000141510:ENST00000420246:exon6:c.G610T:p.E204X,ENSG00000141510:ENST00000445888:exon6:c.G610T:p.E204X,ENSG00000141510:ENST00…	TP53:NM_001126115:exon2:c.G214T:p.E72X,TP53:NM_001126116:exon2:c.G214T:p.E72X,TP53:NM_001126117:exon2:c.G214T:p.E72X,TP53:NM_001276697:exon2:c.G133T:p.E45X,TP53:NM_001276698:exon2:c.G133T:p.E45X,TP53:NM_001276699:exon2:c.G133T:p.E45X,TP53:NM_001126118:exon5:c.G493T:p.E165X,TP53:NM_000546:exon6:c.G610T:p.E204X,TP53:NM_001126112:exon6:c.G610T:p.E204X,TP53:NM_001126113:exon6:c.G610T:p.E204X,TP53:NM_…	clinvar: UNK	Likely pathogenic	4	c.201A>G:p.P67=|1,c.199C>T:p.P67S|3,c.200C>G:p.P67R|1,c.200_206del:p.P67Lfs*54|1,c.200_201del:p.P67Rfs*81|1,c.200del:p.P67Qfs*56|1,c.200C>T:p.P67L|1,c.201del:p.E68Rfs*55|1,c.203_204del:p.E68Gfs*80|1,c.202G>A:p.E68K|3,c.202G>C:p.E68Q|1,c.202del:p.E68Rfs*55|3,c.200dup:p.E68Rfs*81|1,c.203_221delinsGGGAG:p.E68Gfs*76|1,c.203A>G:p.E68G|2,c.202G>T:p.E68*|21,c.206C>G:p.A69G|4,c.205dup:p.A69Gfs*80|1,c.206…	ESCC-P009	Asian	China	Tumor Suppressor Gene
ESCC-0540	17	7577098	7577098	T	A	TP53	exonic	nonsynonymous SNV	ENSG00000141510	.	.	ENSG00000141510:ENST00000509690:exon5:c.A444T:p.R148S,ENSG00000141510:ENST00000359597:exon7:c.A840T:p.R280S,ENSG00000141510:ENST00000269305:exon8:c.A840T:p.R280S,ENSG00000141510:ENST00000420246:exon8:c.A840T:p.R280S,ENSG00000141510:ENST00000445888:exon8:c.A840T:p.R280S,ENSG00000141510:ENST00000455263:exon8:c.A840T:p.R280S	TP53:NM_001126115:exon4:c.A444T:p.R148S,TP53:NM_001126116:exon4:c.A444T:p.R148S,TP53:NM_001126117:exon4:c.A444T:p.R148S,TP53:NM_001276697:exon4:c.A363T:p.R121S,TP53:NM_001276698:exon4:c.A363T:p.R121S,TP53:NM_001276699:exon4:c.A363T:p.R121S,TP53:NM_001126118:exon7:c.A723T:p.R241S,TP53:NM_000546:exon8:c.A840T:p.R280S,TP53:NM_001126112:exon8:c.A840T:p.R280S,TP53:NM_001126113:exon8:c.A840T:p.R280S,TP…	clinvar: UNK	Uncertain significance	24	c.428T>G:p.V143G|6,c.428_438del:p.V143Gfs*2|1,c.428T>A:p.V143E|11,c.427G>T:p.V143L|3,c.428_429del:p.V143Afs*5|1,c.427G>A:p.V143M|46,c.426_458del:p.V143_P153del|1,c.428_446del:p.V143Afs*21|1,c.424_425dup:p.V143Lfs*28|2,c.427G>C:p.V143L|1,c.423_427dup:p.V143Afs*29|1,c.426_446del:p.V143_S149del|1,c.426_427insC:p.V143Rfs*6|1,c.429G>T:p.V143=|1,c.428_460del:p.V143_P153del|1,c.429G>A:p.V143=|3,c.428T>C…	ESCC-P009	Asian	China	Tumor Suppressor Gene
ESCC-0047	17	57138447	57138447	C	T	TRIM37	exonic	nonsynonymous SNV	ENSG00000108395	.	.	ENSG00000108395:ENST00000393065:exon11:c.G863A:p.G288D,ENSG00000108395:ENST00000262294:exon12:c.G965A:p.G322D,ENSG00000108395:ENST00000376149:exon12:c.G599A:p.G200D,ENSG00000108395:ENST00000393066:exon12:c.G965A:p.G322D	TRIM37:NM_001353085:exon10:c.G503A:p.G168D,TRIM37:NM_001320987:exon11:c.G863A:p.G288D,TRIM37:NM_001353082:exon11:c.G863A:p.G288D,TRIM37:NM_001353086:exon11:c.G914A:p.G305D,TRIM37:NM_001005207:exon12:c.G965A:p.G322D,TRIM37:NM_001320988:exon12:c.G965A:p.G322D,TRIM37:NM_001320989:exon12:c.G965A:p.G322D,TRIM37:NM_001353083:exon12:c.G230A:p.G77D,TRIM37:NM_001353084:exon12:c.G965A:p.G322D,TRIM37:NM_015…	clinvar: UNK	Likely pathogenic	NA	c.858C>A:p.F286L|1,c.860G>T:p.S287I|1,c.861C>G:p.S287R|1,c.869G>A:p.R290H|1,c.869G>T:p.R290L|1,c.874A>T:p.R292*|1	ESCC-P001	Asian	China	Non-classified Gene
ESCC-0504	16	2121616	2121616	A	T	TSC2	exonic	nonsynonymous SNV	ENSG00000103197	.	.	ENSG00000103197:ENST00000382538:exon17:c.A1798T:p.M600L,ENSG00000103197:ENST00000439673:exon17:c.A1834T:p.M612L,ENSG00000103197:ENST00000219476:exon18:c.A1945T:p.M649L,ENSG00000103197:ENST00000350773:exon18:c.A1945T:p.M649L,ENSG00000103197:ENST00000353929:exon18:c.A1945T:p.M649L,ENSG00000103197:ENST00000401874:exon18:c.A1945T:p.M649L,ENSG00000103197:ENST00000568454:exon18:c.A1978T:p.M660L	TSC2:NM_001318831:exon15:c.A1345T:p.M449L,TSC2:NM_001318827:exon17:c.A1834T:p.M612L,TSC2:NM_001318829:exon17:c.A1798T:p.M600L,TSC2:NM_000548:exon18:c.A1945T:p.M649L,TSC2:NM_001077183:exon18:c.A1945T:p.M649L,TSC2:NM_001114382:exon18:c.A1945T:p.M649L,TSC2:NM_001318832:exon18:c.A1978T:p.M660L,TSC2:NM_001363528:exon18:c.A1945T:p.M649L,TSC2:NM_001370404:exon18:c.A1945T:p.M649L,TSC2:NM_001370405:exon18…	clinvar: UNK	Likely pathogenic	NA	c.1783C>G:p.Q595E|1,c.1783C>T:p.Q595*|2,c.1790A>G:p.H597R|1,c.1789C>A:p.H597N|1,c.1790A>T:p.H597L|1,c.1793A>C:p.Y598S|1,c.1804T>C:p.Y602H|2,c.1808C>T:p.T603I|1,c.1812G>T:p.L604=|1	ESCC-P009	Asian	China	Tumor Suppressor Gene
ESCC-0561	16	2100461	2100461	G	T	TSC2	exonic	nonsynonymous SNV	ENSG00000103197	.	.	ENSG00000103197:ENST00000382538:exon2:c.G52T:p.V18F,ENSG00000103197:ENST00000219476:exon3:c.G199T:p.V67F,ENSG00000103197:ENST00000350773:exon3:c.G199T:p.V67F,ENSG00000103197:ENST00000353929:exon3:c.G199T:p.V67F,ENSG00000103197:ENST00000401874:exon3:c.G199T:p.V67F,ENSG00000103197:ENST00000439117:exon3:c.G199T:p.V67F,ENSG00000103197:ENST00000439673:exon3:c.G199T:p.V67F,ENSG00000103197:ENST000005684…	TSC2:NM_001318829:exon2:c.G52T:p.V18F,TSC2:NM_000548:exon3:c.G199T:p.V67F,TSC2:NM_001077183:exon3:c.G199T:p.V67F,TSC2:NM_001114382:exon3:c.G199T:p.V67F,TSC2:NM_001318827:exon3:c.G199T:p.V67F,TSC2:NM_001318832:exon3:c.G232T:p.V78F,TSC2:NM_001363528:exon3:c.G199T:p.V67F,TSC2:NM_001370404:exon3:c.G199T:p.V67F,TSC2:NM_001370405:exon3:c.G199T:p.V67F,TSC2:NM_021055:exon3:c.G199T:p.V67F	clinvar: UNK	Likely pathogenic	1	c.39G>T:p.E13D|1,c.42G>T:p.K14N|1,c.40A>T:p.K14*|1,c.48G>T:p.K16N|1,c.50T>A:p.I17N|1,c.59G>A:p.G20E|1,c.64G>T:p.G22*|1,c.64G>A:p.G22R|1	ESCC-P009	Asian	China	Tumor Suppressor Gene
ESCC-0144	14	81609751	81609751	G	A	TSHR	exonic	nonsynonymous SNV	ENSG00000165409	rs189261858	3.23e-05	ENSG00000165409:ENST00000298171:exon10:c.G1349A:p.R450H,ENSG00000165409:ENST00000541158:exon11:c.G1349A:p.R450H	TSHR:NM_000369:exon10:c.G1349A:p.R450H	clinvar: Pathogenic	Likely pathogenic	1	c.1341C>A:p.N447K|1,c.1341C>T:p.N447=|1,c.1342G>A:p.V448I|3,c.1348C>A:p.R450S|1,c.1349G>A:p.R450H|1,c.1354C>T:p.L452F|1,c.1358_1359delinsCC:p.M453T|2,c.1358T>C:p.M453T|30,c.1362C>A:p.C454*|2,c.1365C>T:p.N455=|1	ESCC-P002	Asian	China	Oncogene
ESCC-0283	14	81609751	81609751	G	A	TSHR	exonic	nonsynonymous SNV	ENSG00000165409	rs189261858	3.23e-05	ENSG00000165409:ENST00000298171:exon10:c.G1349A:p.R450H,ENSG00000165409:ENST00000541158:exon11:c.G1349A:p.R450H	TSHR:NM_000369:exon10:c.G1349A:p.R450H	clinvar: Pathogenic	Likely pathogenic	1	c.1341C>A:p.N447K|1,c.1341C>T:p.N447=|1,c.1342G>A:p.V448I|3,c.1348C>A:p.R450S|1,c.1349G>A:p.R450H|1,c.1354C>T:p.L452F|1,c.1358_1359delinsCC:p.M453T|2,c.1358T>C:p.M453T|30,c.1362C>A:p.C454*|2,c.1365C>T:p.N455=|1	ESCC-P003	Asian	China	Oncogene
ESCC-0119	8	30922574	30922575	AA	-	WRN	exonic	frameshift deletion	ENSG00000165392	rs776785728	6.468e-05	ENSG00000165392:ENST00000298139:exon5:c.499_500del:p.K168Afs*10;ENSG00000165392:ENST00000298139:exon5:c.499_500del:p.K168Afs*10	WRN:NM_000553:exon5:c.499_500del:p.K168Afs*10;WRN:NM_000553:exon5:c.499_500del:p.K168Afs*10	clinvar: Pathogenic	Pathogenic	NA	NA	ESCC-P002	Asian	China	Tumor Suppressor Gene
ESCC-0232	8	31004588	31004588	-	A	WRN	exonic	frameshift insertion	ENSG00000165392	.	.	ENSG00000165392:ENST00000298139:exon29:c.3404dupA:p.A1137Sfs*28;ENSG00000165392:ENST00000298139:exon29:c.3404dupA:p.A1137Sfs*28	WRN:NM_000553:exon29:c.3404dupA:p.A1137Sfs*28;WRN:NM_000553:exon29:c.3404dupA:p.A1137Sfs*28	clinvar: Pathogenic	Pathogenic	NA	c.3410C>G:p.A1137G|1,c.3418T>C:p.S1140P|1	ESCC-P003	Asian	China	Tumor Suppressor Gene
ESCC-0368	8	31000152	31000152	G	-	WRN	exonic	frameshift deletion	ENSG00000165392	rs745905108	.	ENSG00000165392:ENST00000298139:exon27:c.3244delG:p.V1082Yfs*17;ENSG00000165392:ENST00000298139:exon27:c.3244delG:p.V1082Yfs*17	WRN:NM_000553:exon27:c.3244delG:p.V1082Yfs*17;WRN:NM_000553:exon27:c.3244delG:p.V1082Yfs*17	clinvar: UNK	Likely pathogenic	NA	c.3233G>T:p.S1078I|1,c.3237G>T:p.S1079=|1,c.3236C>T:p.S1079L|2,c.3237G>A:p.S1079=|2,c.3251C>T:p.S1084L|1	ESCC-P005	Asian	China	Tumor Suppressor Gene
ESCC-0402	13	32911678	32911681	TCAG	-	BRCA2	exonic	frameshift deletion	ENSG00000139618	rs80359374	.	ENSG00000139618:ENST00000380152:exon11:c.3186_3189del:p.S1064Lfs*12,ENSG00000139618:ENST00000544455:exon11:c.3186_3189del:p.S1064Lfs*12;ENSG00000139618:ENST00000380152:exon11:c.3186_3189del:p.S1064Lfs*12,ENSG00000139618:ENST00000544455:exon11:c.3186_3189del:p.S1064Lfs*12	BRCA2:NM_000059:exon11:c.3186_3189del:p.S1064Lfs*12;BRCA2:NM_000059:exon11:c.3186_3189del:p.S1064Lfs*12	clinvar: Pathogenic	Pathogenic	NA	c.3187C>T:p.Q1063*|1,c.3191C>A:p.S1064*|3,c.3195del:p.N1066Ifs*11|2,c.3195_3198del:p.N1066Lfs*10|1,c.3199A>G:p.T1067A|1,c.3199A>T:p.T1067S|1,c.3203T>C:p.V1068A|1	ESCC-P006	White	Russia	Tumor Suppressor Gene
ESCC-0394	3	48630534	48630534	C	T	COL7A1	splicing	splicing	ENSG00000114270	.	6.471e-05	.	.	clinvar: Pathogenic/Likely_pathogenic	Pathogenic	1	c.6G>A:p.T2=|1,	ESCC-P006	White	Russia	Non-classified Gene
ESCC-0398	9	35076026	35076026	C	G	FANCG	splicing	splicing	ENSG00000221829	.	.	.	.	clinvar: UNK	Pathogenic	NA	NA	ESCC-P006	White	Canada	Tumor Suppressor Gene
ESCC-0470	9	35076523	35076523	-	T	FANCG	exonic	frameshift insertion	ENSG00000221829	.	.	ENSG00000221829:ENST00000378643:exon8:c.981dupA:p.L328Tfs*6;ENSG00000221829:ENST00000378643:exon8:c.981dupA:p.L328Tfs*6	FANCG:NM_004629:exon8:c.981dupA:p.L328Tfs*6;FANCG:NM_004629:exon8:c.981dupA:p.L328Tfs*6	clinvar: UNK	Likely pathogenic	NA	c.970G>C:p.E324Q|1,c.971A>T:p.E324V|1	ESCC-P006	White	Brazil	Tumor Suppressor Gene
ESCC-0461	13	20763218	20763218	T	C	GJB2	exonic	nonsynonymous SNV	ENSG00000165474	rs200104362	6.456e-05	ENSG00000165474:ENST00000382844:exon1:c.A503G:p.K168R,ENSG00000165474:ENST00000382848:exon2:c.A503G:p.K168R	GJB2:NM_004004:exon2:c.A503G:p.K168R	clinvar: Conflicting_interpretations_of_pathogenicity	Likely pathogenic	NA	c.492G>A:p.Q164=|1,c.509A>G:p.N170S|1,c.510C>T:p.N170=|3,c.511G>A:p.A171T|2,c.518C>T:p.P173L|2	ESCC-P006	White	Brazil	Tumor Suppressor Gene
ESCC-0464	13	20763218	20763218	T	C	GJB2	exonic	nonsynonymous SNV	ENSG00000165474	rs200104362	6.456e-05	ENSG00000165474:ENST00000382844:exon1:c.A503G:p.K168R,ENSG00000165474:ENST00000382848:exon2:c.A503G:p.K168R	GJB2:NM_004004:exon2:c.A503G:p.K168R	clinvar: Conflicting_interpretations_of_pathogenicity	Likely pathogenic	NA	c.492G>A:p.Q164=|1,c.509A>G:p.N170S|1,c.510C>T:p.N170=|3,c.511G>A:p.A171T|2,c.518C>T:p.P173L|2	ESCC-P006	White	Brazil	Tumor Suppressor Gene
ESCC-0414	16	89985750	89985750	-	A	MC1R	exonic	frameshift insertion	ENSG00000198211;ENSG00000258839	rs312262906	0.0016	ENSG00000258839:ENST00000555147:exon1:c.85dupA:p.N29Kfs*14,ENSG00000198211:ENST00000556922:exon1:c.85dupA:p.N29Kfs*14,ENSG00000258839:ENST00000555427:exon3:c.85dupA:p.N29Kfs*14;ENSG00000258839:ENST00000555147:exon1:c.85dupA:p.N29Kfs*14,ENSG00000198211:ENST00000556922:exon1:c.85dupA:p.N29Kfs*14,ENSG00000258839:ENST00000555427:exon3:c.85dupA:p.N29Kfs*14	MC1R:NM_002386:exon1:c.85dupA:p.N29Kfs*14;MC1R:NM_002386:exon1:c.85dupA:p.N29Kfs*14	clinvar: Uncertain_significance	Likely pathogenic	NA	c.90G>T:p.Q30H|1,c.88C>T:p.Q30*|1,c.100C>T:p.R34W|1	ESCC-P006	White	United_States	Non-classified Gene
ESCC-0411	16	89985750	89985750	-	A	MC1R	exonic	frameshift insertion	ENSG00000198211;ENSG00000258839	rs312262906	0.0016	ENSG00000258839:ENST00000555147:exon1:c.85dupA:p.N29Kfs*14,ENSG00000198211:ENST00000556922:exon1:c.85dupA:p.N29Kfs*14,ENSG00000258839:ENST00000555427:exon3:c.85dupA:p.N29Kfs*14;ENSG00000258839:ENST00000555147:exon1:c.85dupA:p.N29Kfs*14,ENSG00000198211:ENST00000556922:exon1:c.85dupA:p.N29Kfs*14,ENSG00000258839:ENST00000555427:exon3:c.85dupA:p.N29Kfs*14	MC1R:NM_002386:exon1:c.85dupA:p.N29Kfs*14;MC1R:NM_002386:exon1:c.85dupA:p.N29Kfs*14	clinvar: Uncertain_significance	Likely pathogenic	NA	c.90G>T:p.Q30H|1,c.88C>T:p.Q30*|1,c.100C>T:p.R34W|1	ESCC-P006	White	United_States	Non-classified Gene
ESCC-0464	1	45797228	45797228	C	T	MUTYH	exonic	nonsynonymous SNV	ENSG00000132781	rs36053993	0.0032	ENSG00000132781:ENST00000488731:exon4:c.G188A:p.G63D,ENSG00000132781:ENST00000528332:exon4:c.G230A:p.G77D,ENSG00000132781:ENST00000529984:exon4:c.G188A:p.G63D,ENSG00000132781:ENST00000467459:exon5:c.G520A:p.V174I,ENSG00000132781:ENST00000354383:exon13:c.G1106A:p.G369D,ENSG00000132781:ENST00000355498:exon13:c.G1103A:p.G368D,ENSG00000132781:ENST00000372098:exon13:c.G1178A:p.G393D,ENSG00000132781:EN…	MUTYH:NM_001350650:exon12:c.G758A:p.G253D,MUTYH:NM_001350651:exon12:c.G758A:p.G253D,MUTYH:NM_001048171:exon13:c.G1145A:p.G382D,MUTYH:NM_001048172:exon13:c.G1106A:p.G369D,MUTYH:NM_001048173:exon13:c.G1103A:p.G368D,MUTYH:NM_001048174:exon13:c.G1103A:p.G368D,MUTYH:NM_001128425:exon13:c.G1187A:p.G396D,MUTYH:NM_001293190:exon13:c.G1148A:p.G383D,MUTYH:NM_001293191:exon13:c.G1136A:p.G379D,MUTYH:NM_00129…	clinvar: Pathogenic/Likely_pathogenic	Likely pathogenic	12	c.173G>A:p.C58Y|1,c.173G>T:p.C58F|1,c.181_182del:p.A61Pfs*28|6,c.204G>T:p.Q68H|1	ESCC-P006	White	Brazil	Tumor Suppressor Gene
ESCC-0472	1	45797228	45797228	C	T	MUTYH	exonic	nonsynonymous SNV	ENSG00000132781	rs36053993	0.0032	ENSG00000132781:ENST00000488731:exon4:c.G188A:p.G63D,ENSG00000132781:ENST00000528332:exon4:c.G230A:p.G77D,ENSG00000132781:ENST00000529984:exon4:c.G188A:p.G63D,ENSG00000132781:ENST00000467459:exon5:c.G520A:p.V174I,ENSG00000132781:ENST00000354383:exon13:c.G1106A:p.G369D,ENSG00000132781:ENST00000355498:exon13:c.G1103A:p.G368D,ENSG00000132781:ENST00000372098:exon13:c.G1178A:p.G393D,ENSG00000132781:EN…	MUTYH:NM_001350650:exon12:c.G758A:p.G253D,MUTYH:NM_001350651:exon12:c.G758A:p.G253D,MUTYH:NM_001048171:exon13:c.G1145A:p.G382D,MUTYH:NM_001048172:exon13:c.G1106A:p.G369D,MUTYH:NM_001048173:exon13:c.G1103A:p.G368D,MUTYH:NM_001048174:exon13:c.G1103A:p.G368D,MUTYH:NM_001128425:exon13:c.G1187A:p.G396D,MUTYH:NM_001293190:exon13:c.G1148A:p.G383D,MUTYH:NM_001293191:exon13:c.G1136A:p.G379D,MUTYH:NM_00129…	clinvar: Pathogenic/Likely_pathogenic	Likely pathogenic	12	c.173G>A:p.C58Y|1,c.173G>T:p.C58F|1,c.181_182del:p.A61Pfs*28|6,c.204G>T:p.Q68H|1	ESCC-P006	White	NA	Tumor Suppressor Gene
ESCC-0387	1	45797228	45797228	C	T	MUTYH	exonic	nonsynonymous SNV	ENSG00000132781	rs36053993	0.0032	ENSG00000132781:ENST00000488731:exon4:c.G188A:p.G63D,ENSG00000132781:ENST00000528332:exon4:c.G230A:p.G77D,ENSG00000132781:ENST00000529984:exon4:c.G188A:p.G63D,ENSG00000132781:ENST00000467459:exon5:c.G520A:p.V174I,ENSG00000132781:ENST00000354383:exon13:c.G1106A:p.G369D,ENSG00000132781:ENST00000355498:exon13:c.G1103A:p.G368D,ENSG00000132781:ENST00000372098:exon13:c.G1178A:p.G393D,ENSG00000132781:EN…	MUTYH:NM_001350650:exon12:c.G758A:p.G253D,MUTYH:NM_001350651:exon12:c.G758A:p.G253D,MUTYH:NM_001048171:exon13:c.G1145A:p.G382D,MUTYH:NM_001048172:exon13:c.G1106A:p.G369D,MUTYH:NM_001048173:exon13:c.G1103A:p.G368D,MUTYH:NM_001048174:exon13:c.G1103A:p.G368D,MUTYH:NM_001128425:exon13:c.G1187A:p.G396D,MUTYH:NM_001293190:exon13:c.G1148A:p.G383D,MUTYH:NM_001293191:exon13:c.G1136A:p.G379D,MUTYH:NM_00129…	clinvar: Pathogenic/Likely_pathogenic	Likely pathogenic	12	c.173G>A:p.C58Y|1,c.173G>T:p.C58F|1,c.181_182del:p.A61Pfs*28|6,c.204G>T:p.Q68H|1	ESCC-P006	White	Russia	Tumor Suppressor Gene
ESCC-0395	1	161298257	161298257	G	A	SDHC	exonic	nonsynonymous SNV	ENSG00000143252	rs769177037	.	ENSG00000143252:ENST00000342751:exon3:c.G149A:p.R50H,ENSG00000143252:ENST00000367975:exon3:c.G149A:p.R50H,ENSG00000143252:ENST00000504963:exon3:c.G149A:p.R50H	SDHC:NM_001035511:exon3:c.G149A:p.R50H,SDHC:NM_003001:exon3:c.G149A:p.R50H	clinvar: UNK	Likely pathogenic	1	c.133A>C:p.N45H|1,c.134A>G:p.N45S|1,c.140G>A:p.G47D|1,c.143C>T:p.S48L|1,c.149G>A:p.R50H|1,c.161C>T:p.P54L|1,c.160C>A:p.P54T|1	ESCC-P006	White	Russia	Tumor Suppressor Gene
ESCC-0458	17	7573954	7573954	T	A	TP53	exonic	nonsynonymous SNV	ENSG00000141510	rs773553186	.	ENSG00000141510:ENST00000269305:exon10:c.A1073T:p.E358V,ENSG00000141510:ENST00000445888:exon10:c.A1073T:p.E358V	TP53:NM_001126115:exon6:c.A677T:p.E226V,TP53:NM_001276697:exon6:c.A596T:p.E199V,TP53:NM_001126118:exon9:c.A956T:p.E319V,TP53:NM_000546:exon10:c.A1073T:p.E358V,TP53:NM_001126112:exon10:c.A1073T:p.E358V,TP53:NM_001276760:exon10:c.A956T:p.E319V,TP53:NM_001276761:exon10:c.A956T:p.E319V	clinvar: Conflicting_interpretations_of_pathogenicity	Likely pathogenic	3	c.1057G>A:p.A353T|1,c.1058C>T:p.A353V|1,c.1060C>T:p.Q354*|5,c.1061A>G:p.Q354R|2,c.1060C>A:p.Q354K|1,c.1062G>T:p.Q354H|1,c.1063G>A:p.A355T|2,c.1066G>T:p.G356W|2,c.1068G>T:p.G356=|1,c.1068del:p.K357Rfs*13|1,c.1073A>T:p.E358V|3,c.1072G>C:p.E358Q|3,c.1072G>A:p.E358K|1,c.1075C>T:p.P359S|1,c.1079G>C:p.G360A|3,c.1081G>A:p.G361R|1,c.1082G>A:p.G361E|1,c.1083G>T:p.G361=|2,c.1083dup:p.S362Efs*20|3,c.1084del…	ESCC-P006	White	Brazil	Tumor Suppressor Gene
ESCC-0341	9	21971098	21971098	C	T	CDKN2A	exonic	nonsynonymous SNV	ENSG00000147889	.	.	ENSG00000147889:ENST00000578845:exon1:c.G107A:p.R36Q,ENSG00000147889:ENST00000304494:exon2:c.G260A:p.R87Q,ENSG00000147889:ENST00000446177:exon2:c.G260A:p.R87Q,ENSG00000147889:ENST00000479692:exon2:c.G107A:p.R36Q,ENSG00000147889:ENST00000497750:exon2:c.G107A:p.R36Q,ENSG00000147889:ENST00000498124:exon2:c.G260A:p.R87Q,ENSG00000147889:ENST00000498628:exon2:c.G107A:p.R36Q,ENSG00000147889:ENST00000579…	CDKN2A:NM_000077:exon2:c.G260A:p.R87Q,CDKN2A:NM_001195132:exon2:c.G260A:p.R87Q,CDKN2A:NM_001363763:exon2:c.G107A:p.R36Q	clinvar: UNK	Likely pathogenic	1	c.91C>G:p.L31V|1,c.92T>G:p.L31R|1,c.90_91insA:p.L31Tfs*13|1,c.92T>C:p.L31P|1,c.94dup:p.L32Pfs*12|1,c.95T>C:p.L32P|2,c.95T>A:p.L32Q|2,c.96G>A:p.L32=|1,c.95_112del:p.L32_L37del|7,c.99G>T:p.E33D|1,c.99_116del:p.E33_N39delinsD|1,c.99_106del:p.E33Dfs*8|1,c.97G>T:p.E33*|9,c.101del:p.A34Gfs*19|1,c.102G>A:p.A34=|1,c.101C>T:p.A34V|2,c.102G>C:p.A34=|1,c.104G>C:p.G35A|1,c.103_108del:p.G35_A36del|1,c.103_113…	ESCC-P004	African	Malawi	Tumor Suppressor Gene
ESCC-0318	9	439372	439372	C	T	DOCK8	exonic	nonsynonymous SNV	ENSG00000107099	rs139990627	9.728e-05	ENSG00000107099:ENST00000382329:exon27:c.C3608T:p.A1203V,ENSG00000107099:ENST00000469391:exon38:c.C4907T:p.A1636V,ENSG00000107099:ENST00000432829:exon40:c.C5003T:p.A1668V,ENSG00000107099:ENST00000453981:exon40:c.C5207T:p.A1736V	DOCK8:NM_001190458:exon38:c.C4907T:p.A1636V,DOCK8:NM_001193536:exon39:c.C5003T:p.A1668V,DOCK8:NM_203447:exon40:c.C5207T:p.A1736V	clinvar: UNK	Likely pathogenic	1	c.3601C>T:p.R1201C|1,	ESCC-P004	African	Malawi	Non-classified Gene
ESCC-0305	7	55259433	55259433	C	T	EGFR	exonic	nonsynonymous SNV	ENSG00000146648	rs371228501	0.0002	ENSG00000146648:ENST00000455089:exon20:c.C2356T:p.R786C,ENSG00000146648:ENST00000275493:exon21:c.C2491T:p.R831C,ENSG00000146648:ENST00000454757:exon21:c.C2332T:p.R778C	EGFR:NM_001346941:exon15:c.C1690T:p.R564C,EGFR:NM_001346897:exon20:c.C2356T:p.R786C,EGFR:NM_001346899:exon20:c.C2356T:p.R786C,EGFR:NM_001346898:exon21:c.C2491T:p.R831C,EGFR:NM_001346900:exon21:c.C2332T:p.R778C,EGFR:NM_005228:exon21:c.C2491T:p.R831C	clinvar: Uncertain_significance	Likely pathogenic	3	c.2342G>T:p.C781F|1,c.2344C>T:p.L782F|1,c.2344_2345delinsAA:p.L782N|1,c.2348C>T:p.T783I|3,c.2351C>T:p.S784F|4,c.2350T>C:p.S784P|3,c.2351C>A:p.S784Y|1,c.2353A>C:p.T785P|1,c.2354C>A:p.T785N|1,c.2355C>T:p.T785=|1,c.2354C>T:p.T785I|2,c.2354C>G:p.T785S|2,c.2353A>G:p.T785A|1,c.2356G>A:p.V786M|6,c.2360A>T:p.Q787L|1,c.2361G>A:p.Q787=|32,c.2360A>G:p.Q787R|1,c.2359C>A:p.Q787K|1,c.2367C>G:p.I789M|1,c.2369C>…	ESCC-P004	African	Malawi	Oncogene
ESCC-0342	11	44219466	44219466	C	T	EXT2	exonic	stopgain	ENSG00000151348	rs772690312	3.231e-05	ENSG00000151348:ENST00000343631:exon9:c.C1393T:p.R465X,ENSG00000151348:ENST00000395673:exon9:c.C1492T:p.R498X,ENSG00000151348:ENST00000533608:exon9:c.C1393T:p.R465X,ENSG00000151348:ENST00000358681:exon10:c.C1423T:p.R475X	EXT2:NM_000401:exon9:c.C1492T:p.R498X,EXT2:NM_207122:exon9:c.C1393T:p.R465X,EXT2:NM_001178083:exon10:c.C1423T:p.R475X	clinvar: Pathogenic	Pathogenic	NA	c.1384T>C:p.W462R|1,c.1388A>G:p.N463S|1,c.1394C>T:p.P465L|1,c.1410G>T:p.W470C|1,c.1410G>A:p.W470*|2,c.1409G>T:p.W470L|2	ESCC-P004	African	Malawi	Tumor Suppressor Gene
ESCC-0346	16	89874700	89874700	A	G	FANCA	splicing	splicing	ENSG00000187741	.	.	.	.	clinvar: Likely_pathogenic	Pathogenic	NA	NA	ESCC-P004	African	Malawi	Tumor Suppressor Gene
ESCC-0310	3	10102089	10102089	T	C	FANCD2	splicing	splicing	ENSG00000144554	.	.	.	.	clinvar: UNK	Pathogenic	NA	NA	ESCC-P004	African	Malawi	Tumor Suppressor Gene
ESCC-0357	3	10089722	10089723	CG	-	FANCD2	exonic	frameshift deletion	ENSG00000144554	.	.	ENSG00000144554:ENST00000287647:exon16:c.1400_1401del:p.T467Ifs*19,ENSG00000144554:ENST00000383806:exon16:c.1400_1401del:p.T467Ifs*19,ENSG00000144554:ENST00000383807:exon16:c.1400_1401del:p.T467Ifs*19,ENSG00000144554:ENST00000419585:exon16:c.1400_1401del:p.T467Ifs*19;ENSG00000144554:ENST00000287647:exon16:c.1400_1401del:p.T467Ifs*19,ENSG00000144554:ENST00000383806:exon16:c.1400_1401del:p.T467Ifs*…	FANCD2:NM_001018115:exon16:c.1400_1401del:p.T467Ifs*19,FANCD2:NM_001319984:exon16:c.1400_1401del:p.T467Ifs*19,FANCD2:NM_033084:exon16:c.1400_1401del:p.T467Ifs*19;FANCD2:NM_001018115:exon16:c.1400_1401del:p.T467Ifs*19,FANCD2:NM_001319984:exon16:c.1400_1401del:p.T467Ifs*19,FANCD2:NM_033084:exon16:c.1400_1401del:p.T467Ifs*19	clinvar: UNK	Likely pathogenic	NA	c.1390T>G:p.F464V|1,c.1396G>T:p.D466Y|1,c.1401G>A:p.T467=|9	ESCC-P004	African	Malawi	Tumor Suppressor Gene
ESCC-0345	9	35077264	35077270	GGCGGTA	-	FANCG	exonic	frameshift deletion	ENSG00000221829	rs587776640	.	ENSG00000221829:ENST00000378643:exon5:c.637_643del:p.Y213Kfs*6,ENSG00000221829:ENST00000448890:exon6:c.637_643del:p.Y213fs*0;ENSG00000221829:ENST00000378643:exon5:c.637_643del:p.Y213Kfs*6,ENSG00000221829:ENST00000448890:exon6:c.637_643del:p.Y213fs*0	FANCG:NM_004629:exon5:c.637_643del:p.Y213Kfs*6;FANCG:NM_004629:exon5:c.637_643del:p.Y213Kfs*6	clinvar: Pathogenic	Pathogenic	NA	c.622C>A:p.L208M|1,c.626C>A:p.T209K|1,c.632T>A:p.F211Y|1,c.639C>T:p.Y213=|1,c.641G>A:p.R214H|2	ESCC-P004	African	Malawi	Tumor Suppressor Gene
ESCC-0308	9	100616549	100616549	C	T	FOXE1	exonic	nonsynonymous SNV	ENSG00000178919	rs149751469	0.0003	ENSG00000178919:ENST00000375123:exon1:c.C353T:p.A118V	FOXE1:NM_004473:exon1:c.C353T:p.A118V	clinvar: UNK	Likely pathogenic	1	c.345G>A:p.P115=|1,c.348C>T:p.R116=|1,c.347G>A:p.R116H|1,c.346C>T:p.R116C|3,c.348C>G:p.R116=|1,c.349G>A:p.E117K|2,c.349G>C:p.E117Q|1,c.354C>T:p.A118=|1,c.354C>G:p.A118=|1,c.352G>A:p.A118T|1,c.358C>A:p.R120S|2,c.359G>A:p.R120H|1,c.363G>T:p.P121=|2	ESCC-P004	African	Malawi	Non-classified Gene
ESCC-0311	9	100616549	100616549	C	T	FOXE1	exonic	nonsynonymous SNV	ENSG00000178919	rs149751469	0.0003	ENSG00000178919:ENST00000375123:exon1:c.C353T:p.A118V	FOXE1:NM_004473:exon1:c.C353T:p.A118V	clinvar: UNK	Likely pathogenic	1	c.345G>A:p.P115=|1,c.348C>T:p.R116=|1,c.347G>A:p.R116H|1,c.346C>T:p.R116C|3,c.348C>G:p.R116=|1,c.349G>A:p.E117K|2,c.349G>C:p.E117Q|1,c.354C>T:p.A118=|1,c.354C>G:p.A118=|1,c.352G>A:p.A118T|1,c.358C>A:p.R120S|2,c.359G>A:p.R120H|1,c.363G>T:p.P121=|2	ESCC-P004	African	Malawi	Non-classified Gene
ESCC-0323	7	6018306	6018310	AGTTA	-	PMS2	exonic	frameshift deletion	ENSG00000122512	rs63750695	.	ENSG00000122512:ENST00000382321:exon9:c.989_993del:p.L330Cfs*3,ENSG00000122512:ENST00000441476:exon10:c.1874_1878del:p.L625Cfs*3,ENSG00000122512:ENST00000265849:exon13:c.2192_2196del:p.L731Cfs*3;ENSG00000122512:ENST00000382321:exon9:c.989_993del:p.L330Cfs*3,ENSG00000122512:ENST00000441476:exon10:c.1874_1878del:p.L625Cfs*3,ENSG00000122512:ENST00000265849:exon13:c.2192_2196del:p.L731Cfs*3	PMS2:NM_001322008:exon11:c.1874_1878del:p.L625Cfs*3,PMS2:NM_001322010:exon11:c.1631_1635del:p.L544Cfs*3,PMS2:NM_001322004:exon12:c.1787_1791del:p.L596Cfs*3,PMS2:NM_001322006:exon12:c.2036_2040del:p.L679Cfs*3,PMS2:NM_001322007:exon12:c.1874_1878del:p.L625Cfs*3,PMS2:NM_001322013:exon12:c.1619_1623del:p.L540Cfs*3,PMS2:NM_000535:exon13:c.2192_2196del:p.L731Cfs*3,PMS2:NM_001322003:exon13:c.1787_1791de…	clinvar: Pathogenic	Pathogenic	NA	c.977C>A:p.S326Y|1,c.986C>T:p.S329L|1,c.988G>T:p.E330*|1,c.992G>A:p.C331Y|1,c.993C>T:p.C331=|3,c.991T>A:p.C331S|1,c.993C>G:p.C331W|2,c.994G>A:p.V332I|5,c.997G>A:p.D333N|1,c.1002C>G:p.I334M|1,c.1002C>A:p.I334=|1,c.1002C>T:p.I334=|1,c.1003A>G:p.N335D|1,c.1004A>G:p.N335S|1	ESCC-P004	African	Malawi	Tumor Suppressor Gene
ESCC-0310	7	6018306	6018310	AGTTA	-	PMS2	exonic	frameshift deletion	ENSG00000122512	rs63750695	.	ENSG00000122512:ENST00000382321:exon9:c.989_993del:p.L330Cfs*3,ENSG00000122512:ENST00000441476:exon10:c.1874_1878del:p.L625Cfs*3,ENSG00000122512:ENST00000265849:exon13:c.2192_2196del:p.L731Cfs*3;ENSG00000122512:ENST00000382321:exon9:c.989_993del:p.L330Cfs*3,ENSG00000122512:ENST00000441476:exon10:c.1874_1878del:p.L625Cfs*3,ENSG00000122512:ENST00000265849:exon13:c.2192_2196del:p.L731Cfs*3	PMS2:NM_001322008:exon11:c.1874_1878del:p.L625Cfs*3,PMS2:NM_001322010:exon11:c.1631_1635del:p.L544Cfs*3,PMS2:NM_001322004:exon12:c.1787_1791del:p.L596Cfs*3,PMS2:NM_001322006:exon12:c.2036_2040del:p.L679Cfs*3,PMS2:NM_001322007:exon12:c.1874_1878del:p.L625Cfs*3,PMS2:NM_001322013:exon12:c.1619_1623del:p.L540Cfs*3,PMS2:NM_000535:exon13:c.2192_2196del:p.L731Cfs*3,PMS2:NM_001322003:exon13:c.1787_1791de…	clinvar: Pathogenic	Pathogenic	NA	c.977C>A:p.S326Y|1,c.986C>T:p.S329L|1,c.988G>T:p.E330*|1,c.992G>A:p.C331Y|1,c.993C>T:p.C331=|3,c.991T>A:p.C331S|1,c.993C>G:p.C331W|2,c.994G>A:p.V332I|5,c.997G>A:p.D333N|1,c.1002C>G:p.I334M|1,c.1002C>A:p.I334=|1,c.1002C>T:p.I334=|1,c.1003A>G:p.N335D|1,c.1004A>G:p.N335S|1	ESCC-P004	African	Malawi	Tumor Suppressor Gene
ESCC-0317	7	6018306	6018310	AGTTA	-	PMS2	exonic	frameshift deletion	ENSG00000122512	rs63750695	.	ENSG00000122512:ENST00000382321:exon9:c.989_993del:p.L330Cfs*3,ENSG00000122512:ENST00000441476:exon10:c.1874_1878del:p.L625Cfs*3,ENSG00000122512:ENST00000265849:exon13:c.2192_2196del:p.L731Cfs*3;ENSG00000122512:ENST00000382321:exon9:c.989_993del:p.L330Cfs*3,ENSG00000122512:ENST00000441476:exon10:c.1874_1878del:p.L625Cfs*3,ENSG00000122512:ENST00000265849:exon13:c.2192_2196del:p.L731Cfs*3	PMS2:NM_001322008:exon11:c.1874_1878del:p.L625Cfs*3,PMS2:NM_001322010:exon11:c.1631_1635del:p.L544Cfs*3,PMS2:NM_001322004:exon12:c.1787_1791del:p.L596Cfs*3,PMS2:NM_001322006:exon12:c.2036_2040del:p.L679Cfs*3,PMS2:NM_001322007:exon12:c.1874_1878del:p.L625Cfs*3,PMS2:NM_001322013:exon12:c.1619_1623del:p.L540Cfs*3,PMS2:NM_000535:exon13:c.2192_2196del:p.L731Cfs*3,PMS2:NM_001322003:exon13:c.1787_1791de…	clinvar: Pathogenic	Pathogenic	NA	c.977C>A:p.S326Y|1,c.986C>T:p.S329L|1,c.988G>T:p.E330*|1,c.992G>A:p.C331Y|1,c.993C>T:p.C331=|3,c.991T>A:p.C331S|1,c.993C>G:p.C331W|2,c.994G>A:p.V332I|5,c.997G>A:p.D333N|1,c.1002C>G:p.I334M|1,c.1002C>A:p.I334=|1,c.1002C>T:p.I334=|1,c.1003A>G:p.N335D|1,c.1004A>G:p.N335S|1	ESCC-P004	African	Malawi	Tumor Suppressor Gene
ESCC-0320	7	6018306	6018310	AGTTA	-	PMS2	exonic	frameshift deletion	ENSG00000122512	rs63750695	.	ENSG00000122512:ENST00000382321:exon9:c.989_993del:p.L330Cfs*3,ENSG00000122512:ENST00000441476:exon10:c.1874_1878del:p.L625Cfs*3,ENSG00000122512:ENST00000265849:exon13:c.2192_2196del:p.L731Cfs*3;ENSG00000122512:ENST00000382321:exon9:c.989_993del:p.L330Cfs*3,ENSG00000122512:ENST00000441476:exon10:c.1874_1878del:p.L625Cfs*3,ENSG00000122512:ENST00000265849:exon13:c.2192_2196del:p.L731Cfs*3	PMS2:NM_001322008:exon11:c.1874_1878del:p.L625Cfs*3,PMS2:NM_001322010:exon11:c.1631_1635del:p.L544Cfs*3,PMS2:NM_001322004:exon12:c.1787_1791del:p.L596Cfs*3,PMS2:NM_001322006:exon12:c.2036_2040del:p.L679Cfs*3,PMS2:NM_001322007:exon12:c.1874_1878del:p.L625Cfs*3,PMS2:NM_001322013:exon12:c.1619_1623del:p.L540Cfs*3,PMS2:NM_000535:exon13:c.2192_2196del:p.L731Cfs*3,PMS2:NM_001322003:exon13:c.1787_1791de…	clinvar: Pathogenic	Pathogenic	NA	c.977C>A:p.S326Y|1,c.986C>T:p.S329L|1,c.988G>T:p.E330*|1,c.992G>A:p.C331Y|1,c.993C>T:p.C331=|3,c.991T>A:p.C331S|1,c.993C>G:p.C331W|2,c.994G>A:p.V332I|5,c.997G>A:p.D333N|1,c.1002C>G:p.I334M|1,c.1002C>A:p.I334=|1,c.1002C>T:p.I334=|1,c.1003A>G:p.N335D|1,c.1004A>G:p.N335S|1	ESCC-P004	African	Malawi	Tumor Suppressor Gene
ESCC-0305	12	133254004	133254004	C	A	POLE	exonic	nonsynonymous SNV	ENSG00000177084	.	.	ENSG00000177084:ENST00000539006:exon2:c.G86T:p.R29L,ENSG00000177084:ENST00000535270:exon7:c.G665T:p.R222L,ENSG00000177084:ENST00000320574:exon8:c.G746T:p.R249L,ENSG00000177084:ENST00000537064:exon8:c.G746T:p.R249L	POLE:NM_006231:exon8:c.G746T:p.R249L	clinvar: UNK	Likely pathogenic	1	c.72C>T:p.G24=|1,c.70G>C:p.G24R|1,c.71del:p.G24Afs*30|1,c.70G>A:p.G24S|1,c.73G>A:p.A25T|1,c.85G>T:p.V29F|1,c.95T>G:p.L32R|1,c.101G>T:p.R34L|1,c.100C>T:p.R34C|3	ESCC-P004	African	Malawi	Tumor Suppressor Gene
ESCC-0351	12	112856931	112856931	T	C	PTPN11	splicing	splicing	ENSG00000179295	.	.	.	.	clinvar: UNK	Pathogenic	NA	NA	ESCC-P004	African	Malawi	Tumor Suppressor Gene
ESCC-0324	3	14190232	14190232	C	G	XPC	splicing	splicing	ENSG00000154767	rs754673606	6.46e-05	.	.	clinvar: Pathogenic	Pathogenic	NA	NA	ESCC-P004	African	Malawi	Tumor Suppressor Gene
ESCC-0384	2	215645382	215645382	G	A	BARD1	exonic	stopgain	ENSG00000138376	rs377153250	3.23e-05	ENSG00000138376:ENST00000449967:exon3:c.C784T:p.R262X,ENSG00000138376:ENST00000260947:exon4:c.C1216T:p.R406X	BARD1:NM_001282543:exon3:c.C1159T:p.R387X,BARD1:NM_000465:exon4:c.C1216T:p.R406X	clinvar: Pathogenic	Pathogenic	3	c.778T>C:p.L260=|1,c.791G>A:p.G264D|1	ESCC-P006	black or african americans	Brazil	Tumor Suppressor Gene
ESCC-0463	16	68771321	68771321	G	T	CDH1	exonic	startloss	ENSG00000039068	.	.	ENSG00000039068:ENST00000261769:exon1:c.G3T:p.M1?,ENSG00000039068:ENST00000422392:exon1:c.G3T:p.M1?,ENSG00000039068:ENST00000566510:exon1:c.G3T:p.M1?,ENSG00000039068:ENST00000566612:exon1:c.G3T:p.M1?	CDH1:NM_001317184:exon1:c.G3T:p.M1?,CDH1:NM_004360:exon1:c.G3T:p.M1?	clinvar: UNK	Uncertain significance	2	c.3G>A:p.M1?|2,c.1A>T:p.M1?|2,c.2T>C:p.M1?|1,c.8C>G:p.P3R|1,c.12G>A:p.W4*|4,c.15C>A:p.S5R|1,c.16C>A:p.R6S|2,c.17G>A:p.R6H|2	ESCC-P006	not reported	Brazil	Tumor Suppressor Gene
