# Supplementary material for: Comprehensive Study of Germline Mutations and Double-Hit Events in Esophageal Squamous Cell Cancer
Source: Front Oncol. 2021 Apr 6;11:637431. doi: 10.3389/fonc.2021.637431 (PMC8056176; doi:10.3389/fonc.2021.637431)
Supplement: Supplementary file 7 [file Table_7.XLSX]

## Sheet: Sheet1
Supplementary Table 7. Pathways significantly enriched for 75 CSGs with pathogenic or likely pathogenic mutations in 571 ESCCs.
Pathway	Gene numbers	All Background Genes	P value*	Q value†
Fanconi anemia pathway	13	68	6.63426e-19	9.48699e-17
Pathways in cancer	21	972	1.3911e-10	9.94636e-09
Colorectal cancer	9	101	2.6954e-10	1.28481e-08
MicroRNAs in cancer	11	211	8.09713e-10	2.31808e-08
Endometrial cancer	8	77	8.10516e-10	2.31808e-08
Homologous recombination	7	51	1.32063e-09	3.14751e-08
Platinum drug resistance	8	84	1.6419e-09	3.35418e-08
Bladder cancer	6	47	3.33242e-08	5.9567e-07
Chronic myeloid leukemia	7	110	3.00423e-07	4.77339e-06
Central carbon metabolism in cancer	6	70	3.78175e-07	5.40791e-06
Non-small cell lung cancer	6	80	8.39565e-07	1.09143e-05
Breast cancer	11	422	9.67827e-07	1.15333e-05
Endocrine resistance	7	157	3.30781e-06	3.63859e-05
Glioma	6	110	5.43919e-06	5.55574e-05
Mismatch repair	4	30	6.21355e-06	5.92359e-05
Prostate cancer	6	119	8.56355e-06	7.65367e-05
Hepatocellular carcinoma	10	443	1.11573e-05	9.38525e-05
Human cytomegalovirus infection	8	286	1.97939e-05	0.000157251
Melanoma	5	84	2.26094e-05	0.000165099
Pancreatic cancer	5	85	2.39473e-05	0.000165099
Cellular senescence	7	213	2.42453e-05	0.000165099
Cell cycle	6	157	4.12975e-05	0.000264392
HTLV-I infection	10	518	4.25245e-05	0.000264392
Gastric cancer	10	535	5.57643e-05	0.000332262
p53 signaling pathway	5	109	7.91165e-05	0.000452546
Human papillomavirus infection	12	827	0.000110306	0.000606683
MAPK signaling pathway	8	368	0.000116828	0.000618754
Phospholipase D signaling pathway	6	191	0.000122286	0.00062453
PI3K-Akt signaling pathway	10	611	0.000166586	0.000821442
Thyroid cancer	4	70	0.000184004	0.000877085
Acute myeloid leukemia	4	78	0.000279369	0.0012887
Ras signaling pathway	7	323	0.000325318	0.00145377
Dorso-ventral axis formation	4	88	0.000443022	0.00191976
Neurotrophin signaling pathway	5	171	0.000640851	0.00269534
EGFR tyrosine kinase inhibitor resistance	4	104	0.000832119	0.0033998
Jak-STAT signaling pathway	5	184	0.000891426	0.00354094
ErbB signaling pathway	4	107	0.000925445	0.00357672
Gap junction	4	109	0.000991612	0.00373159
Thermogenesis	6	285	0.00102866	0.00377175
MAPK signaling pathway - fly	4	125	0.00164561	0.00588306
Choline metabolism in cancer	4	149	0.0031139	0.0108597
Hepatitis C	4	150	0.00318955	0.0108597
FoxO signaling pathway	4	153	0.00342404	0.0113869
Renal cell carcinoma	3	87	0.00526345	0.0171062
Cushing's syndrome	6	404	0.00582237	0.0185022
Insulin signaling pathway	4	191	0.00747433	0.0232354
Regulation of actin cytoskeleton	5	325	0.0101332	0.0308307
Proteoglycans in cancer	6	477	0.0126097	0.0375664
Citrate cycle (TCA cycle)	2	45	0.0142524	0.0415937
GnRH signaling pathway	3	129	0.0153888	0.044012
*Fisher test ,shown for pathways significant at 0.0002. †P value after a Bonferroni adjustment.
