# Supplementary material for: Comprehensive Study of Germline Mutations and Double-Hit Events in Esophageal Squamous Cell Cancer
Source: Front Oncol. 2021 Apr 6;11:637431. doi: 10.3389/fonc.2021.637431 (PMC8056176; doi:10.3389/fonc.2021.637431)
Supplement: Supplementary file 8 [file Table_8.XLSX]

## Sheet: Sheet1
Supplementary Table 8.Pathogenicity analysis of somatic mutations in CSGs with pathogenic/likely pathogenic mutations.
Chr	Start	End	Ref	Alt	Gene	Variant_Classification	SIFT_score	SIFT_pred	Polyphen2_HDIV_score	Polyphen2_HDIV_pred	CADD_phred	Category result
9	372243	372243	C	A	DOCK8	Missense_Mutation	0.01	D	0.915	P	23.2	deleterious
9	434806	434806	C	T	DOCK8	Missense_Mutation	0	D	0.98	D	25.7	deleterious
9	429855	429855	G	A	DOCK8	Splice_Site	.	.	.	.	25.3	deleterious
9	446409	446409	G	A	DOCK8	Missense_Mutation	0.35	T	0.076	B	15.31	VUS*
9	317061	317061	C	T	DOCK8	Missense_Mutation	0.17	T	0.143	B	16.07	VUS
9	334297	334297	C	A	DOCK8	Missense_Mutation	0.05	D	1	D	29.7	deleterious
5	1279450	1279450	G	A	TERT	Missense_Mutation	0.05	D	0.999	D	10.05	deleterious
5	1278814	1278814	C	T	TERT	Missense_Mutation	0.51	T	0.167	B	3.58	VUS
5	1264696	1264696	C	T	TERT	Missense_Mutation	0.59	T	0.568	P	3.55	VUS
5	1279450	1279450	G	A	TERT	Missense_Mutation	0.05	D	0.999	D	10.05	deleterious
16	2136294	2136294	A	T	TSC2	Missense_Mutation	0.05	D	0.994	D	24.3	deleterious
16	2138586	2138586	T	C	TSC2	Missense_Mutation	0.01	D	0.997	D	18.3	deleterious
16	2111977	2111977	G	T	TSC2	Nonsense_Mutation	0.67	T	.	.	37	deleterious
7	6026532	6026532	T	A	PMS2	Missense_Mutation	1	T	0.002	B	0.027	VUS
7	6029431	6029431	C	T	PMS2	Splice_Site	.	.	1	D	18.54	deleterious
7	6035230	6035230	C	G	PMS2	Missense_Mutation	0.35	T	0.003	B	11.58	VUS
7	6043687	6043687	G	C	PMS2	Missense_Mutation	1	T	0.999	D	0.813	VUS
17	7578272	7578272	G	T	TP53	Missense_Mutation	0	D	1	D	17.37	deleterious
17	7577018	7577018	C	T	TP53	Splice_Site	.	.	.	.	9.71	deleterious
17	7578541	7578551	AGGGCAGGGGA	-	TP53	Frame_Shift_Del	.	.	.	.	.	deleterious
17	7579563	7579563	C	-	TP53	Frame_Shift_Del	.	.	.	.	.	deleterious
17	7578235	7578235	T	C	TP53	Missense_Mutation	0	D	1	D	17.85	deleterious
17	7578265	7578265	A	T	TP53	Missense_Mutation	0	D	1	D	14.23	deleterious
17	7579699	7579699	C	A	TP53	Splice_Site	.	.	.	.	22.5	deleterious
17	7578406	7578406	C	A	TP53	Missense_Mutation	0	D	1	D	35	deleterious
17	7578475	7578475	G	-	TP53	Frame_Shift_Del	.	.	.	.	.	deleterious
17	7578464	7578476	GGGTGCCGGGCGG	-	TP53	Frame_Shift_Del	.	.	.	.	.	deleterious
17	7577548	7577548	C	A	TP53	Missense_Mutation	0	D	1	D	24.9	deleterious
17	7577536	7577536	T	C	TP53	Missense_Mutation	0	D	1	D	17.88	deleterious
17	7576897	7576897	G	A	TP53	Nonsense_Mutation	0.92	T	.	.	29.7	deleterious
17	7578191	7578191	A	C	TP53	Missense_Mutation	0	D	1	D	23	deleterious
17	7578212	7578212	G	A	TP53	Nonsense_Mutation	1	T	.	.	37	deleterious
17	7578527	7578527	A	G	TP53	Missense_Mutation	0	D	1	D	22.8	deleterious
17	7577509	7577509	C	T	TP53	Missense_Mutation	0	D	1	D	19.81	deleterious
17	7579389	7579389	G	A	TP53	Nonsense_Mutation	0.07	T	.	.	18.85	deleterious
17	7576865	7576865	A	C	TP53	Nonsense_Mutation	0.11	T	.	.	34	deleterious
17	7576863	7576864	AA	-	TP53	Frame_Shift_Del	.	.	.	.	.	deleterious
17	7578212	7578212	G	A	TP53	Nonsense_Mutation	1	T	.	.	37	deleterious
17	7579377	7579377	G	A	TP53	Nonsense_Mutation	0.02	D	.	.	17.73	deleterious
17	7576919	7576919	G	-	TP53	Frame_Shift_Del	.	.	.	.	.	deleterious
17	7578179	7578179	C	A	TP53	Nonsense_Mutation	0	D	.	.	31	deleterious
17	7577508	7577508	T	C	TP53	Missense_Mutation	0.01	D	1	D	18.72	deleterious
17	7576852	7576852	C	T	TP53	Splice_Site	.	.	.	.	13.85	deleterious
17	7578442	7578442	T	C	TP53	Missense_Mutation	0	D	1	D	14.54	deleterious
17	7577082	7577082	C	T	TP53	Nonsense_Mutation	0	D	0.999	D	22.6	deleterious
17	7579420	7579420	G	-	TP53	Frame_Shift_Del	.	.	.	.	.	deleterious
17	7576928	7576928	T	C	TP53	Splice_Site	.	.	.	.	8.085	deleterious
17	7577548	7577548	C	T	TP53	Missense_Mutation	0	D	1	D	33	deleterious
17	7577035	7577035	T	-	TP53	Frame_Shift_Del	.	.	.	.	.	deleterious
17	7579716	7579716	G	-	TP53	Frame_Shift_Del	.	.	.	.	.	deleterious
17	7578204	7578204	A	C	TP53	Missense_Mutation	0	D	1	D	20.2	deleterious
17	7577105	7577105	G	A	TP53	Missense_Mutation	0	D	1	D	27.3	deleterious
17	7578224	7578224	T	A	TP53	Nonsense_Mutation	0.85	T	.	.	19.09	deleterious
17	7577105	7577105	G	T	TP53	Missense_Mutation	0	D	1	D	24.4	deleterious
17	7577518	7577518	T	A	TP53	Missense_Mutation	0	D	1	D	10.72	deleterious
17	7578439	7578439	T	-	TP53	Frame_Shift_Del	.	.	.	.	.	deleterious
17	7578551	7578551	A	T	TP53	Missense_Mutation	0	D	0.999	D	27.7	deleterious
17	7578190	7578190	T	C	TP53	Missense_Mutation	0	D	1	D	22.1	deleterious
17	7577538	7577538	C	T	TP53	Missense_Mutation	0.01	D	1	D	27.3	deleterious
17	7579299	7579322	CAGGGCAACTGACCGTGCAAGTCA	-	TP53	Splice_Site	.	.	.	.	.	deleterious
17	7578212	7578212	G	A	TP53	Nonsense_Mutation	1	T	.	.	37	deleterious
17	7578280	7578280	G	A	TP53	Missense_Mutation	0	D	1	D	14.21	deleterious
17	7577153	7577179	CCACTACTCAGGATAGGAAAAGAGAAG	-	TP53	Splice_Site	.	.	.	.	.	deleterious
17	7578410	7578410	T	A	TP53	Missense_Mutation	0	D	1	D	19.94	deleterious
17	7578443	7578443	A	T	TP53	Missense_Mutation	0	D	1	D	15.86	deleterious
17	7577518	7577518	T	A	TP53	Missense_Mutation	0	D	1	D	10.72	deleterious
17	7577586	7577586	A	G	TP53	Missense_Mutation	0.01	D	0.384	B	23.1	deleterious
17	7577538	7577538	C	T	TP53	Missense_Mutation	0.01	D	1	D	27.3	deleterious
17	7577058	7577058	C	A	TP53	Nonsense_Mutation	0.67	T	.	.	32	deleterious
17	7577557	7577557	A	T	TP53	Missense_Mutation	0	D	1	D	25.4	deleterious
17	7577058	7577058	C	A	TP53	Nonsense_Mutation	0.67	T	.	.	32	deleterious
17	7577550	7577550	C	A	TP53	Missense_Mutation	0	D	1	D	24.8	deleterious
17	7577106	7577106	G	C	TP53	Missense_Mutation	0.01	D	1	D	28.8	deleterious
17	7577517	7577517	A	T	TP53	Missense_Mutation	0	D	1	D	17.04	deleterious
17	7577518	7577518	T	A	TP53	Missense_Mutation	0	D	1	D	10.72	deleterious
17	7574018	7574018	G	A	TP53	Missense_Mutation	0	D	0.696	P	9.719	deleterious
17	7574035	7574035	T	G	TP53	Splice_Site	.	.	.	.	12.33	deleterious
17	7578175	7578175	A	G	TP53	Splice_Site	.	.	.	.	21.8	deleterious
17	7577062	7577062	T	-	TP53	Frame_Shift_Del	.	.	.	.	.	deleterious
17	7578526	7578526	C	A	TP53	Missense_Mutation	0.01	D	1	D	24.8	deleterious
17	7573997	7573998	-	TT	TP53	Frame_Shift_Ins	.	.	.	.	.	deleterious
17	7577112	7577112	C	G	TP53	Missense_Mutation	0	D	1	D	28.5	deleterious
17	7577094	7577094	G	A	TP53	Missense_Mutation	0	D	1	D	20.8	deleterious
17	7578384	7578401	GCAGCGCTCATGGTGGGG	-	TP53	In_Frame_Del	.	.	.	.	.	VUS
17	7577082	7577082	C	T	TP53	Nonsense_Mutation	0	D	0.999	D	22.6	deleterious
17	7578291	7578291	T	C	TP53	Splice_Site	.	.	.	.	8.581	deleterious
17	7579471	7579472	-	C	TP53	Frame_Shift_Ins	.	.	.	.	.	deleterious
17	7578526	7578526	C	A	TP53	Missense_Mutation	0.01	D	1	D	24.8	deleterious
17	7577022	7577022	G	A	TP53	Nonsense_Mutation	1	T	.	.	26.9	deleterious
17	7578431	7578431	G	A	TP53	Nonsense_Mutation	0	D	.	.	15.23	deleterious
17	7577547	7577547	C	T	TP53	Missense_Mutation	0	D	1	D	27.5	deleterious
17	7574023	7574034	CGCCCACGGATC	-	TP53	Splice_Site	.	.	.	.	.	deleterious
17	7577544	7577544	A	T	TP53	Missense_Mutation	0	D	1	D	24.2	deleterious
17	7577547	7577547	C	T	TP53	Missense_Mutation	0	D	1	D	27.5	deleterious
17	7578224	7578224	T	A	TP53	Nonsense_Mutation	0.85	T	.	.	19.09	deleterious
17	7578451	7578452	-	TGGCGC	TP53	In_Frame_Ins	.	.	.	.	.	VUS
17	7577530	7577532	TGG	-	TP53	In_Frame_Del	.	.	.	.	.	VUS
17	7578457	7578457	C	T	TP53	Missense_Mutation	0	D	1	D	13.67	deleterious
17	7578556	7578556	T	A	TP53	Splice_Site	.	.	.	.	17.69	deleterious
17	7577570	7577570	C	A	TP53	Missense_Mutation	0.01	D	1	D	22.4	deleterious
17	7579358	7579358	C	A	TP53	Missense_Mutation	0.02	D	0.946	P	16.33	deleterious
17	7579514	7579515	-	GGTC	TP53	Frame_Shift_Ins	.	.	.	.	.	deleterious
17	7577550	7577550	C	-	TP53	Missense_Mutation	.	.	.	.	.	VUS
17	7577534	7577534	C	A	TP53	Missense_Mutation	0.01	D	1	D	17.26	deleterious
17	7576892	7576893	TG	-	TP53	Frame_Shift_Del	.	.	.	.	.	deleterious
17	7577058	7577058	C	A	TP53	Nonsense_Mutation	0.67	T	.	.	32	deleterious
17	7579312	7579312	C	A	TP53	Splice_Site	.	.	.	.	.	deleterious
17	7579528	7579528	C	T	TP53	Nonsense_Mutation	1	T	.	.	14.68	deleterious
17	7577538	7577538	C	T	TP53	Missense_Mutation	0.01	D	1	D	27.3	deleterious
17	7578493	7578493	C	T	TP53	Nonsense_Mutation	0.1	T	.	.	12.77	deleterious
17	7577538	7577538	C	T	TP53	Missense_Mutation	0.01	D	1	D	27.3	deleterious
17	7577538	7577538	C	T	TP53	Missense_Mutation	0.01	D	1	D	27.3	deleterious
17	7579699	7579699	C	A	TP53	Splice_Site	.	.	.	.	22.5	deleterious
17	7578461	7578461	C	A	TP53	Missense_Mutation	0.01	D	1	D	12.19	deleterious
17	7579358	7579358	C	A	TP53	Missense_Mutation	0.02	D	0.946	P	16.33	deleterious
17	7577507	7577507	T	A	TP53	Missense_Mutation	0	D	1	D	16.44	deleterious
17	7577517	7577517	A	C	TP53	Missense_Mutation	0	D	1	D	16.91	deleterious
17	7578413	7578413	C	A	TP53	Missense_Mutation	0	D	1	D	26.5	deleterious
17	7578394	7578394	T	C	TP53	Missense_Mutation	0	D	1	D	26	deleterious
17	7578547	7578547	G	-	TP53	Frame_Shift_Del	.	.	.	.	.	deleterious
17	7576855	7576855	G	A	TP53	Nonsense_Mutation	0.7	T	.	.	21.2	deleterious
17	7576897	7576897	G	A	TP53	Nonsense_Mutation	0.92	T	.	.	29.7	deleterious
17	7579358	7579358	C	A	TP53	Missense_Mutation	0.02	D	0.946	P	16.33	deleterious
17	7578454	7578454	G	A	TP53	Missense_Mutation	0	D	0.996	D	16.76	deleterious
17	7578212	7578212	G	A	TP53	Nonsense_Mutation	1	T	.	.	37	deleterious
17	7577538	7577538	C	T	TP53	Missense_Mutation	0.01	D	1	D	27.3	deleterious
17	7572989	7572989	C	A	TP53	Missense_Mutation	0.01	D	0.992	D	12.09	deleterious
17	7577567	7577568	AC	-	TP53	Frame_Shift_Del	.	.	.	.	.	deleterious
17	7577094	7577094	G	A	TP53	Missense_Mutation	0	D	1	D	20.8	deleterious
17	7577036	7577036	G	-	TP53	Frame_Shift_Del	.	.	.	.	.	deleterious
17	7577094	7577094	G	A	TP53	Missense_Mutation	0	D	1	D	20.8	deleterious
17	7578450	7578451	-	A	TP53	Frame_Shift_Ins	.	.	.	.	.	deleterious
17	7578223	7578223	C	T	TP53	Missense_Mutation	0.46	T	0	B	14.04	VUS
17	7578265	7578265	A	T	TP53	Missense_Mutation	0	D	1	D	14.23	deleterious
17	7578554	7578554	A	G	TP53	Splice_Site	0	D	1	D	25.1	deleterious
17	7577094	7577094	G	A	TP53	Missense_Mutation	0	D	1	D	20.8	deleterious
17	7577049	7577049	G	-	TP53	Frame_Shift_Del	.	.	.	.	.	deleterious
17	7578534	7578534	C	A	TP53	Missense_Mutation	0	D	1	D	21.7	deleterious
17	7577586	7577586	A	T	TP53	Missense_Mutation	0	D	0.998	D	20.3	deleterious
17	7578370	7578370	C	T	TP53	Splice_Site	.	.	.	.	11.89	deleterious
17	7577094	7577094	G	A	TP53	Missense_Mutation	0	D	1	D	20.8	deleterious
17	7573982	7573982	C	A	TP53	Nonsense_Mutation	0.01	D	.	.	38	deleterious
17	7577094	7577094	G	A	TP53	Missense_Mutation	0	D	1	D	20.8	deleterious
17	7577594	7577595	AC	-	TP53	Frame_Shift_Del	.	.	.	.	.	deleterious
17	7578190	7578190	T	C	TP53	Missense_Mutation	0	D	1	D	22.1	deleterious
17	7578475	7578475	G	-	TP53	Frame_Shift_Del	.	.	.	.	.	deleterious
17	7578528	7578528	A	T	TP53	Missense_Mutation	0	D	1	D	25.4	deleterious
17	7577062	7577062	T	-	TP53	Frame_Shift_Del	.	.	.	.	.	deleterious
17	7577046	7577046	C	A	TP53	Nonsense_Mutation	0.35	T	.	.	18.34	deleterious
17	7576852	7576852	C	A	TP53	Splice_Site	.	.	.	.	13.65	deleterious
17	7577094	7577094	G	A	TP53	Missense_Mutation	0	D	1	D	20.8	deleterious
17	7578212	7578212	G	A	TP53	Nonsense_Mutation	1	T	.	.	37	deleterious
17	7578190	7578190	T	C	TP53	Missense_Mutation	0	D	1	D	22.1	deleterious
17	7578395	7578395	G	A	TP53	Missense_Mutation	0	D	1	D	32	deleterious
17	7578475	7578475	G	A	TP53	Frame_Shift_Del	0	D	1	D	19.27	deleterious
17	7579361	7579361	A	G	TP53	Missense_Mutation	0	D	1	D	23.6	deleterious
17	7578382	7578382	G	C	TP53	Nonsense_Mutation	0.3	T	.	.	17.01	deleterious
17	7576852	7576852	C	A	TP53	Splice_Site	.	.	.	.	13.65	deleterious
17	7579317	7579317	A	-	TP53	Frame_Shift_Del	.	.	.	.	.	deleterious
17	7577120	7577120	C	G	TP53	Missense_Mutation	0	D	1	D	21.8	deleterious
17	7577538	7577538	C	T	TP53	Missense_Mutation	0.01	D	1	D	27.3	deleterious
17	7578395	7578395	G	A	TP53	Missense_Mutation	0	D	1	D	32	deleterious
17	7577124	7577124	C	G	TP53	Missense_Mutation	0.01	D	0.998	D	24.9	deleterious
17	7574034	7574034	C	G	TP53	Splice_Site	.	.	.	.	12.82	deleterious
17	7577025	7577025	T	A	TP53	Nonsense_Mutation	1	T	.	.	29.9	deleterious
17	7577497	7577497	A	G	TP53	Splice_Site	.	.	.	.	11.81	deleterious
17	7577609	7577609	C	G	TP53	Splice_Site	.	.	.	.	18.73	deleterious
17	7578457	7578457	C	A	TP53	Missense_Mutation	0	D	1	D	18.06	deleterious
17	7578268	7578268	A	C	TP53	Missense_Mutation	0	D	1	D	16.11	deleterious
17	7577574	7577574	T	C	TP53	Missense_Mutation	0	D	1	D	16.62	deleterious
17	7578370	7578370	C	T	TP53	Splice_Site	.	.	.	.	11.89	deleterious
17	7574000	7574000	C	A	TP53	Nonsense_Mutation	1	T	.	.	35	deleterious
17	7577106	7577106	G	T	TP53	Missense_Mutation	0	D	1	D	28.8	deleterious
17	7577106	7577106	G	A	TP53	Missense_Mutation	0	D	1	D	31	deleterious
17	7574034	7574034	C	A	TP53	Splice_Site	.	.	.	.	13.03	deleterious
17	7577567	7577568	AC	-	TP53	Frame_Shift_Del	.	.	.	.	.	deleterious
17	7579361	7579361	A	C	TP53	Missense_Mutation	0	D	1	D	21.1	deleterious
17	7577106	7577106	G	A	TP53	Missense_Mutation	0	D	1	D	31	deleterious
17	7578212	7578212	G	A	TP53	Nonsense_Mutation	1	T	.	.	37	deleterious
17	7577106	7577106	G	C	TP53	Missense_Mutation	0.01	D	1	D	28.8	deleterious
17	7578478	7578478	G	T	TP53	Missense_Mutation	0	D	1	D	16.15	deleterious
17	7577022	7577022	G	A	TP53	Nonsense_Mutation	1	T	.	.	26.9	deleterious
17	7577018	7577018	C	T	TP53	Splice_Site	.	.	.	.	9.71	deleterious
17	7578190	7578190	T	C	TP53	Missense_Mutation	0	D	1	D	22.1	deleterious
17	7577088	7577088	T	G	TP53	Missense_Mutation	0	D	1	D	16.07	deleterious
17	7577141	7577141	C	A	TP53	Missense_Mutation	0	D	1	D	23.2	deleterious
17	7577517	7577517	A	C	TP53	Missense_Mutation	0	D	1	D	16.91	deleterious
17	7578190	7578190	T	C	TP53	Missense_Mutation	0	D	1	D	22.1	deleterious
17	7578500	7578500	G	A	TP53	Nonsense_Mutation	0	D	.	.	16.25	deleterious
17	7579533	7579533	G	A	TP53	Nonsense_Mutation	0.33	T	.	.	13.06	deleterious
17	7577105	7577105	G	T	TP53	Missense_Mutation	0	D	1	D	24.4	deleterious
17	7578407	7578407	G	C	TP53	Missense_Mutation	0	D	1	D	18.19	deleterious
17	7579359	7579359	G	A	TP53	Missense_Mutation	0	D	1	D	11.15	deleterious
17	7578527	7578527	A	C	TP53	Missense_Mutation	0	D	1	D	23.4	deleterious
17	7577124	7577124	C	A	TP53	Missense_Mutation	0.01	D	0.998	D	25.5	deleterious
17	7578212	7578212	G	A	TP53	Nonsense_Mutation	1	T	.	.	37	deleterious
17	7577547	7577547	C	A	TP53	Missense_Mutation	0	D	1	D	24.7	deleterious
17	7577094	7577094	G	A	TP53	Missense_Mutation	0	D	1	D	20.8	deleterious
17	7578416	7578416	C	A	TP53	Missense_Mutation	0	D	1	D	21.7	deleterious
17	7577547	7577547	C	T	TP53	Missense_Mutation	0	D	1	D	27.5	deleterious
17	7578188	7578188	C	A	TP53	Nonsense_Mutation	0	D	.	.	34	deleterious
17	7578461	7578461	C	A	TP53	Missense_Mutation	0.01	D	1	D	12.19	deleterious
17	7578222	7578223	TC	-	TP53	Frame_Shift_Del	.	.	.	.	.	deleterious
17	7574012	7574012	C	A	TP53	Nonsense_Mutation	0.03	D	.	.	35	deleterious
17	7578448	7578448	G	T	TP53	Missense_Mutation	0	D	1	D	17.32	deleterious
17	7576852	7576852	C	T	TP53	Splice_Site	.	.	.	.	13.85	deleterious
17	7578413	7578413	C	T	TP53	Missense_Mutation	0	D	1	D	23.4	deleterious
17	7578262	7578262	C	G	TP53	Missense_Mutation	0	D	1	D	16.11	deleterious
17	7578212	7578212	G	A	TP53	Nonsense_Mutation	1	T	.	.	37	deleterious
17	7577581	7577581	A	G	TP53	Missense_Mutation	0	D	1	D	18.3	deleterious
17	7578534	7578534	C	G	TP53	Missense_Mutation	0	D	1	D	21.3	deleterious
17	7579369	7579369	G	C	TP53	Missense_Mutation	0.16	T	0.459	P	9.949	VUS
17	7578290	7578290	C	G	TP53	Splice_Site	.	.	.	.	8.588	deleterious
17	7578552	7578552	G	T	TP53	Nonsense_Mutation	1	T	.	.	22.8	deleterious
17	7573976	7573976	T	A	TP53	Nonsense_Mutation	1	T	.	.	38	deleterious
17	7578199	7578199	A	C	TP53	Missense_Mutation	0	D	0.999	D	16.67	deleterious
17	7578503	7578516	CAGGGCAGGTCTTG	-	TP53	Frame_Shift_Del	.	.	.	.	.	deleterious
17	7578190	7578190	T	C	TP53	Missense_Mutation	0	D	1	D	22.1	deleterious
17	7579377	7579377	G	A	TP53	Nonsense_Mutation	0.02	D	.	.	17.73	deleterious
17	7578236	7578236	A	G	TP53	Missense_Mutation	0	D	1	D	23	deleterious
17	7578526	7578527	-	A	TP53	Frame_Shift_Ins	.	.	.	.	.	deleterious
17	7578188	7578188	C	A	TP53	Nonsense_Mutation	0	D	.	.	34	deleterious
17	7578394	7578394	T	C	TP53	Missense_Mutation	0	D	1	D	26	deleterious
17	7578403	7578403	C	T	TP53	Missense_Mutation	0	D	1	D	24.1	deleterious
17	7577022	7577022	G	A	TP53	Nonsense_Mutation	1	T	.	.	26.9	deleterious
17	7578439	7578439	T	-	TP53	Frame_Shift_Del	.	.	.	.	.	deleterious
17	7578403	7578403	C	T	TP53	Missense_Mutation	0	D	1	D	24.1	deleterious
17	7579406	7579406	G	T	TP53	Nonsense_Mutation	1	T	.	.	34	deleterious
17	7577120	7577120	C	A	TP53	Missense_Mutation	0	D	1	D	24.6	deleterious
17	7577604	7577604	C	-	TP53	Frame_Shift_Del	.	.	.	.	.	deleterious
17	7577046	7577046	C	A	TP53	Nonsense_Mutation	0.35	T	.	.	18.34	deleterious
17	7577106	7577106	G	C	TP53	Missense_Mutation	0.01	D	1	D	28.8	deleterious
17	7577558	7577558	G	-	TP53	Frame_Shift_Del	.	.	.	.	.	deleterious
17	7578388	7578388	C	G	TP53	Missense_Mutation	0	D	0.999	D	17.39	deleterious
17	7577568	7577568	C	T	TP53	Missense_Mutation	0	D	1	D	22.7	deleterious
17	7579406	7579406	G	T	TP53	Nonsense_Mutation	1	T	.	.	34	deleterious
17	7578469	7578469	C	-	TP53	Missense_Mutation	.	.	.	.	.	VUS
17	7572940	7572940	G	T	TP53	Missense_Mutation	0	D	0.986	D	12.91	deleterious
17	7577538	7577538	C	T	TP53	Missense_Mutation	0.01	D	1	D	27.3	deleterious
17	7572939	7572939	A	-	TP53	Frame_Shift_Del	.	.	.	.	.	deleterious
17	7577570	7577570	C	T	TP53	Missense_Mutation	0.01	D	1	D	22.8	deleterious
17	7578413	7578413	C	T	TP53	Missense_Mutation	0	D	1	D	23.4	deleterious
17	7577114	7577114	C	A	TP53	Missense_Mutation	0	D	1	D	24.5	deleterious
17	7577547	7577547	C	A	TP53	Missense_Mutation	0	D	1	D	24.7	deleterious
17	7577610	7577610	T	C	TP53	Splice_Site	.	.	.	.	17.76	deleterious
17	7578382	7578382	G	C	TP53	Nonsense_Mutation	0.3	T	.	.	17.01	deleterious
17	7578547	7578547	G	-	TP53	Frame_Shift_Del	.	.	.	.	.	deleterious
17	7578235	7578235	T	C	TP53	Missense_Mutation	0	D	1	D	17.85	deleterious
17	7577559	7577560	-	A	TP53	Frame_Shift_Ins	.	.	.	.	.	deleterious
17	7577120	7577120	C	A	TP53	Missense_Mutation	0	D	1	D	24.6	deleterious
17	7579312	7579312	C	T	TP53	Splice_Site	.	.	.	.	.	deleterious
17	7577100	7577100	T	A	TP53	Nonsense_Mutation	1	T	.	.	37	deleterious
17	7578212	7578212	G	A	TP53	Nonsense_Mutation	1	T	.	.	37	deleterious
17	7577106	7577106	G	A	TP53	Missense_Mutation	0	D	1	D	31	deleterious
17	7578394	7578394	T	C	TP53	Missense_Mutation	0	D	1	D	26	deleterious
17	7578461	7578461	C	A	TP53	Missense_Mutation	0.01	D	1	D	12.19	deleterious
17	7578555	7578555	C	A	TP53	Splice_Site	.	.	.	.	17.36	deleterious
17	7579493	7579494	-	T	TP53	Frame_Shift_Ins	.	.	.	.	.	deleterious
17	7578461	7578461	C	A	TP53	Missense_Mutation	0.01	D	1	D	12.19	deleterious
17	7577538	7577538	C	T	TP53	Missense_Mutation	0.01	D	1	D	27.3	deleterious
17	7578269	7578269	G	A	TP53	Missense_Mutation	0	D	1	D	15.64	deleterious
17	7579547	7579547	G	-	TP53	Frame_Shift_Del	.	.	.	.	.	deleterious
17	7578526	7578526	C	G	TP53	Missense_Mutation	0	D	1	D	27.1	deleterious
17	7579315	7579315	G	T	TP53	Nonsense_Mutation	1	T	.	.	32	deleterious
17	7578535	7578535	T	C	TP53	Missense_Mutation	0	D	1	D	20.9	deleterious
17	7577538	7577538	C	T	TP53	Missense_Mutation	0.01	D	1	D	27.3	deleterious
17	7577580	7577580	T	C	TP53	Missense_Mutation	0	D	1	D	16.52	deleterious
17	7577550	7577550	C	A	TP53	Missense_Mutation	0	D	1	D	24.8	deleterious
17	7578271	7578271	T	C	TP53	Missense_Mutation	0.01	D	1	D	14.03	deleterious
17	7577141	7577141	C	T	TP53	Missense_Mutation	0	D	1	D	25.2	deleterious
17	7577514	7577514	G	A	TP53	Missense_Mutation	0	D	1	D	16.48	deleterious
17	7576853	7576853	C	T	TP53	Splice_Site	.	.	.	.	12.86	deleterious
17	7576897	7576897	G	A	TP53	Nonsense_Mutation	0.92	T	.	.	29.7	deleterious
17	7576928	7576928	T	A	TP53	Splice_Site	.	.	.	.	8.608	deleterious
17	7578554	7578554	A	G	TP53	Splice_Site	0	D	1	D	25.1	deleterious
17	7579355	7579355	A	G	TP53	Missense_Mutation	0	D	1	D	19.91	deleterious
17	7577018	7577018	C	T	TP53	Splice_Site	.	.	.	.	9.71	deleterious
17	7577130	7577130	A	T	TP53	Missense_Mutation	0	D	1	D	32	deleterious
17	7578413	7578413	C	A	TP53	Missense_Mutation	0	D	1	D	26.5	deleterious
17	7577094	7577094	G	A	TP53	Missense_Mutation	0	D	1	D	20.8	deleterious
17	7578222	7578223	TC	-	TP53	Frame_Shift_Del	.	.	.	.	.	deleterious
17	7577609	7577609	C	G	TP53	Splice_Site	.	.	.	.	18.73	deleterious
17	7578461	7578461	C	A	TP53	Missense_Mutation	0.01	D	1	D	12.19	deleterious
17	7576857	7576857	A	T	TP53	Missense_Mutation	0	D	1	D	19.04	deleterious
17	7577568	7577568	C	T	TP53	Missense_Mutation	0	D	1	D	22.7	deleterious
17	7578442	7578442	T	C	TP53	Missense_Mutation	0	D	1	D	14.54	deleterious
17	7579433	7579433	G	-	TP53	Frame_Shift_Del	.	.	.	.	.	deleterious
17	7578397	7578398	-	G	TP53	Frame_Shift_Ins	.	.	.	.	.	deleterious
17	7578257	7578257	C	A	TP53	Nonsense_Mutation	0	D	.	.	15.84	deleterious
17	7578403	7578403	C	T	TP53	Missense_Mutation	0	D	1	D	24.1	deleterious
17	7579517	7579517	T	-	TP53	Frame_Shift_Del	.	.	.	.	.	deleterious
17	7578188	7578188	C	A	TP53	Nonsense_Mutation	0	D	.	.	34	deleterious
17	7578388	7578388	C	T	TP53	Missense_Mutation	0	D	1	D	19.4	deleterious
17	7578403	7578403	C	T	TP53	Missense_Mutation	0	D	1	D	24.1	deleterious
17	7576875	7576876	-	CCAGTGGTTTCTTCTTTGGCTGGGG	TP53	Frame_Shift_Ins	.	.	.	.	.	deleterious
17	7577141	7577141	C	T	TP53	Missense_Mutation	0	D	1	D	25.2	deleterious
17	7578526	7578526	C	A	TP53	Missense_Mutation	0.01	D	1	D	24.8	deleterious
17	7577083	7577084	CT	-	TP53	Frame_Shift_Del	.	.	.	.	.	deleterious
17	7576853	7576853	C	G	TP53	Splice_Site	.	.	0.115	B	14.95	deleterious
17	7578466	7578466	G	T	TP53	Missense_Mutation	0	D	0.977	D	11.07	deleterious
17	7577094	7577094	G	A	TP53	Missense_Mutation	0	D	1	D	20.8	deleterious
17	7579312	7579312	C	T	TP53	Splice_Site	.	.	.	.	.	deleterious
17	7577105	7577105	G	C	TP53	Missense_Mutation	0	D	1	D	23.5	deleterious
17	7578403	7578403	C	T	TP53	Missense_Mutation	0	D	1	D	24.1	deleterious
17	7578419	7578419	C	A	TP53	Nonsense_Mutation	0	D	.	.	21.7	deleterious
17	7578260	7578260	C	A	TP53	Missense_Mutation	0.06	T	1	D	15.66	deleterious
17	7578479	7578479	G	C	TP53	Missense_Mutation	0	D	1	D	15.89	deleterious
17	7578407	7578407	G	C	TP53	Missense_Mutation	0	D	1	D	18.19	deleterious
17	7577115	7577115	A	-	TP53	Frame_Shift_Del	.	.	.	.	.	deleterious
17	7577022	7577022	G	A	TP53	Nonsense_Mutation	1	T	.	.	26.9	deleterious
17	7578461	7578461	C	A	TP53	Missense_Mutation	0.01	D	1	D	12.19	deleterious
17	7577127	7577127	C	A	TP53	Nonsense_Mutation	0	D	.	.	37	deleterious
17	7577568	7577572	CACAT	-	TP53	Frame_Shift_Del	.	.	.	.	.	deleterious
17	7578493	7578493	C	T	TP53	Nonsense_Mutation	0.1	T	.	.	12.77	deleterious
17	7578291	7578291	T	A	TP53	Splice_Site	.	.	.	.	9.074	deleterious
17	7577094	7577094	G	C	TP53	Missense_Mutation	0	D	1	D	19.01	deleterious
17	7574012	7574012	C	A	TP53	Nonsense_Mutation	0.03	D	.	.	35	deleterious
17	7578492	7578492	C	T	TP53	Nonsense_Mutation	0.1	T	.	.	14.83	deleterious
17	7577538	7577538	C	T	TP53	Missense_Mutation	0.01	D	1	D	27.3	deleterious
17	7577515	7577517	TGA	-	TP53	In_Frame_Del	.	.	.	.	.	VUS
17	7578427	7578427	T	C	TP53	Missense_Mutation	0.01	D	0.991	D	14.51	deleterious
17	7578394	7578394	T	C	TP53	Missense_Mutation	0	D	1	D	26	deleterious
17	7578212	7578212	G	A	TP53	Nonsense_Mutation	1	T	.	.	37	deleterious
17	7579521	7579521	C	A	TP53	Nonsense_Mutation	0.19	T	.	.	14.63	deleterious
17	7577137	7577137	C	-	TP53	Frame_Shift_Del	.	.	.	.	.	deleterious
17	7578475	7578476	GG	-	TP53	Frame_Shift_Del	.	.	.	.	.	deleterious
17	7577566	7577568	TAC	-	TP53	In_Frame_Del	.	.	.	.	.	VUS
17	7577018	7577018	C	A	TP53	Splice_Site	.	.	.	.	9.475	deleterious
17	7578398	7578398	G	-	TP53	Frame_Shift_Del	.	.	.	.	.	deleterious
17	7577018	7577018	C	T	TP53	Splice_Site	.	.	.	.	9.71	deleterious
17	7577548	7577548	C	T	TP53	Missense_Mutation	0	D	1	D	33	deleterious
17	7579321	7579322	CA	-	TP53	Frame_Shift_Del	.	.	.	.	.	deleterious
17	7578257	7578257	C	A	TP53	Nonsense_Mutation	0	D	.	.	15.84	deleterious
17	7578526	7578526	C	A	TP53	Missense_Mutation	0.01	D	1	D	24.8	deleterious
17	7577538	7577538	C	T	TP53	Missense_Mutation	0.01	D	1	D	27.3	deleterious
17	7577094	7577094	G	A	TP53	Missense_Mutation	0	D	1	D	20.8	deleterious
17	7577082	7577082	C	T	TP53	Nonsense_Mutation	0	D	0.999	D	22.6	deleterious
17	7577101	7577102	-	T	TP53	Frame_Shift_Ins	.	.	.	.	.	deleterious
17	7579470	7579471	-	G	TP53	Frame_Shift_Ins	.	.	.	.	.	deleterious
17	7578454	7578454	G	A	TP53	Missense_Mutation	0	D	0.996	D	16.76	deleterious
17	7578479	7578479	G	A	TP53	Missense_Mutation	0	D	1	D	17.73	deleterious
17	7577142	7577142	C	T	TP53	Missense_Mutation	0	D	1	D	24.5	deleterious
17	7578413	7578413	C	A	TP53	Missense_Mutation	0	D	1	D	26.5	deleterious
17	7579311	7579311	C	A	TP53	Splice_Site	.	.	.	.	20.2	deleterious
17	7578212	7578212	G	A	TP53	Nonsense_Mutation	1	T	.	.	37	deleterious
17	7578461	7578461	C	A	TP53	Missense_Mutation	0.01	D	1	D	12.19	deleterious
17	7576897	7576897	G	A	TP53	Nonsense_Mutation	0.92	T	.	.	29.7	deleterious
17	7577058	7577058	C	A	TP53	Nonsense_Mutation	0.67	T	.	.	32	deleterious
17	7577120	7577120	C	A	TP53	Missense_Mutation	0	D	1	D	24.6	deleterious
17	7578211	7578211	C	A	TP53	Missense_Mutation	0	D	1	D	36	deleterious
17	7577595	7577595	C	-	TP53	Frame_Shift_Del	.	.	.	.	.	deleterious
17	7577153	7577153	C	A	TP53	Missense_Mutation	0	D	1	D	24.7	deleterious
17	7578212	7578212	G	A	TP53	Nonsense_Mutation	1	T	.	.	37	deleterious
17	7579420	7579420	G	-	TP53	Frame_Shift_Del	.	.	.	.	.	deleterious
17	7577559	7577559	G	C	TP53	Missense_Mutation	0	D	1	D	17	deleterious
17	7579329	7579329	T	C	TP53	Missense_Mutation	0	D	1	D	24.7	deleterious
17	7577582	7577582	G	-	TP53	Frame_Shift_Del	.	.	.	.	.	deleterious
17	7577548	7577548	C	G	TP53	Missense_Mutation	0	D	1	D	25.7	deleterious
17	7577141	7577141	C	A	TP53	Missense_Mutation	0	D	1	D	23.2	deleterious
17	7577094	7577094	G	A	TP53	Missense_Mutation	0	D	1	D	20.8	deleterious
17	7577022	7577022	G	A	TP53	Nonsense_Mutation	1	T	.	.	26.9	deleterious
17	7577538	7577538	C	T	TP53	Missense_Mutation	0.01	D	1	D	27.3	deleterious
17	7577559	7577559	G	A	TP53	Missense_Mutation	0	D	1	D	17.5	deleterious
17	7578394	7578394	T	C	TP53	Missense_Mutation	0	D	1	D	26	deleterious
17	7578225	7578234	GTCATCCAAA	-	TP53	Frame_Shift_Del	.	.	.	.	.	deleterious
17	7577610	7577610	T	C	TP53	Splice_Site	.	.	.	.	17.76	deleterious
17	7577580	7577580	T	C	TP53	Missense_Mutation	0	D	1	D	16.52	deleterious
17	7579585	7579585	G	-	TP53	Frame_Shift_Del	.	.	.	.	.	deleterious
17	7577527	7577527	G	-	TP53	Frame_Shift_Del	.	.	.	.	.	deleterious
17	7577117	7577117	A	G	TP53	Missense_Mutation	0	D	0.829	P	23.5	deleterious
17	7577141	7577141	C	T	TP53	Missense_Mutation	0	D	1	D	25.2	deleterious
17	7578275	7578275	G	A	TP53	Nonsense_Mutation	0.01	D	.	.	13.54	deleterious
17	7578403	7578403	C	T	TP53	Missense_Mutation	0	D	1	D	24.1	deleterious
17	7578526	7578526	C	T	TP53	Missense_Mutation	0	D	1	D	25.4	deleterious
17	7578217	7578217	G	A	TP53	Missense_Mutation	0	D	1	D	36	deleterious
17	7578524	7578524	G	A	TP53	Nonsense_Mutation	0	D	.	.	34	deleterious
17	7578291	7578291	T	G	TP53	Splice_Site	.	.	.	.	8.608	deleterious
17	7577548	7577548	C	A	TP53	Missense_Mutation	0	D	1	D	24.9	deleterious
17	7578370	7578370	C	A	TP53	Splice_Site	.	.	.	.	11.69	deleterious
17	7578526	7578526	C	T	TP53	Missense_Mutation	0	D	1	D	25.4	deleterious
17	7577556	7577556	C	T	TP53	Missense_Mutation	0	D	1	D	23.6	deleterious
17	7578190	7578190	T	C	TP53	Missense_Mutation	0	D	1	D	22.1	deleterious
17	7579361	7579361	A	G	TP53	Missense_Mutation	0	D	1	D	23.6	deleterious
17	7578235	7578235	T	C	TP53	Missense_Mutation	0	D	1	D	17.85	deleterious
17	7578213	7578213	A	-	TP53	Frame_Shift_Del	.	.	.	.	.	deleterious
17	7577556	7577556	C	A	TP53	Missense_Mutation	0	D	1	D	23	deleterious
17	7577114	7577114	C	A	TP53	Missense_Mutation	0	D	1	D	24.5	deleterious
17	7577497	7577497	A	T	TP53	Splice_Site	.	.	.	.	12.19	deleterious
17	7579355	7579355	A	T	TP53	Missense_Mutation	0	D	1	D	21.3	deleterious
17	7578370	7578370	C	T	TP53	Splice_Site	.	.	.	.	11.89	deleterious
17	7578394	7578394	T	A	TP53	Missense_Mutation	0.01	D	1	D	19.27	deleterious
17	7577130	7577130	A	G	TP53	Missense_Mutation	0	D	1	D	32	deleterious
17	7577520	7577520	A	T	TP53	Missense_Mutation	0	D	1	D	17.73	deleterious
17	7577569	7577569	A	G	TP53	Missense_Mutation	0	D	1	D	20.9	deleterious
17	7578175	7578175	A	C	TP53	Splice_Site	.	.	.	.	21.9	deleterious
17	7577498	7577498	C	T	TP53	Splice_Site	.	.	.	.	12.61	deleterious
17	7579583	7579583	A	T	TP53	Nonsense_Mutation	0.96	T	.	.	13.74	deleterious
17	7577547	7577547	C	T	TP53	Missense_Mutation	0	D	1	D	27.5	deleterious
17	7577547	7577547	C	T	TP53	Missense_Mutation	0	D	1	D	27.5	deleterious
17	7579414	7579414	C	T	TP53	Nonsense_Mutation	0.19	T	.	.	24.6	deleterious
17	7577068	7577069	GC	-	TP53	Frame_Shift_Del	.	.	.	.	.	deleterious
17	7577082	7577082	C	A	TP53	Nonsense_Mutation	0	D	.	.	31	deleterious
17	7578394	7578394	T	C	TP53	Missense_Mutation	0	D	1	D	26	deleterious
17	7579358	7579358	C	A	TP53	Missense_Mutation	0.02	D	0.946	P	16.33	deleterious
17	7579461	7579462	-	T	TP53	Frame_Shift_Ins	.	.	.	.	.	deleterious
17	7574012	7574012	C	A	TP53	Nonsense_Mutation	0.03	D	.	.	35	deleterious
17	7577046	7577046	C	A	TP53	Nonsense_Mutation	0.35	T	.	.	18.34	deleterious
17	7579471	7579471	G	-	TP53	Frame_Shift_Del	.	.	.	.	.	deleterious
17	7577113	7577113	A	T	TP53	Nonsense_Mutation	1	T	.	.	37	deleterious
17	7578518	7578518	C	G	TP53	Missense_Mutation	0	D	1	D	26.2	deleterious
17	7577046	7577046	C	A	TP53	Nonsense_Mutation	0.35	T	.	.	18.34	deleterious
17	7577610	7577610	T	C	TP53	Splice_Site	.	.	.	.	17.76	deleterious
17	7577609	7577609	C	T	TP53	Splice_Site	.	.	.	.	19.34	deleterious
17	7578191	7578191	A	C	TP53	Missense_Mutation	0	D	1	D	23	deleterious
17	7578290	7578290	C	G	TP53	Splice_Site	.	.	.	.	8.588	deleterious
17	7578542	7578542	G	C	TP53	Missense_Mutation	0	D	0.999	D	18.51	deleterious
17	7578265	7578265	A	G	TP53	Missense_Mutation	0	D	1	D	13.73	deleterious
17	7577124	7577124	C	G	TP53	Missense_Mutation	0.01	D	0.998	D	24.9	deleterious
17	7578466	7578466	G	T	TP53	Missense_Mutation	0	D	0.977	D	11.07	deleterious
17	7577594	7577594	A	T	TP53	Nonsense_Mutation	0.83	T	.	.	26.5	deleterious
17	7579849	7579849	G	-	TP53	Frame_Shift_Del	.	.	.	.	.	deleterious
17	7577580	7577580	T	C	TP53	Missense_Mutation	0	D	1	D	16.52	deleterious
17	7577498	7577498	C	G	TP53	Splice_Site	.	.	.	.	12.2	deleterious
17	7577082	7577082	C	A	TP53	Nonsense_Mutation	0	D	.	.	31	deleterious
17	7578489	7578490	-	ACC	TP53	In_Frame_Ins	.	.	.	.	.	VUS
17	7577547	7577547	C	T	TP53	Missense_Mutation	0	D	1	D	27.5	deleterious
17	7579389	7579389	G	A	TP53	Nonsense_Mutation	0.07	T	.	.	18.85	deleterious
17	7577538	7577538	C	T	TP53	Missense_Mutation	0.01	D	1	D	27.3	deleterious
17	7578413	7578413	C	T	TP53	Missense_Mutation	0	D	1	D	23.4	deleterious
17	7578271	7578271	T	C	TP53	Missense_Mutation	0.01	D	1	D	14.03	deleterious
17	7577094	7577094	G	A	TP53	Missense_Mutation	0	D	1	D	20.8	deleterious
17	7578212	7578212	G	A	TP53	Nonsense_Mutation	1	T	.	.	37	deleterious
17	7574021	7574021	C	A	TP53	Nonsense_Mutation	0.21	T	.	.	18.04	deleterious
17	7577538	7577538	C	T	TP53	Missense_Mutation	0.01	D	1	D	27.3	deleterious
17	7578395	7578395	G	C	TP53	Missense_Mutation	0	D	1	D	29.5	deleterious
17	7579327	7579327	C	A	TP53	Missense_Mutation	0	D	1	D	20.1	deleterious
17	7579497	7579498	GA	-	TP53	Frame_Shift_Del	.	.	.	.	.	deleterious
17	7578394	7578394	T	A	TP53	Missense_Mutation	0.01	D	1	D	19.27	deleterious
17	7578457	7578457	C	T	TP53	Missense_Mutation	0	D	1	D	13.67	deleterious
17	7577022	7577022	G	A	TP53	Nonsense_Mutation	1	T	.	.	26.9	deleterious
17	7578539	7578540	-	GAGG	TP53	Frame_Shift_Ins	.	.	.	.	.	deleterious
17	7577535	7577535	C	G	TP53	Missense_Mutation	0	D	1	D	20.8	deleterious
17	7579585	7579585	G	-	TP53	Frame_Shift_Del	.	.	.	.	.	deleterious
17	7578280	7578280	G	A	TP53	Missense_Mutation	0	D	1	D	14.21	deleterious
17	7578469	7578469	C	A	TP53	Missense_Mutation	0	D	1	D	14.17	deleterious
17	7577022	7577022	G	A	TP53	Nonsense_Mutation	1	T	.	.	26.9	deleterious
17	7578212	7578212	G	A	TP53	Nonsense_Mutation	1	T	.	.	37	deleterious
17	7578479	7578479	G	A	TP53	Missense_Mutation	0	D	1	D	17.73	deleterious
17	7577559	7577559	G	A	TP53	Missense_Mutation	0	D	1	D	17.5	deleterious
17	7578394	7578394	T	C	TP53	Missense_Mutation	0	D	1	D	26	deleterious
17	7579312	7579312	C	T	TP53	Splice_Site	.	.	.	.	.	deleterious
17	7579485	7579485	C	A	TP53	Nonsense_Mutation	0.78	T	.	.	15.2	deleterious
17	7579401	7579401	A	-	TP53	Frame_Shift_Del	.	.	.	.	.	deleterious
17	7577106	7577106	G	C	TP53	Missense_Mutation	0.01	D	1	D	28.8	deleterious
17	7578500	7578500	G	A	TP53	Nonsense_Mutation	0	D	.	.	16.25	deleterious
17	7577543	7577543	C	G	TP53	Missense_Mutation	0	D	0.999	D	24.5	deleterious
17	7579321	7579322	CA	-	TP53	Frame_Shift_Del	.	.	.	.	.	deleterious
17	7578291	7578291	T	A	TP53	Splice_Site	.	.	.	.	9.074	deleterious
17	7577114	7577114	C	A	TP53	Missense_Mutation	0	D	1	D	24.5	deleterious
17	7576852	7576852	C	T	TP53	Splice_Site	.	.	.	.	13.85	deleterious
17	7577118	7577118	C	A	TP53	Missense_Mutation	0	D	0.977	D	13.32	deleterious
17	7577541	7577541	T	A	TP53	Missense_Mutation	0	D	1	D	23.9	deleterious
17	7578442	7578442	T	C	TP53	Missense_Mutation	0	D	1	D	14.54	deleterious
17	7578416	7578416	C	A	TP53	Missense_Mutation	0	D	1	D	21.7	deleterious
17	7577018	7577018	C	A	TP53	Splice_Site	.	.	.	.	9.475	deleterious
17	7579311	7579311	C	T	TP53	Splice_Site	.	.	.	.	20.6	deleterious
17	7578176	7578176	C	A	TP53	Splice_Site	.	.	.	.	20.3	deleterious
17	7578291	7578291	T	C	TP53	Splice_Site	.	.	.	.	8.581	deleterious
17	7574017	7574017	C	A	TP53	Missense_Mutation	0.02	D	0.995	D	14.45	deleterious
17	7577022	7577022	G	A	TP53	Nonsense_Mutation	1	T	.	.	26.9	deleterious
17	7578271	7578271	T	C	TP53	Missense_Mutation	0.01	D	1	D	14.03	deleterious
17	7577568	7577568	C	T	TP53	Missense_Mutation	0	D	1	D	22.7	deleterious
17	7578395	7578395	G	A	TP53	Missense_Mutation	0	D	1	D	32	deleterious
17	7578505	7578510	GGGCAG	-	TP53	In_Frame_Del	.	.	.	.	.	VUS
17	7578291	7578291	T	C	TP53	Splice_Site	.	.	.	.	8.581	deleterious
17	7578475	7578475	G	-	TP53	Frame_Shift_Del	.	.	.	.	.	deleterious
17	7578268	7578268	A	C	TP53	Missense_Mutation	0	D	1	D	16.11	deleterious
17	7577094	7577094	G	A	TP53	Missense_Mutation	0	D	1	D	20.8	deleterious
17	7578524	7578524	G	A	TP53	Nonsense_Mutation	0	D	.	.	34	deleterious
3	14206387	14206387	G	A	XPC	Nonsense_Mutation	0.82	T	.	.	13.69	deleterious
9	21971003	21971003	C	A	CDKN2A	Nonsense_Mutation	0.43	T	.	.	37	deleterious
9	21971120	21971120	G	A	CDKN2A	Nonsense_Mutation	0.6	T	0.985	D	39	deleterious
9	21971096	21971096	C	A	CDKN2A	Nonsense_Mutation	0	D	0.993	D	39	deleterious
9	21971120	21971120	G	A	CDKN2A	Nonsense_Mutation	0.6	T	0.985	D	39	deleterious
9	21970951	21970951	C	T	CDKN2A	Missense_Mutation	1	T	0.001	B	4.946	VUS
9	21971153	21971153	C	A	CDKN2A	Nonsense_Mutation	0.1	T	0.993	D	36	deleterious
9	21971036	21971036	C	G	CDKN2A	Missense_Mutation	0.04	D	1	D	19.66	deleterious
9	21971209	21971209	T	A	CDKN2A	Splice_Site	.	.	.	.	15.2	deleterious
9	21971186	21971186	G	A	CDKN2A	Nonsense_Mutation	0.01	D	0.824	P	28.1	deleterious
9	21971053	21971053	G	T	CDKN2A	Missense_Mutation	0	D	1	D	27	deleterious
9	21971120	21971120	G	A	CDKN2A	Nonsense_Mutation	0.6	T	0.985	D	39	deleterious
9	21971115	21971116	GG	-	CDKN2A	Frame_Shift_Del	.	.	.	.	.	deleterious
9	21971070	21971072	CAC	-	CDKN2A	In_Frame_Del	.	.	.	.	.	VUS
9	21971096	21971096	C	A	CDKN2A	Nonsense_Mutation	0	D	0.993	D	39	deleterious
9	21971122	21971123	-	T	CDKN2A	Frame_Shift_Ins	.	.	.	.	.	deleterious
9	21971128	21971138	GTGGCGGGGTC	-	CDKN2A	Frame_Shift_Del	.	.	.	.	.	deleterious
9	21970899	21970899	A	T	CDKN2A	Splice_Site	.	.	.	.	8.269	deleterious
9	21971101	21971101	G	T	CDKN2A	Missense_Mutation	0	D	0.999	D	40	deleterious
9	21971028	21971028	C	T	CDKN2A	Nonsense_Mutation	0	D	0.983	D	38	deleterious
9	21971098	21971099	-	GGGCA	CDKN2A	Frame_Shift_Ins	.	.	.	.	.	deleterious
9	21971120	21971120	G	A	CDKN2A	Nonsense_Mutation	0.6	T	0.985	D	39	deleterious
16	23647205	23647205	A	G	PALB2	Missense_Mutation	0.13	T	0.003	B	6.146	VUS
16	23641661	23641661	G	C	PALB2	Missense_Mutation	0.01	D	1	D	16.42	deleterious
16	23641346	23641346	G	A	PALB2	Missense_Mutation	0	D	1	D	16.59	deleterious
16	23640539	23640539	C	G	PALB2	Missense_Mutation	0.02	D	0.12	B	14.42	VUS
16	23641304	23641304	C	T	PALB2	Missense_Mutation	0	D	1	D	15.49	deleterious
16	23646684	23646684	A	T	PALB2	Missense_Mutation	0.09	T	1	D	19.58	deleterious
16	23641217	23641217	C	A	PALB2	Missense_Mutation	0.14	T	0	B	12.15	VUS
16	23646747	23646747	T	A	PALB2	Missense_Mutation	0.08	T	0.63	P	7.049	VUS
16	23646756	23646756	C	-	PALB2	Frame_Shift_Del	.	.	.	.	.	deleterious
6	26091583	26091583	G	C	HFE	Missense_Mutation	0	D	0.996	D	17.05	deleterious
6	26092993	26092993	C	A	HFE	Missense_Mutation	0	D	0.199	B	7.279	VUS
22	29099543	29099543	G	C	CHEK2	Missense_Mutation	0	D	1	D	20.9	deleterious
22	29091802	29091802	A	T	CHEK2	Nonsense_Mutation	.	.	.	.	49	deleterious
22	29095899	29095899	T	G	CHEK2	Missense_Mutation	0.09	T	0.784	P	16.62	deleterious
22	29130679	29130680	-	C	CHEK2	Frame_Shift_Ins	.	.	.	.	.	deleterious
22	29092950	29092950	T	A	CHEK2	Missense_Mutation	0	D	1	D	29.3	deleterious
22	29107995	29107995	C	G	CHEK2	Missense_Mutation	0	D	1	D	23.2	deleterious
22	29090019	29090019	C	T	CHEK2	Splice_Site	.	.	.	.	23.5	deleterious
22	29121000	29121000	T	C	CHEK2	Missense_Mutation	0.17	T	0.998	D	16.1	deleterious
8	30942713	30942713	C	T	WRN	Missense_Mutation	0.19	T	0.54	P	6.708	VUS
8	30933772	30933772	C	T	WRN	Missense_Mutation	1	T	0.498	P	6.824	VUS
8	30942708	30942708	C	G	WRN	Missense_Mutation	0.62	T	0.002	B	0	VUS
8	30982124	30982124	G	C	WRN	Missense_Mutation	0.2	T	0.038	B	0.395	VUS
8	31012243	31012243	C	G	WRN	Missense_Mutation	0.03	D	0.995	D	16.7	deleterious
8	31024543	31024543	A	T	WRN	Missense_Mutation	0.24	T	0.008	B	2.985	VUS
8	30922442	30922442	G	A	WRN	Missense_Mutation	0	D	1	D	24.7	deleterious
8	30938712	30938712	C	G	WRN	Missense_Mutation	0.42	T	0.001	B	9.415	VUS
8	30974005	30974005	G	C	WRN	Missense_Mutation	0	D	1	D	13.55	deleterious
13	32954213	32954213	C	T	BRCA2	Missense_Mutation	0.07	T	0.759	P	22.5	deleterious
13	32937668	32937668	A	G	BRCA2	Missense_Mutation	0.02	D	1	D	26.1	deleterious
13	32929025	32929025	G	C	BRCA2	Missense_Mutation	0.02	D	0.03	B	12.4	VUS
13	32915058	32915058	A	T	BRCA2	Missense_Mutation	0.01	D	0.845	P	9.066	deleterious
13	32912955	32912955	A	T	BRCA2	Missense_Mutation	0.08	T	0.005	B	6.387	VUS
13	32913634	32913634	T	G	BRCA2	Nonsense_Mutation	1	T	.	.	42	deleterious
13	32937332	32937332	G	A	BRCA2	Missense_Mutation	0.1	T	1	D	27.5	deleterious
13	32914955	32914955	C	A	BRCA2	Missense_Mutation	0.58	T	0.022	B	0.019	VUS
13	32906868	32906868	C	T	BRCA2	Missense_Mutation	0.92	T	0.915	P	15.9	deleterious
13	32906495	32906495	G	T	BRCA2	Nonsense_Mutation	0.11	T	.	.	20.3	deleterious
13	32929410	32929410	G	T	BRCA2	Nonsense_Mutation	0.07	T	.	.	49	deleterious
13	32972547	32972547	G	T	BRCA2	Missense_Mutation	0	D	1	D	17.06	deleterious
13	32906817	32906817	C	T	BRCA2	Missense_Mutation	0	D	0.999	D	12.35	deleterious
13	32914259	32914259	G	A	BRCA2	Missense_Mutation	0.3	T	0.117	B	10.92	VUS
13	32972329	32972329	C	A	BRCA2	Missense_Mutation	1	T	0.483	P	6.734	VUS
13	32910914	32910914	G	C	BRCA2	Missense_Mutation	0.01	D	0.702	P	9.716	deleterious
13	32944638	32944638	G	A	BRCA2	Missense_Mutation	0.17	T	0.993	D	24	deleterious
9	35078206	35078206	C	A	FANCG	Missense_Mutation	0.01	D	0.939	P	21.2	deleterious
3	37061871	37061871	G	A	MLH1	Missense_Mutation	0	D	1	D	37	deleterious
3	37091976	37091976	G	C	MLH1	Splice_Site	.	.	.	.	19.73	deleterious
3	37067210	37067210	G	A	MLH1	Missense_Mutation	0.4	T	0.003	B	9.729	VUS
21	36259138	36259138	A	G	RUNX1	Splice_Site	.	.	.	.	19.78	deleterious
21	36164751	36164752	GT	-	RUNX1	Frame_Shift_Del	.	.	.	.	.	deleterious
21	36259294	36259294	G	A	RUNX1	Missense_Mutation	0.3	T	0.991	D	18.85	deleterious
17	38792714	38792714	C	G	SMARCE1	Missense_Mutation	0.13	T	0.809	P	16.71	deleterious
2	39237798	39237798	C	G	SOS1	Missense_Mutation	0	D	1	D	27.4	deleterious
2	39250062	39250062	C	G	SOS1	Missense_Mutation	0	D	1	D	19.3	deleterious
2	39250083	39250084	-	A	SOS1	Frame_Shift_Ins	.	.	.	.	.	deleterious
15	40509785	40509785	G	T	BUB1B	Missense_Mutation	0.02	D	0.98	D	14.8	deleterious
15	40493159	40493159	G	A	BUB1B	Nonsense_Mutation	0.07	T	.	.	37	deleterious
15	40475937	40475938	CG	-	BUB1B	Frame_Shift_Del	.	.	.	.	.	deleterious
15	40502387	40502388	CT	-	BUB1B	Frame_Shift_Del	.	.	.	.	.	deleterious
15	40510661	40510661	A	T	BUB1B	Missense_Mutation	0	D	0.997	D	18.73	deleterious
15	40476084	40476084	G	C	BUB1B	Splice_Site	0.16	T	0.02	B	13.66	deleterious
17	41219679	41219679	T	A	BRCA1	Missense_Mutation	0	D	0.955	P	11.46	deleterious
17	41244528	41244528	G	T	BRCA1	Nonsense_Mutation	1	T	.	.	35	deleterious
17	41226371	41226371	G	T	BRCA1	Missense_Mutation	0	D	0.997	D	17.88	deleterious
17	41251812	41251812	G	A	BRCA1	Missense_Mutation	0	D	0.851	P	28.4	deleterious
17	41247865	41247865	T	G	BRCA1	Missense_Mutation	0.01	D	0.996	D	13.26	deleterious
17	41244451	41244451	C	G	BRCA1	Missense_Mutation	0.04	D	0.998	D	14.94	deleterious
17	41209149	41209149	C	T	BRCA1	Missense_Mutation	0	D	0.983	D	17.35	deleterious
17	41246260	41246260	C	G	BRCA1	Missense_Mutation	0.01	D	1	D	12.42	deleterious
17	41276103	41276103	G	C	BRCA1	Missense_Mutation	0	D	0.999	D	11.17	deleterious
17	41246531	41246532	-	T	BRCA1	Frame_Shift_Ins	.	.	.	.	.	deleterious
17	41244499	41244499	C	G	BRCA1	Missense_Mutation	0.01	D	0.97	D	8.044	deleterious
17	41244844	41244844	C	G	BRCA1	Missense_Mutation	0.03	D	0.958	D	12.44	deleterious
17	41223152	41223153	-	A	BRCA1	Frame_Shift_Ins	.	.	.	.	.	deleterious
6	43578363	43578363	C	T	POLH	Missense_Mutation	0	D	1	D	26.1	deleterious
6	43565542	43565542	G	A	POLH	Missense_Mutation	1	T	0.124	B	13.64	VUS
10	43600603	43600603	G	C	RET	Missense_Mutation	0.09	T	0.996	D	22.2	deleterious
10	43606752	43606752	T	A	RET	Missense_Mutation	0.01	D	0.915	P	14.17	deleterious
10	43598018	43598018	G	A	RET	Missense_Mutation	0.31	T	0.215	B	13.54	VUS
10	43612181	43612181	T	C	RET	Splice_Site	.	.	.	.	29.1	deleterious
10	43606835	43606835	C	T	RET	Missense_Mutation	0.41	T	0.318	B	0.309	VUS
11	44148464	44148464	C	G	EXT2	Missense_Mutation	0.11	T	1	D	19.36	deleterious
11	44257844	44257844	T	C	EXT2	Splice_Site	0.01	D	1	D	20.6	deleterious
1	45800072	45800072	C	A	MUTYH	Missense_Mutation	0.75	T	0.003	B	6.121	VUS
2	47690228	47690228	G	C	MSH2	Missense_Mutation	0	D	1	D	25.3	deleterious
2	47635614	47635614	C	T	MSH2	Missense_Mutation	0.01	D	1	D	13.5	deleterious
2	47702214	47702214	G	A	MSH2	Missense_Mutation	0.01	D	0.997	D	35	deleterious
2	47637273	47637273	T	C	MSH2	Missense_Mutation	0.16	T	0.79	P	14.68	VUS
3	48617045	48617059	GCCAGGATCACCCTT	-	COL7A1	In_Frame_Del	.	.	.	.	.	VUS
3	48612650	48612667	CGTTCTCCTTTCTCTCCC	-	COL7A1	In_Frame_Del	.	.	.	.	.	VUS
3	48625352	48625352	C	A	COL7A1	Missense_Mutation	0.02	D	0.487	P	10.41	deleterious
3	48623604	48623604	G	C	COL7A1	Missense_Mutation	0.08	T	0.56	P	9.614	VUS
3	48630373	48630373	T	C	COL7A1	Splice_Site	.	.	.	.	9.855	deleterious
3	48613682	48613682	C	T	COL7A1	Splice_Site	.	.	.	.	.	deleterious
3	48603957	48603957	C	T	COL7A1	Missense_Mutation	0.81	T	0.611	P	11.17	VUS
3	48629427	48629427	G	C	COL7A1	Missense_Mutation	0.04	D	0.998	D	7.173	deleterious
3	48615783	48615783	C	A	COL7A1	Missense_Mutation	0.06	T	1	D	17.72	deleterious
3	48603993	48603993	G	A	COL7A1	Missense_Mutation	0.02	D	0.999	D	9.04	deleterious
3	48626077	48626077	G	A	COL7A1	Missense_Mutation	0	D	1	D	8.051	deleterious
3	48624968	48624968	G	T	COL7A1	Missense_Mutation	0.09	T	0.122	B	8.439	VUS
13	49033844	49033844	C	T	RB1	Missense_Mutation	0	D	1	D	22.4	deleterious
13	48955548	48955548	A	C	RB1	Missense_Mutation	0.02	D	1	D	22.1	deleterious
13	48936983	48936983	C	T	RB1	Nonsense_Mutation	1	T	.	.	31	deleterious
13	49030478	49030479	-	A	RB1	Frame_Shift_Ins	.	.	.	.	.	deleterious
13	48951165	48951166	-	CA	RB1	Frame_Shift_Ins	.	.	.	.	.	deleterious
13	49039179	49039180	-	T	RB1	Frame_Shift_Ins	.	.	.	.	.	deleterious
13	48934208	48934208	T	A	RB1	Nonsense_Mutation	1	T	.	.	33	deleterious
13	48955428	48955429	-	A	RB1	Frame_Shift_Ins	.	.	.	.	.	deleterious
13	48923160	48923160	G	A	RB1	Splice_Site	.	.	.	.	15.58	deleterious
13	48916747	48916747	C	T	RB1	Nonsense_Mutation	1	T	.	.	36	deleterious
13	49039403	49039404	-	T	RB1	Frame_Shift_Ins	.	.	.	.	.	deleterious
13	49027231	49027232	-	A	RB1	Frame_Shift_Ins	.	.	.	.	.	deleterious
13	49033825	49033826	-	TA	RB1	Splice_Site	.	.	.	.	.	deleterious
13	49039385	49039385	C	A	RB1	Nonsense_Mutation	1	T	.	.	37	deleterious
13	49039230	49039230	C	T	RB1	Nonsense_Mutation	0.22	T	.	.	40	deleterious
13	49047515	49047515	G	T	RB1	Nonsense_Mutation	0.02	D	.	.	40	deleterious
13	49051539	49051539	G	C	RB1	Splice_Site	0.09	T	0.064	B	16.88	deleterious
13	49033845	49033845	G	A	RB1	Missense_Mutation	0	D	1	D	34	deleterious
13	48881459	48881459	T	-	RB1	Frame_Shift_Del	.	.	.	.	.	deleterious
13	48953760	48953760	C	T	RB1	Nonsense_Mutation	1	T	.	.	39	deleterious
13	48954187	48954187	A	T	RB1	Splice_Site	.	.	.	.	18.57	deleterious
13	49037887	49037887	T	A	RB1	Nonsense_Mutation	1	T	.	.	39	deleterious
13	48936983	48936983	C	T	RB1	Nonsense_Mutation	1	T	.	.	31	deleterious
13	48955516	48955516	A	-	RB1	Frame_Shift_Del	.	.	.	.	.	deleterious
13	49039416	49039416	G	T	RB1	Nonsense_Mutation	0.02	D	.	.	40	deleterious
13	48947603	48947603	C	G	RB1	Nonsense_Mutation	0	D	.	.	38	deleterious
13	48919287	48919287	T	C	RB1	Missense_Mutation	0	D	1	D	17.43	deleterious
13	48937073	48937074	-	AT	RB1	Frame_Shift_Ins	.	.	.	.	.	deleterious
13	49039453	49039454	-	T	RB1	Frame_Shift_Ins	.	.	.	.	.	deleterious
7	55259502	55259502	A	C	EGFR	Missense_Mutation	0	D	1	D	27.8	deleterious
7	55266452	55266452	A	G	EGFR	Missense_Mutation	0	D	1	D	13.22	deleterious
7	55211049	55211049	C	T	EGFR	Nonsense_Mutation	0.39	T	.	.	26.5	deleterious
7	55270259	55270259	C	G	EGFR	Nonsense_Mutation	0.03	D	.	.	42	deleterious
7	55233037	55233037	C	T	EGFR	Missense_Mutation	0	D	1	D	33	deleterious
7	55268941	55268958	GATGAAGAAGACATGGAC	-	EGFR	In_Frame_Del	.	.	.	.	.	VUS
7	55266448	55266448	C	A	EGFR	Missense_Mutation	0	D	1	D	15.14	deleterious
7	55259478	55259478	A	G	EGFR	Missense_Mutation	0	D	0.993	D	20.7	deleterious
4	55575705	55575705	A	T	KIT	Splice_Site	0.5	T	0.483	P	13	deleterious
4	55604640	55604640	G	T	KIT	Missense_Mutation	0.03	D	0.049	B	5.281	VUS
4	55593704	55593704	T	G	KIT	Missense_Mutation	0.84	T	0.982	D	8.678	VUS
4	55573342	55573342	T	C	KIT	Missense_Mutation	0	D	0.999	D	20.6	deleterious
4	55604646	55604646	G	C	KIT	Missense_Mutation	0.23	T	1	D	15.27	deleterious
17	57157199	57157199	G	A	TRIM37	Missense_Mutation	0	D	1	D	13.88	deleterious
17	57139966	57139966	G	C	TRIM37	Missense_Mutation	0.24	T	0.979	D	15.63	deleterious
17	57134339	57134339	C	T	TRIM37	Missense_Mutation	0.01	D	0.999	D	36	deleterious
17	57125178	57125178	G	T	TRIM37	Missense_Mutation	0.13	T	0.026	B	10.71	VUS
17	57105796	57105796	G	A	TRIM37	Missense_Mutation	0.01	D	0.328	B	14.65	VUS
17	59761412	59761415	TCTT	-	BRIP1	Frame_Shift_Del	.	.	.	.	.	deleterious
17	59820448	59820448	G	T	BRIP1	Missense_Mutation	.	.	1	D	10.36	VUS
17	59938866	59938866	C	T	BRIP1	Missense_Mutation	.	.	1	D	10.09	VUS
17	59878759	59878759	C	G	BRIP1	Missense_Mutation	.	.	0.005	B	4.213	VUS
17	59934454	59934454	G	A	BRIP1	Missense_Mutation	.	.	0.003	B	10.63	VUS
17	63533844	63533844	G	A	AXIN2	Missense_Mutation	0	D	0.991	D	23.1	deleterious
17	63533943	63533943	C	G	AXIN2	Missense_Mutation	0.1	T	0.013	B	5.203	VUS
17	63531807	63531807	T	C	AXIN2	Missense_Mutation	0.69	T	0.002	B	0.02	VUS
17	63533547	63533547	G	A	AXIN2	Missense_Mutation	0.01	D	0.63	P	14.31	deleterious
17	63526169	63526169	C	G	AXIN2	Missense_Mutation	0.01	D	0.999	D	16.57	deleterious
17	63534371	63534371	C	G	AXIN2	Missense_Mutation	0.27	T	0.177	B	13.07	VUS
7	66459233	66459233	A	G	SBDS	Missense_Mutation	0	D	0.998	D	26.5	deleterious
17	66525031	66525031	C	T	PRKAR1A	Missense_Mutation	0	D	1	D	34	deleterious
16	68842743	68842744	-	T	CDH1	Frame_Shift_Ins	.	.	.	.	.	deleterious
17	74477485	74477485	G	T	RHBDF2	Missense_Mutation	0.02	D	0.938	P	18.56	deleterious
17	74467981	74467981	C	T	RHBDF2	Missense_Mutation	0	D	0.999	D	27.9	deleterious
17	74467800	74467800	T	C	RHBDF2	Missense_Mutation	0.59	T	0.006	B	13.33	VUS
16	89828391	89828391	G	T	FANCA	Missense_Mutation	0.53	T	0	B	0.01	VUS
16	89842203	89842203	G	C	FANCA	Missense_Mutation	0.01	D	0.999	D	15.04	deleterious
16	89811469	89811469	G	A	FANCA	Missense_Mutation	0	D	0.225	B	14.22	VUS
14	94847373	94847373	A	T	SERPINA1	Missense_Mutation	0.8	T	0.097	B	8.395	VUS
14	94847363	94847363	C	G	SERPINA1	Missense_Mutation	0.78	T	0	B	0.565	VUS
14	94849288	94849288	G	A	SERPINA1	Missense_Mutation	0	D	1	D	18.76	deleterious
7	95818911	95818911	T	A	SLC25A13	Missense_Mutation	0.09	T	0.268	B	14.1	VUS
7	95799371	95799371	G	C	SLC25A13	Missense_Mutation	0.14	T	0.041	B	10.3	VUS
7	95838251	95838251	G	C	SLC25A13	Missense_Mutation	0.69	T	0.013	B	11.75	VUS
11	108218081	108218081	A	G	ATM	Missense_Mutation	0	D	1	D	22.2	deleterious
11	108205781	108205781	C	T	ATM	Missense_Mutation	0	D	1	D	35	deleterious
11	108199841	108199841	G	A	ATM	Missense_Mutation	0	D	1	D	36	deleterious
11	108186589	108186589	G	C	ATM	Missense_Mutation	0	D	1	D	26.6	deleterious
11	108117828	108117828	G	A	ATM	Missense_Mutation	0.24	T	0.518	P	21.6	deleterious
11	108137987	108137987	G	C	ATM	Missense_Mutation	0.04	D	0.836	P	14.08	deleterious
11	108150315	108150315	C	T	ATM	Nonsense_Mutation	0.33	T	.	.	42	deleterious
11	108216617	108216617	G	T	ATM	Missense_Mutation	0.04	D	0.999	D	33	deleterious
11	108121458	108121458	G	C	ATM	Missense_Mutation	0.04	D	0.993	D	17.41	deleterious
11	108216597	108216597	G	A	ATM	Missense_Mutation	0	D	1	D	36	deleterious
11	108196917	108196917	C	T	ATM	Nonsense_Mutation	0.37	T	.	.	49	deleterious
11	108206674	108206674	A	T	ATM	Missense_Mutation	0	D	1	D	26.7	deleterious
5	112178321	112178321	C	G	APC	Missense_Mutation	.	.	0.985	D	16.65	deleterious
5	112175490	112175490	C	T	APC	Missense_Mutation	.	.	1	D	22.1	deleterious
5	112174209	112174209	A	G	APC	Missense_Mutation	0.01	D	1	D	16.06	deleterious
5	112178399	112178399	G	A	APC	Missense_Mutation	.	.	1	D	15.93	deleterious
5	112174799	112174799	A	G	APC	Missense_Mutation	.	.	0	B	1.038	VUS
5	112090606	112090606	G	T	APC	Missense_Mutation	0	D	1	D	27.1	deleterious
5	112176831	112176831	C	T	APC	Missense_Mutation	.	.	1	D	18.94	deleterious
5	112137053	112137053	C	G	APC	Missense_Mutation	0.18	T	0.017	B	13.66	VUS
5	112176882	112176882	C	T	APC	Missense_Mutation	.	.	1	D	18.66	deleterious
5	112177394	112177394	G	A	APC	Missense_Mutation	.	.	0.999	D	18.56	deleterious
5	112178847	112178847	A	T	APC	Missense_Mutation	.	.	0.978	D	15.98	deleterious
12	112926287	112926287	A	G	PTPN11	Missense_Mutation	0.07	T	0.105	B	19.32	VUS
12	112924415	112924415	C	T	PTPN11	Missense_Mutation	0	D	1	D	25.2	deleterious
12	112915718	112915718	C	A	PTPN11	Missense_Mutation	0	D	1	D	35	deleterious
12	112940030	112940030	C	T	PTPN11	Missense_Mutation	0.09	T	0.991	D	22.3	deleterious
12	133225552	133225552	C	T	POLE	Missense_Mutation	0.02	D	0.109	B	15.47	deleterious
12	133245513	133245513	T	-	POLE	Frame_Shift_Del	.	.	.	.	.	deleterious
12	133240986	133240986	G	A	POLE	Missense_Mutation	0.04	D	0.963	D	25.6	deleterious
12	133244151	133244153	AGG	-	POLE	In_Frame_Del	.	.	.	.	.	VUS
5	23526882	23526882	G	T	PRDM9	Missense_Mutation	0.22	T	0.912	P	1.705	VUS
5	23527435	23527435	G	T	PRDM9	Missense_Mutation	0.01	D	0.909	P	8.042	deleterious
5	23522905	23522905	T	C	PRDM9	Missense_Mutation	0.03	D	0.998	D	14.7	deleterious
5	23527403	23527403	C	A	PRDM9	Missense_Mutation	1	T	0	B	0.001	VUS
5	23526665	23526665	G	T	PRDM9	Nonsense_Mutation	0.22	T	.	.	21.8	deleterious
5	23521249	23521249	G	T	PRDM9	Nonsense_Mutation	0.12	T	.	.	24.8	deleterious
5	23523454	23523454	G	T	PRDM9	Missense_Mutation	0.63	T	0.427	B	10.7	VUS
5	23526476	23526476	C	T	PRDM9	Missense_Mutation	0.26	T	0.798	P	11.35	VUS
5	23522765	23522765	C	A	PRDM9	Missense_Mutation	0.03	D	0.689	P	11.25	deleterious
5	23509147	23509147	G	T	PRDM9	Missense_Mutation	0	D	0.704	P	8.784	deleterious
5	23522755	23522755	A	T	PRDM9	Missense_Mutation	0	D	0.987	D	14.4	deleterious
5	23521152	23521152	C	A	PRDM9	Missense_Mutation	1	T	0	B	0.215	VUS
5	23526597	23526597	C	T	PRDM9	Missense_Mutation	0.22	T	0.027	B	1.908	VUS
5	23527641	23527641	A	G	PRDM9	Missense_Mutation	0.1	T	0.037	B	7.8	VUS
5	23522935	23522935	C	T	PRDM9	Missense_Mutation	0	D	1	D	17.79	deleterious
5	23509676	23509676	G	T	PRDM9	Missense_Mutation	0	D	0.999	D	15.08	deleterious
5	23526849	23526849	T	C	PRDM9	Missense_Mutation	1	T	0	B	0.004	VUS
5	23509684	23509684	A	T	PRDM9	Missense_Mutation	0.05	D	0.977	D	13.31	deleterious
5	23509595	23509595	A	G	PRDM9	Missense_Mutation	0.28	T	0.051	B	9.541	VUS
5	23526615	23526615	C	T	PRDM9	Missense_Mutation	0.05	D	0.131	B	8.972	VUS
5	23527721	23527721	C	T	PRDM9	Missense_Mutation	0.04	D	0.037	B	14.5	VUS
5	23509665	23509665	G	C	PRDM9	Missense_Mutation	0	D	0.991	D	15.3	deleterious
5	23527496	23527496	C	G	PRDM9	Missense_Mutation	0.03	D	0.07	B	4.157	VUS
5	23526437	23526437	C	G	PRDM9	Missense_Mutation	0.52	T	0.027	B	1.7	VUS
5	23522948	23522948	G	C	PRDM9	Missense_Mutation	0.01	D	0.97	D	9.288	deleterious
7	124532386	124532386	C	A	POT1	Missense_Mutation	0	D	1	D	21.5	deleterious
7	124481042	124481042	G	C	POT1	Missense_Mutation	0.01	D	0.818	P	15.2	deleterious
7	124503424	124503424	C	T	POT1	Missense_Mutation	0.23	T	0.999	D	19.31	deleterious
7	124481087	124481087	G	C	POT1	Missense_Mutation	0.01	D	0.999	D	22.3	deleterious
7	124465353	124465353	C	G	POT1	Missense_Mutation	0.16	T	0.039	B	8.445	VUS
1	43805157	43805157	G	T	MPL	Missense_Mutation	0.51	T	0.361	B	7.305	VUS
1	43804213	43804213	G	A	MPL	Splice_Site	.	.	.	.	.	deleterious
12	121432041	121432041	G	A	HNF1A	Missense_Mutation	0	D	1	D	33	deleterious
12	121438871	121438871	C	A	HNF1A	Missense_Mutation	0.01	D	0.999	D	26.2	deleterious
12	121437364	121437365	-	CCAG	HNF1A	Frame_Shift_Ins	.	.	.	.	.	deleterious
12	121435420	121435420	A	G	HNF1A	Missense_Mutation	1	T	0	B	0.038	VUS
12	121431999	121431999	C	G	HNF1A	Nonsense_Mutation	0	D	.	.	35	deleterious
12	21628683	21628683	C	A	RECQL	Missense_Mutation	0.51	T	0.96	D	15.61	deleterious
12	21644546	21644547	-	T	RECQL	Frame_Shift_Ins	.	.	.	.	.	deleterious
12	21630816	21630816	G	A	RECQL	Missense_Mutation	0.09	T	0.013	B	7.837	VUS
14	45605251	45605251	G	C	FANCM	Missense_Mutation	0.01	D	0.993	D	20.7	deleterious
14	45628392	45628392	C	T	FANCM	Missense_Mutation	0.36	T	0.001	B	9.725	VUS
14	45645606	45645606	C	T	FANCM	Missense_Mutation	0.1	T	0.026	B	1.226	VUS
14	45644322	45644322	G	A	FANCM	Missense_Mutation	0.01	D	1	D	16.73	deleterious
14	45644391	45644391	C	G	FANCM	Missense_Mutation	0.59	T	0.023	B	0.01	VUS
14	45667962	45667962	G	C	FANCM	Missense_Mutation	0.09	T	1	D	18.35	deleterious
14	45623219	45623219	T	C	FANCM	Missense_Mutation	0.1	T	0.885	P	14.62	VUS
14	45620661	45620661	C	G	FANCM	Missense_Mutation	0.37	T	0.002	B	9.353	VUS
14	45656989	45656989	G	A	FANCM	Missense_Mutation	0.02	D	1	D	28.8	deleterious
14	45644671	45644671	A	G	FANCM	Missense_Mutation	0.46	T	0.001	B	4.711	VUS
14	45654487	45654487	C	T	FANCM	Missense_Mutation	0	D	0.995	D	17.39	deleterious
14	45605652	45605653	-	T	FANCM	Frame_Shift_Ins	.	.	.	.	.	deleterious
14	45605454	45605454	G	A	FANCM	Missense_Mutation	0	D	1	D	25.2	deleterious
14	45623990	45623990	G	C	FANCM	Missense_Mutation	0.56	T	0.002	B	2.271	VUS
14	45618124	45618124	C	T	FANCM	Missense_Mutation	0.06	T	0.994	D	9.051	VUS
14	45667878	45667878	G	C	FANCM	Missense_Mutation	0.01	D	1	D	16.4	deleterious
14	45668076	45668077	AA	-	FANCM	Frame_Shift_Del	.	.	.	.	.	deleterious
14	45645442	45645442	C	G	FANCM	Nonsense_Mutation	0.09	T	.	.	12.19	deleterious
14	45644437	45644437	C	A	FANCM	Missense_Mutation	1	T	0.183	B	0.346	VUS
14	81610563	81610563	G	T	TSHR	Missense_Mutation	0.71	T	0.217	B	0.01	VUS
14	81610460	81610460	G	C	TSHR	Missense_Mutation	0	D	0.973	D	13.65	deleterious
14	81610419	81610419	G	A	TSHR	Missense_Mutation	0	D	1	D	24.6	deleterious
15	89816623	89816623	G	A	FANCI	Missense_Mutation	0.39	T	0.994	D	18.4	deleterious
15	89859688	89859688	T	C	FANCI	Nonstop_Mutation	.	.	.	.	13.22	VUS
15	89836226	89836226	C	G	FANCI	Missense_Mutation	0.03	D	0.905	P	17.41	deleterious
15	89804864	89804864	A	G	FANCI	Missense_Mutation	1	T	0	B	0.605	VUS
15	89833501	89833501	C	G	FANCI	Missense_Mutation	0.16	T	0.999	D	18.33	deleterious
3	10136015	10136015	C	T	FANCD2	Missense_Mutation	0.09	T	1	D	25.7	deleterious
3	10084297	10084297	G	A	FANCD2	Missense_Mutation	0.12	T	1	D	21.2	deleterious
3	10130136	10130136	C	T	FANCD2	Missense_Mutation	0.01	D	0.241	B	16.23	deleterious
3	10131999	10131999	G	T	FANCD2	Missense_Mutation	0.01	D	0.989	D	22.6	deleterious
2	212426647	212426647	C	G	ERBB4	Missense_Mutation	0	D	1	D	21.4	deleterious
2	212578359	212578359	C	G	ERBB4	Missense_Mutation	0	D	1	D	25	deleterious
2	212251601	212251601	G	A	ERBB4	Missense_Mutation	0.02	D	0.873	P	19.33	deleterious
2	212589829	212589829	C	T	ERBB4	Missense_Mutation	0	D	1	D	24.6	deleterious
2	212576800	212576800	T	C	ERBB4	Missense_Mutation	0.51	T	0.001	B	0.351	VUS
2	212488682	212488682	C	A	ERBB4	Missense_Mutation	0	D	0.895	P	21.4	deleterious
2	212589863	212589863	T	A	ERBB4	Missense_Mutation	0	D	1	D	32	deleterious
2	212589887	212589887	C	T	ERBB4	Missense_Mutation	0.01	D	1	D	35	deleterious
2	212251805	212251805	G	T	ERBB4	Missense_Mutation	0.34	T	0.016	B	0.163	VUS
2	212488679	212488679	G	A	ERBB4	Missense_Mutation	0	D	1	D	22	deleterious
2	212570114	212570114	T	C	ERBB4	Missense_Mutation	0	D	1	D	24.8	deleterious
2	212293138	212293138	C	A	ERBB4	Missense_Mutation	0	D	1	D	28.3	deleterious
2	212570081	212570081	T	C	ERBB4	Missense_Mutation	.	.	0.929	P	24.8	deleterious
2	212248580	212248580	C	T	ERBB4	Missense_Mutation	0.47	T	0	B	8.266	VUS
1	156843511	156843511	C	G	NTRK1	Missense_Mutation	0.01	D	0.895	P	14.38	deleterious
1	156845455	156845455	G	A	NTRK1	Missense_Mutation	0.44	T	0.005	B	5.324	VUS
1	156849006	156849006	A	T	NTRK1	Missense_Mutation	0	D	0.999	D	23.1	deleterious
1	156836766	156836766	G	A	NTRK1	Missense_Mutation	0.02	D	0.235	B	16.35	deleterious
1	156837937	156837937	G	A	NTRK1	Missense_Mutation	0.25	T	0.009	B	13.33	VUS
1	156834542	156834542	C	T	NTRK1	Missense_Mutation	0	D	0.996	D	21	deleterious
22	21350259	21350259	G	C	LZTR1	Missense_Mutation	0.34	T	1	D	21.7	deleterious
22	21351613	21351613	C	A	LZTR1	Nonsense_Mutation	1	T	.	.	40	deleterious
22	21347104	21347104	C	A	LZTR1	Missense_Mutation	0.01	D	1	D	21.7	deleterious
22	21350365	21350365	A	G	LZTR1	Missense_Mutation	0	D	1	D	23.6	deleterious
22	21348483	21348483	C	T	LZTR1	Missense_Mutation	0.02	D	1	D	24.7	deleterious
22	21346596	21346596	G	T	LZTR1	Missense_Mutation	0	D	0.999	D	6.369	deleterious
X	66931399	66931399	A	G	AR	Missense_Mutation	0	D	0.976	D	21.1	deleterious
X	66766051	66766051	G	A	AR	Missense_Mutation	0.25	T	0.991	D	16.79	deleterious
X	66766168	66766168	G	T	AR	Missense_Mutation	0	D	1	D	17.15	deleterious
X	66765547	66765547	G	A	AR	Missense_Mutation	0.05	D	1	D	22.1	deleterious
X	66943532	66943532	C	T	AR	Missense_Mutation	1	T	0.994	D	5.685	VUS
X	66765343	66765343	C	T	AR	Missense_Mutation	0.27	T	0.001	B	1.399	VUS
X	66905930	66905930	G	A	AR	Missense_Mutation	0	D	1	D	30	deleterious
4	1808291	1808291	G	A	FGFR3	Missense_Mutation	0	D	0.013	B	17.26	deleterious
2	215645370	215645370	T	A	BARD1	Missense_Mutation	0.18	T	0.125	B	11.66	VUS
2	215646207	215646208	TT	-	BARD1	Frame_Shift_Del	.	.	.	.	.	deleterious
2	215609851	215609851	G	C	BARD1	Missense_Mutation	1	T	0.814	P	5.63	VUS
2	215593631	215593631	C	G	BARD1	Missense_Mutation	0.02	D	0.988	D	14.51	deleterious
2	215593430	215593448	CATCACACAGTCTATAAAC	-	BARD1	Frame_Shift_Del	.	.	.	.	.	deleterious
2	215645679	215645679	A	T	BARD1	Missense_Mutation	0.38	T	0.001	B	2.331	VUS
2	215646173	215646173	G	T	BARD1	Nonsense_Mutation	1	T	.	.	33	deleterious
16	3652151	3652151	C	T	SLX4	Missense_Mutation	0	D	1	D	29.6	deleterious
16	3640673	3640673	G	C	SLX4	Nonsense_Mutation	0.16	T	.	.	44	deleterious
16	3647636	3647636	G	T	SLX4	Missense_Mutation	0	D	0.996	D	15.19	deleterious
16	3652294	3652294	G	A	SLX4	Missense_Mutation	0.06	T	0.001	B	9.432	VUS
16	3639743	3639744	CT	-	SLX4	Frame_Shift_Del	.	.	.	.	.	deleterious
16	3656556	3656556	C	T	SLX4	Missense_Mutation	0.52	T	0.004	B	11.03	VUS
16	3640832	3640832	G	A	SLX4	Missense_Mutation	0.32	T	0.016	B	8.064	VUS
16	3640539	3640539	G	A	SLX4	Missense_Mutation	0.18	T	0	B	10.05	VUS
16	3632350	3632350	C	T	SLX4	Missense_Mutation	0.47	T	0.002	B	12.58	VUS
6	10410508	10410508	G	T	TFAP2A	Missense_Mutation	0.01	D	0.993	D	29.9	deleterious
6	10402728	10402728	C	A	TFAP2A	Nonsense_Mutation	.	.	.	.	21	deleterious
6	10404890	10404890	C	-	TFAP2A	Frame_Shift_Del	.	.	.	.	.	deleterious
6	10410319	10410319	G	A	TFAP2A	Nonsense_Mutation	0.26	T	.	.	36	deleterious
14	50597263	50597263	G	A	SOS2	Missense_Mutation	0.04	D	0.754	P	21.2	deleterious
14	50585103	50585103	A	G	SOS2	Missense_Mutation	1	T	0	B	0.383	VUS
14	50628309	50628309	C	T	SOS2	Missense_Mutation	0.47	T	0.398	B	16	VUS
5	80083434	80083434	C	A	MSH3	Missense_Mutation	.	.	1	D	26.4	deleterious
5	79950593	79950593	C	T	MSH3	Missense_Mutation	.	.	0.18	B	18.17	VUS
5	79950659	79950659	C	G	MSH3	Missense_Mutation	.	.	0	B	13.68	VUS
5	80071527	80071527	A	-	MSH3	Frame_Shift_Del	.	.	.	.	.	deleterious
12	49420399	49420399	C	T	KMT2D	Missense_Mutation	0	D	1	D	12.68	deleterious
12	49441786	49441786	A	G	KMT2D	Missense_Mutation	0	D	1	D	14.95	deleterious
12	49447924	49447924	C	T	KMT2D	Splice_Site	.	.	.	.	19.57	deleterious
12	49443617	49443617	G	A	KMT2D	Nonsense_Mutation	0	D	.	.	42	deleterious
12	49422969	49422969	G	T	KMT2D	Nonsense_Mutation	0	D	.	.	55	deleterious
12	49447050	49447050	G	C	KMT2D	Nonsense_Mutation	0	D	.	.	32	deleterious
12	49448693	49448693	G	A	KMT2D	Nonsense_Mutation	0	D	.	.	19.28	deleterious
12	49423013	49423013	C	G	KMT2D	Missense_Mutation	0	D	0.999	D	13.83	deleterious
12	49420241	49420241	G	A	KMT2D	Nonsense_Mutation	0	D	.	.	56	deleterious
12	49442999	49442999	A	-	KMT2D	Frame_Shift_Del	.	.	.	.	.	deleterious
12	49420670	49420670	G	A	KMT2D	Nonsense_Mutation	0	D	.	.	55	deleterious
12	49446725	49446726	-	CAACGGAGCGGATAGTCTGACCTCCC	KMT2D	Frame_Shift_Ins	.	.	.	.	.	deleterious
12	49441771	49441771	G	A	KMT2D	Missense_Mutation	0	D	1	D	17.09	deleterious
12	49420525	49420525	C	T	KMT2D	Missense_Mutation	0	D	1	D	13.51	deleterious
12	49420076	49420076	G	A	KMT2D	Missense_Mutation	0	D	1	D	12.83	deleterious
12	49448146	49448146	G	A	KMT2D	Nonsense_Mutation	0	D	.	.	13.2	deleterious
12	49434142	49434142	G	A	KMT2D	Nonsense_Mutation	0	D	.	.	48	deleterious
12	49437185	49437185	C	A	KMT2D	Nonsense_Mutation	0	D	.	.	45	deleterious
12	49443611	49443611	C	A	KMT2D	Nonsense_Mutation	0	D	.	.	43	deleterious
12	49420075	49420075	C	T	KMT2D	Missense_Mutation	0	D	1	D	16.54	deleterious
12	49448147	49448147	C	-	KMT2D	Frame_Shift_Del	.	.	.	.	.	deleterious
12	49444127	49444127	C	A	KMT2D	Nonsense_Mutation	0	D	.	.	38	deleterious
12	49420474	49420474	C	T	KMT2D	Missense_Mutation	0	D	1	D	12.75	deleterious
12	49441761	49441761	C	T	KMT2D	Missense_Mutation	0	D	0.999	D	15.78	deleterious
12	49444573	49444573	T	-	KMT2D	Splice_Site	.	.	.	.	.	deleterious
12	49446362	49446362	C	A	KMT2D	Nonsense_Mutation	0	D	.	.	36	deleterious
12	49419998	49419998	C	A	KMT2D	Nonsense_Mutation	0	D	.	.	56	deleterious
12	49425503	49425503	G	A	KMT2D	Nonsense_Mutation	0	D	.	.	52	deleterious
12	49448507	49448507	G	-	KMT2D	Frame_Shift_Del	.	.	.	.	.	deleterious
12	49444804	49444804	C	-	KMT2D	Frame_Shift_Del	.	.	.	.	.	deleterious
12	49435976	49435976	C	A	KMT2D	Missense_Mutation	0	D	0.999	D	15.07	deleterious
12	49440491	49440491	G	T	KMT2D	Nonsense_Mutation	0	D	.	.	43	deleterious
12	49444971	49444975	TGTGA	-	KMT2D	Frame_Shift_Del	.	.	.	.	.	deleterious
12	49421790	49421790	A	-	KMT2D	Splice_Site	.	.	.	.	.	deleterious
12	49416552	49416552	G	A	KMT2D	Nonsense_Mutation	0	D	.	.	56	deleterious
12	49420670	49420670	G	A	KMT2D	Nonsense_Mutation	0	D	.	.	55	deleterious
12	49443530	49443530	C	A	KMT2D	Nonsense_Mutation	0	D	.	.	42	deleterious
12	49443734	49443734	G	A	KMT2D	Nonsense_Mutation	0	D	.	.	42	deleterious
12	49425895	49425895	C	T	KMT2D	Missense_Mutation	0	D	0.48	P	10.89	deleterious
12	49420291	49420291	C	T	KMT2D	Missense_Mutation	0	D	1	D	15.92	deleterious
12	49440519	49440519	C	G	KMT2D	Missense_Mutation	0	D	1	D	15.35	deleterious
12	49445818	49445818	C	A	KMT2D	Nonsense_Mutation	0	D	.	.	16.32	deleterious
12	49447288	49447288	G	T	KMT2D	Nonsense_Mutation	0	D	.	.	20.4	deleterious
12	49422915	49422915	G	T	KMT2D	Nonsense_Mutation	0	D	.	.	55	deleterious
12	49420423	49420423	C	A	KMT2D	Missense_Mutation	0	D	0.999	D	12.75	deleterious
12	49441854	49441854	T	G	KMT2D	Splice_Site	.	.	.	.	25.5	deleterious
12	49435700	49435700	C	T	KMT2D	Splice_Site	.	.	.	.	.	deleterious
12	49434618	49434618	G	C	KMT2D	Nonsense_Mutation	0	D	.	.	46	deleterious
12	49445737	49445737	C	A	KMT2D	Nonsense_Mutation	0	D	.	.	29.4	deleterious
12	49416600	49416600	C	T	KMT2D	Missense_Mutation	0	D	1	D	16.91	deleterious
12	49420639	49420641	TCA	-	KMT2D	In_Frame_Del	.	.	.	.	.	VUS
12	49420841	49420841	C	T	KMT2D	Missense_Mutation	0	D	0.948	P	14.9	deleterious
12	49424191	49424191	G	A	KMT2D	Missense_Mutation	0	D	1	D	12.84	deleterious
19	15302931	15302931	G	-	NOTCH3	Frame_Shift_Del	.	.	.	.	.	deleterious
19	15303301	15303301	C	A	NOTCH3	Missense_Mutation	0	D	1	D	21.5	deleterious
19	15299048	15299048	G	A	NOTCH3	Missense_Mutation	0.33	T	0.065	B	13.27	VUS
19	15289867	15289874	ACCTCCGC	-	NOTCH3	Frame_Shift_Del	.	.	.	.	.	deleterious
19	15299140	15299140	G	T	NOTCH3	Nonsense_Mutation	1	T	.	.	38	deleterious
19	15302377	15302377	G	T	NOTCH3	Missense_Mutation	0.04	D	0.997	D	17.25	deleterious
19	15281484	15281497	CGCACGTCCCGCAG	-	NOTCH3	Frame_Shift_Del	.	.	.	.	.	deleterious
19	15276653	15276653	G	C	NOTCH3	Nonsense_Mutation	0.09	T	.	.	45	deleterious
19	15308379	15308379	G	T	NOTCH3	Nonsense_Mutation	1	T	.	.	35	deleterious
19	15299859	15299859	C	T	NOTCH3	Missense_Mutation	0	D	1	D	14.04	deleterious
19	15300089	15300089	G	T	NOTCH3	Missense_Mutation	0	D	0.999	D	18.57	deleterious
19	15285128	15285128	T	A	NOTCH3	Missense_Mutation	0	D	1	D	24.4	deleterious
19	15296491	15296491	C	T	NOTCH3	Splice_Site	.	.	.	.	19.53	deleterious
19	15291528	15291528	G	A	NOTCH3	Nonsense_Mutation	0.41	T	.	.	39	deleterious
19	15285212	15285212	C	A	NOTCH3	Splice_Site	.	.	.	.	17.37	deleterious
19	15278216	15278216	C	A	NOTCH3	Nonsense_Mutation	0.32	T	.	.	44	deleterious
19	15285174	15285174	C	A	NOTCH3	Missense_Mutation	0	D	1	D	18.01	deleterious
19	15281251	15281251	G	A	NOTCH3	Missense_Mutation	0	D	1	D	20.2	deleterious
19	15276875	15276875	G	C	NOTCH3	Missense_Mutation	0.01	D	1	D	23.5	deleterious
19	15302366	15302366	C	T	NOTCH3	Missense_Mutation	0	D	1	D	23.7	deleterious
19	15291625	15291625	C	T	NOTCH3	Nonsense_Mutation	1	T	.	.	39	deleterious
19	15300201	15300201	G	T	NOTCH3	Missense_Mutation	0	D	1	D	22.1	deleterious
19	15289708	15289721	ATGGCTGGGACTCG	-	NOTCH3	Frame_Shift_Del	.	.	.	.	.	deleterious
19	15278141	15278141	G	A	NOTCH3	Missense_Mutation	0.02	D	0.648	P	19.9	deleterious
19	15292532	15292532	G	A	NOTCH3	Nonsense_Mutation	0.94	T	.	.	39	deleterious
19	15295107	15295107	G	A	NOTCH3	Splice_Site	.	.	.	.	.	deleterious
19	15276860	15276861	-	C	NOTCH3	Frame_Shift_Ins	.	.	.	.	.	deleterious
19	15272347	15272347	C	T	NOTCH3	Missense_Mutation	0.19	T	0.011	B	16.94	VUS
19	15296362	15296362	G	A	NOTCH3	Missense_Mutation	1	T	0.004	B	3.34	VUS
19	15299857	15299857	G	A	NOTCH3	Nonsense_Mutation	0.25	T	.	.	32	deleterious
19	15276187	15276187	T	C	NOTCH3	Missense_Mutation	0	D	1	D	21	deleterious
19	15278161	15278161	T	C	NOTCH3	Missense_Mutation	0	D	0.928	P	21.4	deleterious
19	42373777	42373777	A	G	RPS19	Missense_Mutation	1	T	0.001	B	6.806	VUS
19	42373136	42373136	G	T	RPS19	Missense_Mutation	0.07	T	0.057	B	19.25	VUS
17	57157199	57157199	G	A	TRIM37	Missense_Mutation	0	D	1	D	13.88	deleterious
17	57139966	57139966	G	C	TRIM37	Missense_Mutation	0.24	T	0.979	D	15.63	deleterious
17	57134339	57134339	C	T	TRIM37	Missense_Mutation	0.01	D	0.999	D	36	deleterious
17	57125178	57125178	G	T	TRIM37	Missense_Mutation	0.13	T	0.026	B	10.71	VUS
17	57105796	57105796	G	A	TRIM37	Missense_Mutation	0.01	D	0.328	B	14.65	VUS
9	100616400	100616400	C	G	FOXE1	Missense_Mutation	0.86	T	0.403	B	14.5	VUS
7	148508788	148508788	C	T	EZH2	Missense_Mutation	0	D	1	D	25.1	deleterious
7	148525935	148525935	C	A	EZH2	Missense_Mutation	0	D	1	D	23	deleterious
7	148524347	148524347	G	A	EZH2	Missense_Mutation	0.1	T	0.001	B	12.26	VUS
7	92733886	92733886	C	A	SAMD9	Missense_Mutation	0	D	1	D	15.13	deleterious
7	92733004	92733004	C	T	SAMD9	Missense_Mutation	0.01	D	0.121	B	16.6	deleterious
7	92732903	92732903	C	G	SAMD9	Missense_Mutation	0.02	D	0.012	B	10.27	VUS
7	92730939	92730939	C	G	SAMD9	Missense_Mutation	0.07	T	0.731	P	8.747	VUS
7	92733640	92733640	C	A	SAMD9	Nonsense_Mutation	0.06	T	.	.	18.76	deleterious
7	92734035	92734035	C	T	SAMD9	Missense_Mutation	0.07	T	0.837	P	13.86	VUS
*VUS, variant of uncertain significance.
