# Supplementary material for: Comprehensive Study of Germline Mutations and Double-Hit Events in Esophageal Squamous Cell Cancer
Source: Front Oncol. 2021 Apr 6;11:637431. doi: 10.3389/fonc.2021.637431 (PMC8056176; doi:10.3389/fonc.2021.637431)
Supplement: Supplementary file 9 [file Table_9.XLSX]

## Sheet: Sheet1
Supplementary Table 9. Comparison of germline pathogenic or likely pathogenic mutations between ESCC and other cancer types.
Cancer*	Gene	Chr	Start	End	Ref	Alt	Variant_Classification	AAChange.refGene
BLCA	EXT2	11	44219466	44219466	C	T	stop_gained	EXT2:NM_000401:exon9:c.C1492T:p.R498X,EXT2:NM_207122:exon9:c.C1393T:p.R465X,EXT2:NM_001178083:exon10:c.C1423T:p.R475X
LIHC	GJB2	13	20763486	20763486	G	-	frameshift_variant	GJB2:NM_004004:exon2:c.235delC:p.L79Cfs*3;GJB2:NM_004004:exon2:c.235delC:p.L79Cfs*3
LUAD	GJB2	13	20763486	20763486	G	-	frameshift_variant	GJB2:NM_004004:exon2:c.235delC:p.L79Cfs*3;GJB2:NM_004004:exon2:c.235delC:p.L79Cfs*3
LUAD	GJB2	13	20763486	20763486	G	-	frameshift_variant	GJB2:NM_004004:exon2:c.235delC:p.L79Cfs*3;GJB2:NM_004004:exon2:c.235delC:p.L79Cfs*3
STAD	GJB2	13	20763486	20763486	G	-	frameshift_variant	GJB2:NM_004004:exon2:c.235delC:p.L79Cfs*3;GJB2:NM_004004:exon2:c.235delC:p.L79Cfs*3
STAD	GJB2	13	20763486	20763486	G	-	frameshift_variant	GJB2:NM_004004:exon2:c.235delC:p.L79Cfs*3;GJB2:NM_004004:exon2:c.235delC:p.L79Cfs*3
TGCT	GJB2	13	20763486	20763486	G	-	frameshift_variant	GJB2:NM_004004:exon2:c.235delC:p.L79Cfs*3;GJB2:NM_004004:exon2:c.235delC:p.L79Cfs*3
THYM	GJB2	13	20763486	20763486	G	-	frameshift_variant	GJB2:NM_004004:exon2:c.235delC:p.L79Cfs*3;GJB2:NM_004004:exon2:c.235delC:p.L79Cfs*3
BLCA	PALB2	16	23641218	23641218	G	A	stop_gained	PALB2:NM_024675:exon5:c.C2257T:p.R753X
LGG	PALB2	16	23641218	23641218	G	A	stop_gained	PALB2:NM_024675:exon5:c.C2257T:p.R753X
KIRC	PMS2	7	6018306	6018310	AGTTA	-	frameshift_variant	PMS2:NM_001322008:exon11:c.1874_1878del:p.L625Cfs*3,PMS2:NM_001322010:exon11:c.1631_1635del:p.L544Cfs*3,PMS2:NM_001322004:exon12:c.1787_1791del:p.L596Cfs*3,PMS2:NM_001322006:exon12:c.2036_2040del:p.L679Cfs*3,PMS2:NM_001322007:exon12:c.1874_1878del:p.L625Cfs*3,PMS2:NM_001322013:exon12:c.1619_1623del:p.L540Cfs*3,PMS2:NM_000535:exon13:c.2192_2196del:p.L731Cfs*3,PMS2:NM_001322003:exon13:c.1787_1791de…
LGG	TP53	17	7577539	7577539	G	A	missense_variant	TP53:NM_001126115:exon3:c.C346T:p.R116W,TP53:NM_001126116:exon3:c.C346T:p.R116W,TP53:NM_001126117:exon3:c.C346T:p.R116W,TP53:NM_001276697:exon3:c.C265T:p.R89W,TP53:NM_001276698:exon3:c.C265T:p.R89W,TP53:NM_001276699:exon3:c.C265T:p.R89W,TP53:NM_001126118:exon6:c.C625T:p.R209W,TP53:NM_000546:exon7:c.C742T:p.R248W,TP53:NM_001126112:exon7:c.C742T:p.R248W,TP53:NM_001126113:exon7:c.C742T:p.R248W,TP53:…
LUSC	FANCA	16	89836971	89836971	C	A	splice_donor_variant	.
ACC	MUTYH	1	45798627	45798627	C	T	stop_gained	MUTYH:NM_001350650:exon5:c.G38A:p.W13X,MUTYH:NM_001350651:exon5:c.G38A:p.W13X,MUTYH:NM_001048171:exon6:c.G425A:p.W142X,MUTYH:NM_001048172:exon6:c.G386A:p.W129X,MUTYH:NM_001048173:exon6:c.G383A:p.W128X,MUTYH:NM_001048174:exon6:c.G383A:p.W128X,MUTYH:NM_001128425:exon6:c.G467A:p.W156X,MUTYH:NM_001293190:exon6:c.G428A:p.W143X,MUTYH:NM_001293191:exon6:c.G416A:p.W139X,MUTYH:NM_001293192:exon6:c.G107A:p…
LGG	RECQL4	8	145738793	145738793	G	A	stop_gained	RECQL4:NM_004260:exon14:c.C2272T:p.R758X
DLBC	SLC25A13	7	95818684	95818687	CATA	-	frameshift_variant	SLC25A13:NM_001160210:exon9:c.852_855del:p.M285Pfs*2,SLC25A13:NM_014251:exon9:c.852_855del:p.M285Pfs*2;SLC25A13:NM_001160210:exon9:c.852_855del:p.M285Pfs*2,SLC25A13:NM_014251:exon9:c.852_855del:p.M285Pfs*2
LGG	SLC25A13	7	95818684	95818687	CATA	-	frameshift_variant	SLC25A13:NM_001160210:exon9:c.852_855del:p.M285Pfs*2,SLC25A13:NM_014251:exon9:c.852_855del:p.M285Pfs*2;SLC25A13:NM_001160210:exon9:c.852_855del:p.M285Pfs*2,SLC25A13:NM_014251:exon9:c.852_855del:p.M285Pfs*2
LIHC	SLC25A13	7	95818684	95818687	CATA	-	frameshift_variant	SLC25A13:NM_001160210:exon9:c.852_855del:p.M285Pfs*2,SLC25A13:NM_014251:exon9:c.852_855del:p.M285Pfs*2;SLC25A13:NM_001160210:exon9:c.852_855del:p.M285Pfs*2,SLC25A13:NM_014251:exon9:c.852_855del:p.M285Pfs*2
LIHC	SLC25A13	7	95818684	95818687	CATA	-	frameshift_variant	SLC25A13:NM_001160210:exon9:c.852_855del:p.M285Pfs*2,SLC25A13:NM_014251:exon9:c.852_855del:p.M285Pfs*2;SLC25A13:NM_001160210:exon9:c.852_855del:p.M285Pfs*2,SLC25A13:NM_014251:exon9:c.852_855del:p.M285Pfs*2
OV	SLC25A13	7	95818684	95818687	CATA	-	frameshift_variant	SLC25A13:NM_001160210:exon9:c.852_855del:p.M285Pfs*2,SLC25A13:NM_014251:exon9:c.852_855del:p.M285Pfs*2;SLC25A13:NM_001160210:exon9:c.852_855del:p.M285Pfs*2,SLC25A13:NM_014251:exon9:c.852_855del:p.M285Pfs*2
SKCM	SLC25A13	7	95818684	95818687	CATA	-	frameshift_variant	SLC25A13:NM_001160210:exon9:c.852_855del:p.M285Pfs*2,SLC25A13:NM_014251:exon9:c.852_855del:p.M285Pfs*2;SLC25A13:NM_001160210:exon9:c.852_855del:p.M285Pfs*2,SLC25A13:NM_014251:exon9:c.852_855del:p.M285Pfs*2
STAD	SLC25A13	7	95818684	95818687	CATA	-	frameshift_variant	SLC25A13:NM_001160210:exon9:c.852_855del:p.M285Pfs*2,SLC25A13:NM_014251:exon9:c.852_855del:p.M285Pfs*2;SLC25A13:NM_001160210:exon9:c.852_855del:p.M285Pfs*2,SLC25A13:NM_014251:exon9:c.852_855del:p.M285Pfs*2
*Pathogenic/likely pathogenic mutations found in ESCA samples were removed because of 571 ESCCs contained part of ESCA samples.
