# Supplementary material for: Comprehensive Study of Germline Mutations and Double-Hit Events in Esophageal Squamous Cell Cancer
Source: Front Oncol. 2021 Apr 6;11:637431. doi: 10.3389/fonc.2021.637431 (PMC8056176; doi:10.3389/fonc.2021.637431)
Supplement: Supplementary file 10 [file Table_10.XLSX]

## Sheet: Sheet1
Supplementary Table 10. Susceptibility loci previous genome-wide association studies reported that detected in 571 ESCCs.
Papers	ID	Gene	OR	ESCC_AC_Het	ESCC_AC_Hom	gnomAD_AF
Wu C, Kraft P, Zhai K, et al. Genome-wide association analyses of esophageal squamous cell carcinoma in Chinese identify multiple susceptibility loci and gene-environment interactions[J]. Nature genetics, 2012, 44(10): 1090-1097.	rs7447927	TMEM173	0.85	234	184	0.549383
	rs1642764	ATP1B2	0.88	261	278	0.45809
	rs11066015	ALDH2	1.33	12	4	0.0135359
	rs17028973	ADH7	1.26	15	34	0.217372
	rs2074356	C12orf51	4.41	78	26	0.00860256
	rs11066280	RPL6	3.55	12	6	0.0152125
	rs4822983	CHEK2	1.49	12	6	0.312604
Wu C, Hu Z, He Z, et al. Genome-wide association study identifies three new susceptibility loci for esophageal squamous-cell carcinoma in Chinese populations[J]. Nature genetics, 2011, 43(7): 679.	rs10052657	PDE4D	0.67	6	0	0.16996
	rs10484761*		1.77	7	0	0.30108
	rs2014300	RUNX1	0.62	5	66	0.768455
Wang L D, Zhou F Y, Li X M, et al. Genome-wide association study of esophageal squamous cell carcinoma in Chinese subjects identifies a susceptibility locus at PLCE1[J]. Nature genetics, 2010, 42(9): 759-763.	rs2274223	PLCE1	1.43	247	84	0.309621
	rs13042395	C20orf54	0.86	16	12	0.0679225
Suo C, Yang Y, Yuan Z, et al. Alcohol intake interacts with functional genetic polymorphisms of aldehyde dehydrogenase (ALDH2) and alcohol dehydrogenase (ADH) to increase esophageal squamous cell cancer risk[J]. Journal of Thoracic Oncology, 2019, 14(4): 712-725.	rs3805322	ADH4	0.79	21	14	0.0238247
	rs1229977	ADH1A	1.37	6	64	0.811411
	rs17033	ADH1B	1.48	119	22	0.0851762
	rs1614972	ADH1C	1.31	199	428	0.369431
	rs1789903	ADH1C	1.4	87	32	0.338965
Hu J L, Hu X L, Lu C X, et al. Variants in the 3'-untranslated region of CUL3 is associated with risk of esophageal squamous cell carcinoma[J]. Journal of Cancer, 2018, 9(20): 3647.	rs2396092	CUL3	1.39	16	4	0.182079
Cui R, Kamatani Y, Takahashi A, et al. Functional variants in ADH1B and ALDH2 coupled with alcohol and smoking synergistically enhance esophageal cancer risk[J]. Gastroenterology, 2009, 137(5): 1768-1775.	rs1229984	ADH1B	1.79	181	406	0.939245
	rs671	ALDH2	1.67	190	36	0.013398
Chang J, Zhong R, Tian J, et al. Exome-wide analyses identify low-frequency variant in CYP26B1 and additional coding variants associated with esophageal squamous cell carcinoma[J]. Nature genetics, 2018, 50(3): 338-343.	rs138478634	CYP26B1	1.82	16	0	0.000764283
	rs117353193	TCN2	1.67	30	2	0.000732951
	rs17848945	FASN	1.67	10	0	0.000605945
Abnet C C, Freedman N D, Hu N, et al. A shared susceptibility locus in PLCE1 at 10q23 for gastric adenocarcinoma and esophageal squamous cell carcinoma[J]. Nature genetics, 2010, 42(9): 764-767.	rs753724	PLCE1	1.38	10	6	0.0752757
	rs11187842	PLCE1	1.37	10	6	0.075411
	rs3765524	PLCE1	1.35	253	84	0.310873
	rs3781264	PLCE1	1.38	11	6	0.251405
	rs738722	CHEK2	1.3	13	42	0.688518
Wu C, Li D, Jia W, et al. Genome-wide association study identifies common variants in SLC39A6 associated with length of survival in esophageal squamous-cell carcinoma[J]. Nature genetics, 2013, 45(6): 632-638.	rs7242481	SLC39A6	1.28	7	0	0.348326
	rs1050631	SLC39A6	1.3	172	46	0.296815
Wu C, Wang Z, Song X, et al. Joint analysis of three genome-wide association studies of esophageal squamous cell carcinoma in Chinese populations[J]. Nature genetics, 2014, 46(9): 1001-1006.	rs35597309*		1.19	1	4	0.0439312
* rs10484761 and rs35597309 are located at intergenic region.
