# Supplementary material for: Comprehensive Study of Germline Mutations and Double-Hit Events in Esophageal Squamous Cell Cancer
Source: Front Oncol. 2021 Apr 6;11:637431. doi: 10.3389/fonc.2021.637431 (PMC8056176; doi:10.3389/fonc.2021.637431)
Supplement: Supplementary file 11 [file Table_11.XLSX]

## Sheet: Sheet1
Supplementary Table 11. The germline/somatic double-hit events ( with pathogenic germline mutations) in 571 ESCCs.
Sample	Hugo_Symbol	Germline mutation												Somatic mutation									Allele loss SCNV
		Chromosome	Start_position	End_position	Reference_Allele	Alteration_Allele	Transcript	cDNA_Change	Protein_Change	depth-N*	VAF-N*	depth-T*	VAF-T*	Chromosome	Start_position	End_position	Variant_Classification	Protein_Change	depth-N*	VAF-N*	depth-T*	VAF-T*	Chromosome	Start_position	End_position
ESCC-0057	BRCA1	17	41197810	41197817	TGCCCAAT	-	NM_007294	c.5470_5477delATTGGGCA	p.I1824Dfs*3	31	0.4839	50	0.46	17	41244451	41244451	Missense_Mutation	p.E1033Q	110	0	150	0.053	-	-	-
ESCC-0037	TP53	17	7577077	7577077	C	A	NM_001126112	c.G861T	p.E287D	133	0.5038	122	0.2705	17	7578535	7578535	Missense_Mutation	p.K132R	50	0	34	0.294	-	-	-
ESCC-0435	ATM	11	108186796	108186796	G	A	NM_000051	c.G6154A	p.E2052K	32	0.625	22	0.7273	-	-	-	-	-	-	-	-	-	11	70544783	134605906
ESCC-0362	BRCA2	13	32890557	32890558	AG	-	NM_000059	c.-39-1_-39delGA	-	64	0.406	64	0.625	-	-	-	-	-	-	-	-	-	13	19042465	92560350
ESCC-0144	BRCA2	13	32944563	32944563	G	A	NM_000059	c.G8356A	p.A2786T	252	0.4881	315	0.5841	-	-	-	-	-	-	-	-	-	13	19059494	34837117
ESCC-0341	CDKN2A	9	21971098	21971098	C	T	NM_000077	c.G260A	p.R87Q	39	0.4359	19	0.5263	-	-	-	-	-	-	-	-	-	9	21367821	27950615
ESCC-0184	CHEK2	22	29120884	29120884	T	-	NM_007194	c.472delA	:p.I158Yfs*10	53	0.4151	53	0.6038	-	-	-	-	-	-	-	-	-	22	16255826	51220718
ESCC-0345	FANCG	9	35077264	35077270	GGCGGTA	-	NM_004629	c.637_643del	p.Y213Kfs*6	129	0.3876	59	0.7797	-	-	-	-	-	-	-	-	-	9	23692593	135982391
ESCC-0140	GJB2	13	20763486	20763486	G	-	NM_004004	c.235delC	p.L79Cfs*3	176	0.4489	108	0.7315	-	-	-	-	-	-	-	-	-	13	19059494	30098215
ESCC-0281	GJB2	13	20763486	20763486	G	-	NM_004004	c.235delC	p.L79Cfs*3	118	0.5	96	0.6979	-	-	-	-	-	-	-	-	-	13	19943770	53282863
ESCC-0550	GJB2	13	20763486	20763486	G	-	NM_004004	c.235delC	p.L79Cfs*3	59	0.3729	66	0.7424	-	-	-	-	-	-	-	-	-	13	19042088	20797526
ESCC-0464	GJB2	13	20763218	20763218	T	C	NM_004004	c.A503G	p.K168R	25	0.32‬	19	0.8421	-	-	-	-	-	-	-	-	-	13	19240902	26163841
ESCC-0387	MUTYH	1	45797228	45797228	C	T	NM_001128425	c.G1187A	p.G393D	45	0.4444	32	0.5313	-	-	-	-	-	-	-	-	-	1	14907	66083643
ESCC-0551	RAD51D	17	33443903	33443903	G	A	NM_002878	c.G298A	p.R100*	47	0.3404	42	0.6905	-	-	-	-	-	-	-	-	-	17	21826256	44248774
ESCC-0052	TP53	17	7577539	7577539	G	A	NM_001126112	c.C742T	p.R248W	34	0.1765	43	0.6047	-	-	-	-	-	-	-	-	-	17	11318	42855248
ESCC-0068	TP53	17	7578403	7578403	C	A	NM_001126112	c.G527T	p.C176F	169	0.2367	131	0.6947	-	-	-	-	-	-	-	-	-	17	6037	8448793
* N means the normal tissues; T means the tumor tissues.
